# Supplementary material for: Single cell transcriptomics reveal trans-differentiation of pancreatic beta cells following inactivation of the TFIID subunit Taf4
Source: Cell Death Dis. 2021 Aug 12;12(8):790. doi: 10.1038/s41419-021-04067-y (PMC8361202; doi:10.1038/s41419-021-04067-y)
Supplement: Supplementary file 10 — Supplemental Dataset 1 [file 41419_2021_4067_MOESM10_ESM.xlsx]

## Sheet: AllGenes
Ensembl Gene ID		Gene name	Description	Avg-WT	Avg-KO-1W	Avg-KO-3W	Avg-KO-5W	Log2 FC (KO-1W_vs_WT)	Adjusted p-value (KO-1W_vs_WT)	Log2 FC (KO-3W_vs_WT)	Adjusted p-value (KO-3W_vs_WT)	Log2 FC (KO-5W_vs_WT)	Adjusted p-value (KO-5W_vs_WT)
ENSMUSG00000000001		Gnai3	guanine nucleotide binding protein (G protein), alpha inhibiting 3	469.897	500.673	433.407	786.485	0.0906289	0.792261	-0.116119	0.689866	0.742919	0.00103673
ENSMUSG00000000003		Pbsn	probasin	1.8454	8.97505	2.12923	0.635898	2.30704		0.180203		-1.41217	0.633996
ENSMUSG00000000028		Cdc45	cell division cycle 45 homolog (S. cerevisiae)	33.123	35.7192	30.8801	42.6505	0.109497	0.891655	-0.102777	0.884266	0.359549	0.55591
ENSMUSG00000000031		H19	H19 fetal liver mRNA	17.7521	17.2052	36.7342	27.6308	-0.0465183	0.972206	1.05914	0.20801	0.634338	0.512913
ENSMUSG00000000037		Scml2	sex comb on midleg-like 2 (Drosophila)	4.87603	6.77221	9.75661	6.68906	0.483937	0.640571	1.00605	0.202852	0.438868	0.647267
ENSMUSG00000000049		Apoh	apolipoprotein H	11.4228	7.26323	12.3663	17.7905	-0.613073	0.787442	0.0976091		0.637955	0.740744
ENSMUSG00000000056		Narf	nuclear prelamin A recognition factor	372.814	285.753	275.408	173.971	-0.383581	0.428338	-0.431481	0.316759	-1.10144	0.00514455
ENSMUSG00000000058		Cav2	caveolin 2	77.9537	142.956	85.2801	33.6001	0.875435	0.0454656	0.13645	0.812002	-1.21832	0.00539161
ENSMUSG00000000078		Klf6	Kruppel-like factor 6	168.775	101.99	91.8575	115.605	-0.729811	0.00851758	-0.876393	0.000473827	-0.545598	0.0641814
ENSMUSG00000000085		Scmh1	sex comb on midleg homolog 1	620.104	614.754	741.113	771.475	-0.0130246	0.96787	0.256484	0.229543	0.316054	0.146779
ENSMUSG00000000088		Cox5a	cytochrome c oxidase, subunit Va	482.035	401.626	231.496	519.666	-0.259533	0.511026	-1.05306	0.000130845	0.112215	0.789052
ENSMUSG00000000093		Tbx2	T-box 2	8.16728	11.6259	10.0341	3.69224	0.504477	0.49939	0.308805	0.6688	-1.13676	0.0784528
ENSMUSG00000000094		Tbx4	T-box 4	2.98846	3.21223	0.282684	0.916173	0.121595		-3.47705		-1.71078	0.28179
ENSMUSG00000000103		Zfy2	zinc finger protein 2, Y linked	2.85773	0	0	0	-5.19795		-5.81247		-6.20013
ENSMUSG00000000120		Ngfr	nerve growth factor receptor (TNFR superfamily, member 16)	8.17552	10.2437	6.15454	5.68283	0.329724	0.734697	-0.40433	0.634208	-0.502828	0.555344
ENSMUSG00000000125		Wnt3	wingless-related MMTV integration site 3	2.21267	0.231695	1.42702	0.413199	-3.15655		-0.645261		-2.34436	0.239022
ENSMUSG00000000126		Wnt9a	wingless-type MMTV integration site 9A	9.53334	8.246	3.68981	7.27327	-0.225345	0.808702	-1.39386	0.0228708	-0.397984	0.600018
ENSMUSG00000000127		Fer	fer (fms/fps related) protein kinase	103.881	110.449	104.31	128.501	0.0846426	0.82028	0.00569326	0.98664	0.307104	0.262378
ENSMUSG00000000131		Xpo6	exportin 6	1652.04	1727.2	1800.57	1851.04	0.0649761	0.838302	0.124477	0.62418	0.165088	0.519714
ENSMUSG00000000134		Tfe3	transcription factor E3	135.953	160.885	164.764	221.845	0.242805	0.289794	0.276412	0.175734	0.707053	0.000118443
ENSMUSG00000000142		Axin2	axin2	117.236	115.313	101.793	111.582	-0.0306367	0.957631	-0.204265	0.632086	-0.065934	0.894115
ENSMUSG00000000148		Baat1	BRCA1-associated ATM activator 1	30.9957	41.776	46.6615	34.2241	0.429627	0.395403	0.589002	0.17346	0.148001	0.795116
ENSMUSG00000000149		Gna12	guanine nucleotide binding protein, alpha 12	119.814	188.104	182.366	163.441	0.653524	0.00415008	0.605905	0.00501506	0.449454	0.0661841
ENSMUSG00000000154		Slc22a18	solute carrier family 22 (organic cation transporter), member 18	26.4628	20.8526	11.7715	8.80735	-0.33026	0.7201	-1.14732	0.0838259	-1.59196	0.0200722
ENSMUSG00000000157		Itgb2l	integrin beta 2-like	27.0246	11.4875	15.2293	18.1368	-1.22771	0.03391	-0.82086	0.143132	-0.566426	0.367227
ENSMUSG00000000159		Igsf5	immunoglobulin superfamily, member 5	170.052	140.835	132.571	122.529	-0.268044	0.460952	-0.355073	0.253602	-0.467349	0.134191
ENSMUSG00000000167		Pih1d2	PIH1 domain containing 2	92.0691	65.5002	93.2997	116.474	-0.485008	0.293356	0.0233376	0.966688	0.335109	0.461937
ENSMUSG00000000168		Dlat	dihydrolipoamide S-acetyltransferase (E2 component of pyruvate dehydrogenase complex)	1279.86	1574.58	2317.78	2478.75	0.298519	0.159433	0.856853	1.12295e-07	0.953927	5.16976e-08
ENSMUSG00000000171		Sdhd	succinate dehydrogenase complex, subunit D, integral membrane protein	744.423	834.591	576.304	854.374	0.165139	0.713255	-0.368526	0.292992	0.198191	0.630084
ENSMUSG00000000182		Fgf23	fibroblast growth factor 23	9.87373	5.7493	1.74469	1.08474	-0.753795	0.621303	-2.45994	0.0351089	-3.15195	0.0139168
ENSMUSG00000000183		Fgf6	fibroblast growth factor 6	5.15453	1.484	2.23349	1.87993	-1.76541		-1.20957		-1.46501	0.50415
ENSMUSG00000000184		Ccnd2	cyclin D2	1874.31	1957.6	1800.37	1596.1	0.0627768	0.805187	-0.0580257	0.800238	-0.231637	0.227128
ENSMUSG00000000194		Gpr107	G protein-coupled receptor 107	1071.21	1181.72	1073.51	1800.83	0.138749	0.657157	0.00239801	0.993088	0.748974	0.000750293
ENSMUSG00000000197		Nalcn	sodium leak channel, non-selective	110.213	108.816	105.891	100.45	-0.0221907	0.947857	-0.0589756	0.833687	-0.135118	0.59986
ENSMUSG00000000202		Btbd17	BTB (POZ) domain containing 17	154.218	273.541	254.107	141.488	0.824003	0.0065465	0.715005	0.0133228	-0.123139	0.768554
ENSMUSG00000000204		Slfn4	schlafen 4	3.34634	4.48651	1.90666	1.18198	0.434114	0.797272	-0.794996	0.570144	-1.50082	0.269718
ENSMUSG00000000214		Th	tyrosine hydroxylase	380.926	49.6718	35.622	43.1891	-2.93281	2.25498e-13	-3.41645	7.58709e-19	-3.14842	1.02984e-13
ENSMUSG00000000215		Ins2	insulin II	2.10858e+06	5.7256e+06	4.86055e+06	1.44354e+06	1.44116	1.4797e-07	1.20485	8.81899e-06	-0.54666	0.106421
ENSMUSG00000000216		Scnn1g	sodium channel, nonvoltage-gated 1 gamma	50.0515	36.5786	59.8601	32.7619	-0.444669	0.286592	0.257162	0.531663	-0.613207	0.104932
ENSMUSG00000000223		Drp2	dystrophin related protein 2	5.8625	6.30607	9.40618	3.47131	0.114029	0.921431	0.688826	0.376356	-0.764009	0.360521
ENSMUSG00000000244		Tspan32	tetraspanin 32	13.8425	6.90801	6.82348	3.74475	-0.986642	0.419925	-1.02108	0.348546	-1.88029	0.0784833
ENSMUSG00000000247		Lhx2	LIM homeobox protein 2	15.1551	6.47853	8.61736	5.52005	-1.20334	0.452418	-0.804359		-1.46031	0.31133
ENSMUSG00000000248		Clec2g	C-type lectin domain family 2, member g	0.98524	1.10827	0.69492	0.402377	0.159644		-0.495227		-1.29285
ENSMUSG00000000253		Gmpr	guanosine monophosphate reductase	439.258	460.76	500.276	531.292	0.0655486	0.860278	0.18735	0.496662	0.27378	0.311071
ENSMUSG00000000263		Glra1	glycine receptor, alpha 1 subunit	18.6493	7.59188	7.06573	9.88185	-1.2708	0.185974	-1.39937	0.103192	-0.926502	0.337545
ENSMUSG00000000266		Mid2	midline 2	344.517	326.113	480.928	307.241	-0.0812166	0.770854	0.478946	0.00622132	-0.167571	0.464846
ENSMUSG00000000275		Trim25	tripartite motif-containing 25	844.897	860.437	861.835	792.59	0.0260833	0.939307	0.028791	0.924776	-0.0913944	0.743695
ENSMUSG00000000276		Dgke	diacylglycerol kinase, epsilon	154.966	140.202	218.806	128.286	-0.147925	0.664417	0.495922	0.0403611	-0.273576	0.347111
ENSMUSG00000000278		Scpep1	serine carboxypeptidase 1	285.957	358.376	419.622	1077.85	0.323013	0.157485	0.550992	0.00356089	1.91198	3.40201e-27
ENSMUSG00000000282		Mnt	max binding protein	447.736	586.654	569.452	807.77	0.391963	0.192643	0.348932	0.221793	0.853082	0.000993234
ENSMUSG00000000290		Itgb2	integrin beta 2	20.2593	46.6208	14.4439	11.5276	1.19445	0.0635851	-0.494578	0.497732	-0.818584	0.245796
ENSMUSG00000000295		Hddc2	HD domain containing 2	117.894	117.923	88.3216	67.9655	-0.00443222	0.99357	-0.417351	0.301639	-0.80638	0.0355407
ENSMUSG00000000296		Tpd52l1	tumor protein D52-like 1	94.097	83.2103	68.6059	84.7682	-0.179432	0.774136	-0.450327	0.33859	-0.154373	0.788785
ENSMUSG00000000301		Pemt	phosphatidylethanolamine N-methyltransferase	84.8399	81.5952	85.2099	90.2162	-0.0587388	0.947865	-0.00240476	0.997239	0.0736326	0.924927
ENSMUSG00000000303		Cdh1	cadherin 1	1665.03	1193.34	1257.18	1337.77	-0.480947	0.0249789	-0.405163	0.051011	-0.315435	0.179509
ENSMUSG00000000305		Cdh4	cadherin 4	280.541	257.443	237.282	314.436	-0.127911	0.795462	-0.246219	0.526531	0.162052	0.706721
ENSMUSG00000000308		Ckmt1	creatine kinase, mitochondrial 1, ubiquitous	241.908	265.893	214.426	263.482	0.130807	0.79621	-0.172886	0.683507	0.122051	0.79205
ENSMUSG00000000317		Bcl6b	B cell CLL/lymphoma 6, member B	342.401	218.628	158.528	347.329	-0.642863	0.0711999	-1.10294	0.000219292	0.0202206	0.968139
ENSMUSG00000000318		Clec10a	C-type lectin domain family 10, member A	26.9063	7.33761	23.4664	14.728	-1.85214	0.152518	-0.203877	0.89455	-0.885578	0.502476
ENSMUSG00000000320		Alox12	arachidonate 12-lipoxygenase	28.058	32.5708	34.3033	15.6633	0.224292	0.723938	0.289515	0.590389	-0.833127	0.0848516
ENSMUSG00000000325		Arvcf	armadillo repeat gene deleted in velo-cardio-facial syndrome	56.4742	79.2831	59.5231	46.0766	0.492512	0.108627	0.0786619	0.841514	-0.294314	0.379659
ENSMUSG00000000326		Comt	catechol-O-methyltransferase	450.63	509.317	432.046	362.503	0.173432	0.628249	-0.0617977	0.867776	-0.316709	0.301304
ENSMUSG00000000339		Rtcd1	RNA terminal phosphate cyclase domain 1	251.341	171.681	148.702	298.686	-0.549943	0.0845978	-0.758358	0.00555842	0.247234	0.475227
ENSMUSG00000000340		Dbt	dihydrolipoamide branched chain transacylase E2	205.783	112.479	88.6432	71.1579	-0.86914	0.00402708	-1.2129	6.54968e-06	-1.5314	1.17694e-07
ENSMUSG00000000346		Dazap2	DAZ associated protein 2	857.594	910.941	1041.68	1508.87	0.0869596	0.810715	0.281197	0.283353	0.815225	0.000484435
ENSMUSG00000000355		Mcts1	malignant T cell amplified sequence 1	374.305	416.601	679.854	442.154	0.155101	0.637177	0.859965	3.50085e-05	0.23628	0.401371
ENSMUSG00000000359		Rem1	rad and gem related GTP binding protein 1	10.6128	12.9334	5.72841	2.13205	0.271449	0.85817	-0.912746	0.416584	-2.29924	0.0380812
ENSMUSG00000000365		Rnf17	ring finger protein 17	8.72721	7.56486	7.79867	3.87889	-0.19519	0.842045	-0.170191	0.844174	-1.17209	0.0867768
ENSMUSG00000000374		Trappc10	trafficking protein particle complex 10	129.765	140.77	165.221	207.067	0.117381	0.714053	0.348966	0.133933	0.675795	0.00236865
ENSMUSG00000000378		Ccm2	cerebral cavernous malformation 2 homolog (human)	273.991	318.359	412.797	363.729	0.214586	0.51914	0.586317	0.015636	0.405935	0.14568
ENSMUSG00000000381		Wap	whey acidic protein	10.7786	20.8887	30.0011	26.8741	0.950692	0.429952	1.4824	0.130381	1.32364	0.203571
ENSMUSG00000000384		Tbrg4	transforming growth factor beta regulated gene 4	373.488	322.211	338.81	549.526	-0.207811	0.536575	-0.137659	0.664778	0.559592	0.0310626
ENSMUSG00000000385		Tmprss2	transmembrane protease, serine 2	63.802	28.2169	29.315	38.9921	-1.17538	0.000223049	-1.12897	0.000138928	-0.710382	0.0378814
ENSMUSG00000000386		Mx1	myxovirus (influenza virus) resistance 1	4.48947	1.8857	3.12813	1.5441	-1.20962	0.453597	-0.531559	0.738346	-1.49817	0.30472
ENSMUSG00000000392		Fap	fibroblast activation protein	15.7354	9.45753	11.7755	15.4745	-0.74641	0.350501	-0.414898	0.598157	-0.0331084	0.972751
ENSMUSG00000000394		Gcg	glucagon	917107	4.14226e+06	2.12865e+06	1.61258e+06	2.17525	1.20531e-08	1.21478	0.00267948	0.814213	0.0853778
ENSMUSG00000000399		Ndufa9	NADH dehydrogenase (ubiquinone) 1 alpha subcomplex, 9	497.267	722.165	528.605	568.823	0.538446	0.0178536	0.0878847	0.766953	0.192469	0.484775
ENSMUSG00000000402		Egfl6	EGF-like-domain, multiple 6	6.15654	8.72381	10.9795	2.56961	0.535125	0.623316	0.856488	0.329192	-1.23343	0.186522
ENSMUSG00000000409		Lck	lymphocyte protein tyrosine kinase	88.5306	53.9037	58.6721	56.5713	-0.700013	0.238449	-0.595848	0.2805	-0.653339	0.251318
ENSMUSG00000000411		Tssk3	testis-specific serine kinase 3	5.16504	3.50111	3.12393	2.87597	-0.602805		-0.787282		-0.863225	0.654185
ENSMUSG00000000416		Cttnbp2	cortactin binding protein 2	341.75	369.442	631.616	560.17	0.111769	0.720392	0.88517	2.91111e-06	0.713048	0.000878152
ENSMUSG00000000420		Galnt1	UDP-N-acetyl-alpha-D-galactosamine:polypeptide N-acetylgalactosaminyltransferase 1	1310.56	1238.9	1178.42	1443.93	-0.0810297	0.819052	-0.151765	0.591862	0.140345	0.641808
ENSMUSG00000000435		Myf5	myogenic factor 5	2.61844	0.171074	0.112757	0.122036	-3.66904		-4.28351		-4.23305
ENSMUSG00000000439		Mkrn2	makorin, ring finger protein, 2	102.126	124.6	121.93	192.071	0.282658	0.353555	0.25217	0.373848	0.908196	0.000125012
ENSMUSG00000000440		Pparg	peroxisome proliferator activated receptor gamma	67.1623	61.0947	62.4787	189.047	-0.133029	0.785122	-0.10361	0.812884	1.49889	1.83619e-07
ENSMUSG00000000441		Raf1	v-raf-leukemia viral oncogene 1	216.669	205	236.295	241.651	-0.0771573	0.804039	0.125998	0.615327	0.158397	0.532619
ENSMUSG00000000486		2001-09-01	septin 1	18.8351	26.8741	15.7874	12.947	0.513583	0.664761	-0.271871	0.820033	-0.544065	0.62585
ENSMUSG00000000489		Pdgfb	platelet derived growth factor, B polypeptide	21.9815	27.0584	20.388	7.9501	0.302408	0.60587	-0.106981	0.861065	-1.4493	0.00121869
ENSMUSG00000000530		Acvrl1	activin A receptor, type II-like 1	57.4294	48.5196	41.43	22.6062	-0.230882	0.696756	-0.465846	0.318929	-1.34419	0.00150931
ENSMUSG00000000531		Grasp	GRP1 (general receptor for phosphoinositides 1)-associated scaffold protein	58.083	41.3947	38.5377	34.657	-0.487169	0.301374	-0.588197	0.154253	-0.730899	0.0833349
ENSMUSG00000000532		Acvr1b	activin A receptor, type 1B	94.2034	99.826	81.9794	79.4971	0.0893808	0.822922	-0.19476	0.530484	-0.240128	0.446128
ENSMUSG00000000538		Tom1l2	target of myb1-like 2 (chicken)	594.98	595.994	568.095	635.331	0.00268042	0.992144	-0.0661456	0.77169	0.0955137	0.672662
ENSMUSG00000000544		Gpa33	glycoprotein A33 (transmembrane)	32.9669	39.7624	34.7308	65.555	0.262646	0.655802	0.0607524	0.92273	0.980587	0.0193052
ENSMUSG00000000552		Zfp385a	zinc finger protein 385A	21.0609	33.8933	21.6416	16.6847	0.688613	0.145268	0.046344	0.943545	-0.334284	0.530553
ENSMUSG00000000555		Itga5	integrin alpha 5 (fibronectin receptor alpha)	24.9722	29.0023	20.749	18.1203	0.222854	0.69396	-0.26064	0.59947	-0.447758	0.345927
ENSMUSG00000000560		Gabra2	gamma-aminobutyric acid (GABA) A receptor, subunit alpha 2	3.41588	1.25374	2.08205	1.27135	-1.41632		-0.718439		-1.47282	0.382022
ENSMUSG00000000561		Wdr77	WD repeat domain 77	163.204	206.632	189.348	291.136	0.333764	0.272707	0.211641	0.4861	0.833623	0.000883027
ENSMUSG00000000562		Adora3	adenosine A3 receptor	14.7015	1.4899	6.2029	1.48478	-3.27354	0.00296148	-1.26781	0.196792	-3.31274	0.00127762
ENSMUSG00000000563		Atp5f1	ATP synthase, H+ transporting, mitochondrial F0 complex, subunit B1	512.502	725.763	633.194	768.425	0.502406	0.0640483	0.306109	0.272171	0.584242	0.0274244
ENSMUSG00000000567		Sox9	SRY-box containing gene 9	140.016	56.5705	20.5881	9.40897	-1.31001	0.0028256	-2.75844	6.56681e-13	-3.88277	1.92271e-19
ENSMUSG00000000568		Hnrnpd	heterogeneous nuclear ribonucleoprotein D	1325.5	1525.36	1669.47	2688.75	0.201609	0.420269	0.332383	0.108101	1.02051	5.12787e-08
ENSMUSG00000000579		Dynlt1c	dynein light chain Tctex-type 1C	0.318822	0	0.15075	0.58267	-1.24706		-0.89978		0.862198
ENSMUSG00000000581		C1d	C1D nuclear receptor co-repressor	340.41	511.181	346.793	380.803	0.581907	0.113643	0.0258204	0.95999	0.156906	0.728497
ENSMUSG00000000594		Gm2a	GM2 ganglioside activator protein	123.674	196.672	121.441	94.3735	0.669058	0.0124721	-0.0247075	0.95163	-0.391007	0.193409
ENSMUSG00000000600		Krit1	KRIT1, ankyrin repeat containing	78.9277	88.5983	123.869	122.206	0.164477	0.567165	0.648858	0.000868067	0.627893	0.00324129
ENSMUSG00000000605		Clcn4-2	chloride channel 4-2	191.022	164.658	220.825	193.583	-0.210161	0.452418	0.209717	0.401776	0.019569	0.954027
ENSMUSG00000000606		Vmn2r88	vomeronasal 2, receptor 88	1.65484	0.659319	1.92235	0.52626	-1.29542		0.182954		-1.66574	0.440189
ENSMUSG00000000617		Grm6	glutamate receptor, metabotropic 6	5.15864	3.79178	3.8468	4.93555	-0.448966	0.692222	-0.420903	0.67212	-0.0774545	0.948199
ENSMUSG00000000627		Sema4f	sema domain, immunoglobulin domain (Ig), TM domain, and short cytoplasmic domain	52.2072	84.6219	62.4331	21.5305	0.692658	0.128655	0.257066	0.61445	-1.26841	0.00275871
ENSMUSG00000000628		Hk2	hexokinase 2	43.3796	22.2904	15.5978	10.9999	-0.962181	0.0739128	-1.48784	0.00117581	-1.97389	5.75123e-05
ENSMUSG00000000631		Myo18a	myosin XVIIIA	258.116	193.353	210.643	287.09	-0.41624	0.0783438	-0.292823	0.214308	0.154781	0.57819
ENSMUSG00000000632		Sez6	seizure related gene 6	12.8131	5.19094	6.15027	4.36015	-1.31094	0.121603	-1.07489	0.174593	-1.53547	0.0552715
ENSMUSG00000000673		Haao	3-hydroxyanthranilate 3,4-dioxygenase	11.8797	7.47954	12.0461	13.3906	-0.66906	0.560148	0.011595	0.991701	0.168909	0.884168
ENSMUSG00000000682		Cd52	CD52 antigen	63.7183	120.846	36.4458	6.14023	0.904608	0.244581	-0.82128	0.28326	-3.43751	2.17182e-05
ENSMUSG00000000686		Abhd15	abhydrolase domain containing 15	259.251	179.482	249.032	284.472	-0.528361	0.155915	-0.0602475	0.898288	0.135679	0.756309
ENSMUSG00000000690		Hoxb6	homeobox B6	18.4886	5.00835	10.1604	6.12246	-1.85609	0.0259389	-0.853872	0.299762	-1.61238	0.0444235
ENSMUSG00000000693		Loxl3	lysyl oxidase-like 3	23.6209	22.6291	14.91	16.5341	-0.053925	0.952121	-0.658166	0.264763	-0.509977	0.425287
ENSMUSG00000000701		Tcl1b5	T cell leukemia/lymphoma 1B, 5	5.15498	0	5.04086	0.244658	-4.60654		-0.030869		-4.20188	0.103157
ENSMUSG00000000706		Btn1a1	butyrophilin, subfamily 1, member A1	15.9464	7.20997	5.72913	3.11738	-1.13718	0.176224	-1.47713	0.0426452	-2.33387	0.00231173
ENSMUSG00000000708		Kat2b	K(lysine) acetyltransferase 2B	1627.39	1370.24	1606.83	1156.68	-0.24955	0.33211	-0.0182274	0.955102	-0.495049	0.0270086
ENSMUSG00000000711		Rab5b	RAB5B, member RAS oncogene family	98.9145	102.283	105.359	137.344	0.0473915	0.903629	0.0946562	0.765484	0.474704	0.0595368
ENSMUSG00000000724		Cryba1	crystallin, beta A1	3.09156	16.369	9.20227	32.1415	2.38111	0.0856169	1.59113	0.260196	3.3821	0.00526392
ENSMUSG00000000730		Dnmt3l	DNA (cytosine-5-)-methyltransferase 3-like	14.0452	7.25061	9.22732	8.32891	-0.929249	0.529305	-0.605782	0.662285	-0.733471	0.604454
ENSMUSG00000000731		Aire	autoimmune regulator (autoimmune polyendocrinopathy candidiasis ectodermal dystrophy)	4.65918	3.97435	7.16704	4.10013	-0.250807	0.882517	0.601314	0.625553	-0.207951	0.886195
ENSMUSG00000000732		Icosl	icos ligand	18.548	12.8166	5.26472	5.36165	-0.531822	0.527064	-1.79797	0.00414462	-1.78265	0.00809486
ENSMUSG00000000738		Spg7	spastic paraplegia 7 homolog (human)	304.15	381.721	456.038	390.315	0.326879	0.264125	0.580995	0.0143537	0.358626	0.197018
ENSMUSG00000000739		Sult5a1	sulfotransferase family 5A, member 1	10.3045	4.53255	0.346026	0.979913	-1.14616		-4.71182		-3.49507	0.128476
ENSMUSG00000000740		Rpl13	ribosomal protein L13	380.847	548.172	328.663	507.624	0.526189	0.123591	-0.210881	0.579567	0.414456	0.240557
ENSMUSG00000000743		Chmp1a	charged multivesicular body protein 1A	121.794	162.935	163.307	258.519	0.419289	0.240953	0.425595	0.194654	1.08617	0.000219803
ENSMUSG00000000751		Rpa1	replication protein A1	223.164	269.278	308.142	359.707	0.267282	0.31252	0.463752	0.0318481	0.687057	0.00164035
ENSMUSG00000000753		Serpinf1	serine (or cysteine) peptidase inhibitor, clade F, member 1	111.242	59.6048	46.2678	18.8922	-0.890307	0.136875	-1.25536	0.0147643	-2.56677	1.73825e-06
ENSMUSG00000000759		Tubgcp3	tubulin, gamma complex associated protein 3	354.666	343.006	358.959	417.804	-0.0496563	0.876065	0.016999	0.954625	0.235603	0.299455
ENSMUSG00000000766		Oprm1	opioid receptor, mu 1	24.5885	11.5023	20.1611	13.8813	-1.06801	0.161208	-0.289868	0.728211	-0.831768	0.265948
ENSMUSG00000000776		Polr3d	polymerase (RNA) III (DNA directed) polypeptide D	93.8259	95.3643	97.0802	151.37	0.0203219	0.960996	0.0479062	0.897261	0.688512	0.00596681
ENSMUSG00000000782		Tcf7	transcription factor 7, T cell specific	17.297	13.9411	5.57812	5.66726	-0.301418	0.764326	-1.62536	0.0171162	-1.57802	0.031507
ENSMUSG00000000787		Ddx3x	DEAD/H (Asp-Glu-Ala-Asp/His) box polypeptide 3, X-linked	4962.44	8372.3	7250.73	8466.86	0.754559	3.40734e-05	0.547256	0.00291273	0.770689	5.8003e-05
ENSMUSG00000000791		Il12rb1	interleukin 12 receptor, beta 1	3.73976	1.38686	3.5149	2.53702	-1.43641	0.422794	-0.107175	0.958635	-0.54697	0.768789
ENSMUSG00000000792		Slc5a5	solute carrier family 5 (sodium iodide symporter), member 5	5.01306	2.62417	1.54429	3.88755	-0.939897	0.510206	-1.707	0.143776	-0.369648	0.80138
ENSMUSG00000000794		Kcnn3	potassium intermediate/small conductance calcium-activated channel, subfamily N, member 3	308.136	291.004	326.381	91.9867	-0.0856226	0.823162	0.080809	0.812419	-1.74295	4.98212e-14
ENSMUSG00000000804		Usp32	ubiquitin specific peptidase 32	1555.35	1697.12	1866.48	1748.01	0.125848	0.61126	0.263904	0.169619	0.169437	0.443303
ENSMUSG00000000805		Car4	carbonic anhydrase 4	119.504	100.514	88.2142	20.9797	-0.240028	0.705841	-0.438389	0.386888	-2.54577	2.80026e-08
ENSMUSG00000000811		Txnrd3	thioredoxin reductase 3	26.7243	19.9819	18.087	20.137	-0.41688	0.516208	-0.565763	0.29815	-0.408313	0.496648
ENSMUSG00000000817		Fasl	Fas ligand (TNF superfamily, member 6)	5.38537	2.00341	2.59438	0.615046	-1.43832		-1.05946		-3.11735	0.104639
ENSMUSG00000000823		Znf512b	zinc finger protein 512B	1145.06	1078.75	1201.68	1370.75	-0.0860218	0.798341	0.0682865	0.823779	0.259156	0.317029
ENSMUSG00000000826		Dnajc5	DnaJ (Hsp40) homolog, subfamily C, member 5	626.511	732.042	815.581	843.57	0.224856	0.244067	0.38113	0.0171339	0.430313	0.0115503
ENSMUSG00000000827		Tpd52l2	tumor protein D52-like 2	745.257	1002.91	857.847	972.255	0.426188	0.0485067	0.202189	0.38405	0.382502	0.0810008
ENSMUSG00000000838		Fmr1	fragile X mental retardation syndrome 1 homolog	124.777	161.642	188.271	243.283	0.37452	0.121695	0.595219	0.00334907	0.96572	2.40957e-06
ENSMUSG00000000861		Bcl11a	B cell CLL/lymphoma 11A (zinc finger protein)	107.543	147.336	99.7421	88.6054	0.453871	0.0840074	-0.10968	0.727713	-0.279043	0.325678
ENSMUSG00000000869		Il4	interleukin 4	15.8525	13.5225	10.4287	44.2034	-0.204326	0.916249	-0.608827	0.684217	1.46353	0.253931
ENSMUSG00000000876		Pxmp4	peroxisomal membrane protein 4	205.225	162.495	117.289	124.231	-0.333598	0.294363	-0.804559	0.0011071	-0.723377	0.00792271
ENSMUSG00000000881		Dlg3	discs, large homolog 3 (Drosophila)	91.9021	72.6983	91.7033	83.682	-0.339781	0.232265	-0.00580651	0.986545	-0.136849	0.668874
ENSMUSG00000000884		Gnb1l	guanine nucleotide binding protein (G protein), beta polypeptide 1-like	23.3268	46.3438	45.4714	63.5116	0.980572	0.0752951	0.942823	0.0624218	1.42706	0.00350919
ENSMUSG00000000889		Dbh	dopamine beta hydroxylase	2.36671	5.38127	2.36936	0.224064	1.13691	0.54461	-0.0520227		-3.29645	0.101937
ENSMUSG00000000901		Mmp11	matrix metallopeptidase 11	22.1229	24.9422	16.592	27.0176	0.172067	0.89344	-0.413163	0.682099	0.271287	0.799953
ENSMUSG00000000902		Smarcb1	SWI/SNF related, matrix associated, actin dependent regulator of chromatin, subfamily b, member 1	243.321	265.34	222.54	362.614	0.123936	0.770945	-0.130763	0.724794	0.576	0.0573403
ENSMUSG00000000903		Vpreb3	pre-B lymphocyte gene 3	16.5168	9.12419	12.6239	20.93	-0.840793	0.579217	-0.375154	0.799592	0.335736	0.821619
ENSMUSG00000000915		Hip1r	huntingtin interacting protein 1 related	636.961	730.709	669.575	776.926	0.199274	0.47534	0.0736122	0.805541	0.289894	0.243252
ENSMUSG00000000916		Nsun5	NOL1/NOP2/Sun domain family, member 5	172.55	155.575	208.276	187.253	-0.142108	0.774107	0.274728	0.469345	0.124357	0.780158
ENSMUSG00000000934		Top1mt	DNA topoisomerase 1, mitochondrial	17.1863	15.5742	14.8583	18.7013	-0.14768	0.879522	-0.203126	0.802648	0.120463	0.886554
ENSMUSG00000000938		Hoxa10	homeobox A10	1.45062	0	0.31281	8.45742	-3.40312		-2.19604		2.51296	0.263514
ENSMUSG00000000942		Hoxa4	homeobox A4	7.41508	4.12359	5.63913	1.37051	-0.828665		-0.394405		-2.46247	0.0886656
ENSMUSG00000000948		Snrpn	small nuclear ribonucleoprotein N	348.865	352.315	308.978	344.994	0.0132439	0.973087	-0.174163	0.553076	-0.0157105	0.967357
ENSMUSG00000000957		Mmp14	matrix metallopeptidase 14 (membrane-inserted)	27.9025	21.7862	12.1794	16.6074	-0.348608	0.704644	-1.19384	0.07118	-0.730788	0.337725
ENSMUSG00000000958		Slc7a7	solute carrier family 7 (cationic amino acid transporter, y+ system), member 7	31.692	25.3518	18.5523	16.6768	-0.312419	0.594604	-0.765757	0.0821775	-0.914571	0.044864
ENSMUSG00000000959		Oxa1l	oxidase assembly 1-like	166.921	205.038	195.6	205.105	0.295626	0.286788	0.227598	0.394138	0.294517	0.273612
ENSMUSG00000000976		Heatr6	HEAT repeat containing 6	617.095	663.186	813.242	837.625	0.10336	0.736319	0.397276	0.0594088	0.441465	0.0466787
ENSMUSG00000000982		Ccl3	chemokine (C-C motif) ligand 3	12.17	35.812	8.14906	26.1925	1.57039	0.105189	-0.548883	0.640947	1.10429	0.270372
ENSMUSG00000000983		Expi	extracellular proteinase inhibitor	25.8564	16.3364	42.3389	2.55648	-0.664451	0.663801	0.728326	0.568528	-3.26385	0.0137592
ENSMUSG00000001016		Ilf2	interleukin enhancer binding factor 2	131.891	175.024	173.172	243.496	0.411372	0.145195	0.393603	0.133933	0.884534	0.000268011
ENSMUSG00000001017		2500003M10Rik	RIKEN cDNA 2500003M10 gene	581.771	635.507	555.956	666.108	0.125514	0.667623	-0.0663403	0.820094	0.194404	0.451924
ENSMUSG00000001018		Snapin	SNAP-associated protein	415.683	435.809	428.324	550.404	0.0685186	0.863099	0.0443169	0.90393	0.404255	0.143273
ENSMUSG00000001020		S100a4	S100 calcium binding protein A4	197.83	212.467	70.9182	89.7265	0.103092	0.947198	-1.48238	0.132224	-1.1459	0.296432
ENSMUSG00000001021		S100a3	S100 calcium binding protein A3	6.23628	7.37243	2.61004	2.49916	0.202533		-1.30221		-1.28878	0.542639
ENSMUSG00000001023		S100a5	S100 calcium binding protein A5	6.88903	1.70742	1.15369	0	-1.96009		-2.54411		-4.74198
ENSMUSG00000001025		S100a6	S100 calcium binding protein A6 (calcyclin)	192.189	242.63	76.4828	49.445	0.33758	0.577809	-1.32379	0.00205388	-1.96142	1.43469e-05
ENSMUSG00000001027		Scn4a	sodium channel, voltage-gated, type IV, alpha	14.5968	4.22598	11.8466	11.0529	-1.76517	0.0104151	-0.313587	0.69864	-0.402675	0.622223
ENSMUSG00000001029		Icam2	intercellular adhesion molecule 2	120.722	89.4416	91.4058	27.6217	-0.428612	0.500062	-0.393876	0.491375	-2.14273	1.6634e-05
ENSMUSG00000001034		Mapk7	mitogen-activated protein kinase 7	137.439	151.245	119.424	170.458	0.136629	0.748656	-0.200826	0.573037	0.313049	0.352035
ENSMUSG00000001036		Epn2	epsin 2	544.709	643.07	587.363	513.957	0.237307	0.496266	0.107087	0.765324	-0.0837915	0.827506
ENSMUSG00000001039		B9d1	B9 protein domain 1	275.68	388.579	312.284	217.47	0.487522	0.093225	0.17647	0.588883	-0.348075	0.25618
ENSMUSG00000001052		Sec24b	Sec24 related gene family, member B (S. cerevisiae)	1902.17	1843.49	2054.35	2208.87	-0.0447937	0.873862	0.110967	0.606059	0.216359	0.284728
ENSMUSG00000001053		N4bp3	NEDD4 binding protein 3	21.8477	17.4681	12.3703	14.3338	-0.300606	0.81109	-0.821996	0.379401	-0.585142	0.564414
ENSMUSG00000001054		Rmnd5b	required for meiotic nuclear division 5 homolog B (S. cerevisiae)	177.422	199.449	274.604	335.817	0.171441	0.596995	0.631201	0.00386973	0.921091	2.93783e-05
ENSMUSG00000001056		Nhp2	NHP2 ribonucleoprotein homolog (yeast)	77.2493	111.835	56.2018	101.22	0.536329	0.30915	-0.462924	0.364987	0.38668	0.473068
ENSMUSG00000001062		1300018I17Rik	RIKEN cDNA 1300018I17 gene	118.928	124.946	155.758	140.558	0.0742398	0.876369	0.387836	0.219772	0.242588	0.503182
ENSMUSG00000001065		Zfp276	zinc finger protein (C2H2 type) 276	117.898	138.175	150.631	126.981	0.221819	0.635311	0.350028	0.358607	0.107337	0.821063
ENSMUSG00000001076		C1ql4	complement component 1, q subcomponent-like 4	2.34281	2.66911	1.74089	0	0.140418		-0.475675		-4.27792
ENSMUSG00000001082		Mfsd10	major facilitator superfamily domain containing 10	208.076	235.807	180.055	199.138	0.177612	0.656734	-0.211422	0.543246	-0.0632169	0.879416
ENSMUSG00000001089		Luzp1	leucine zipper protein 1	183.209	144.849	143.454	142.544	-0.336149	0.223628	-0.351138	0.16483	-0.358916	0.180724
ENSMUSG00000001095		Slc13a2	solute carrier family 13 (sodium-dependent dicarboxylate transporter), member 2	2.07231	1.82228	0.909772	2.1078	-0.201298		-1.21925		0.0287635	0.992206
ENSMUSG00000001098		Kctd10	potassium channel tetramerisation domain containing 10	240.997	254.633	219.117	217.098	0.0823164	0.834439	-0.138702	0.661689	-0.150685	0.643757
ENSMUSG00000001100		Poldip2	polymerase (DNA-directed), delta interacting protein 2	468.664	441.801	442.598	655.032	-0.0869179	0.811334	-0.0796456	0.805541	0.485424	0.0502664
ENSMUSG00000001103		Sebox	SEBOX homeobox	0.711559	0.538086	0.886645	0.526023	-0.365774		0.330301		-0.483945
ENSMUSG00000001105		Ift20	intraflagellar transport 20 homolog (Chlamydomonas)	2585.42	3527.28	2707.02	3305.43	0.448074	0.0805651	0.0664406	0.842354	0.354156	0.18681
ENSMUSG00000001119		Col6a1	collagen, type VI, alpha 1	51.4199	58.7991	38.0141	6.5645	0.19565	0.806513	-0.432394	0.486706	-2.93142	2.76953e-08
ENSMUSG00000001120		Pcbp3	poly(rC) binding protein 3	320.118	303.088	353.838	347.046	-0.0802523	0.824279	0.146283	0.610436	0.119771	0.69825
ENSMUSG00000001123		Lgals9	lectin, galactose binding, soluble 9	351.834	148.771	46.5908	20.1147	-1.24183	0.230304	-2.91527	0.000374488	-4.12327	2.21906e-06
ENSMUSG00000001127		Araf	v-raf murine sarcoma 3611 viral oncogene homolog	1532.38	1201.86	1638.84	1560.11	-0.350677	0.12116	0.0960263	0.717804	0.0254105	0.93489
ENSMUSG00000001128		Cfp	complement factor properdin	88.0121	88.5718	90.1219	72.9254	0.00849319	0.988991	0.0321759	0.955821	-0.270496	0.576902
ENSMUSG00000001131		Timp1	tissue inhibitor of metalloproteinase 1	19.1622	47.7878	15.1436	42.2906	1.3096	0.0886698	-0.354136	0.708915	1.12867	0.140408
ENSMUSG00000001134		Uxt	ubiquitously expressed transcript	52.0788	64.2464	83.4688	97.6835	0.290788	0.701621	0.684326	0.226547	0.900743	0.10616
ENSMUSG00000001138		Cnnm3	cyclin M3	131.447	165.237	156.749	201.728	0.328039	0.162199	0.253528	0.266646	0.618463	0.00262398
ENSMUSG00000001143		Lman2l	lectin, mannose-binding 2-like	136.394	135.8	160.841	168.06	0.00107012	0.997941	0.240631	0.428893	0.305667	0.319648
ENSMUSG00000001150		Mcm3ap	minichromosome maintenance deficient 3 (S. cerevisiae) associated protein	65.3353	59.4624	63.3967	66.8964	-0.134873	0.672793	-0.04334	0.89659	0.0367375	0.913077
ENSMUSG00000001151		Pcnt	pericentrin (kendrin)	59.9668	62.0664	62.3608	65.1275	0.0498291	0.874342	0.0557309	0.837096	0.119512	0.633763
ENSMUSG00000001155		Ftcd	formiminotransferase cyclodeaminase	5.11216	7.19281	3.10367	2.79087	0.472387	0.760554	-0.733471	0.580153	-0.869807	0.517798
ENSMUSG00000001156		Mxd1	MAX dimerization protein 1	82.6479	100.4	94.9045	94.6507	0.281231	0.424466	0.201465	0.554164	0.195186	0.587762
ENSMUSG00000001157		Gmcl1	germ cell-less homolog 1 (Drosophila)	219.934	255.53	261.054	369.753	0.221694	0.514772	0.248955	0.401785	0.752443	0.00330932
ENSMUSG00000001158		Snrnp27	small nuclear ribonucleoprotein 27 (U4/U6.U5)	266.757	505.038	510.013	451.691	0.922332	0.0058422	0.936949	0.00273394	0.75951	0.0313705
ENSMUSG00000001166		Oas1c	2'-5' oligoadenylate synthetase 1C	31.8762	39.0681	35.6831	27.5693	0.302726	0.635379	0.163229	0.79493	-0.219989	0.724166
ENSMUSG00000001168		Oas1h	2'-5' oligoadenylate synthetase 1H	9.05446	3.05379	4.61062	6.20709	-1.52017	0.288478	-1.00041	0.448905	-0.538483	0.717663
ENSMUSG00000001173		Ocrl	oculocerebrorenal syndrome of Lowe	765.818	1144.26	1049.24	1019.38	0.580219	0.000202543	0.454997	0.00325277	0.413493	0.0160668
ENSMUSG00000001175		Calm1	calmodulin 1	4948.54	7420.15	6308.35	5243.3	0.584434	0.0075492	0.350303	0.125242	0.0833704	0.786005
ENSMUSG00000001211		Agpat3	1-acylglycerol-3-phosphate O-acyltransferase 3	982.312	816.491	833.215	1410.3	-0.268041	0.175546	-0.237788	0.205014	0.521892	0.00266139
ENSMUSG00000001225		Slc26a3	solute carrier family 26, member 3	16.761	4.52855	5.96818	6.82169	-1.84875	0.123268	-1.48929	0.176676	-1.28918	0.27542
ENSMUSG00000001227		Sema6b	sema domain, transmembrane domain (TM), and cytoplasmic domain, (semaphorin) 6B	14.4438	15.8988	8.35332	8.84752	0.134058	0.892088	-0.805692	0.229972	-0.706052	0.325678
ENSMUSG00000001228		Uhrf1	ubiquitin-like, containing PHD and RING finger domains, 1	5.76787	3.5402	2.42777	1.33825	-0.695035	0.65228	-1.22806	0.328753	-2.09257	0.0947151
ENSMUSG00000001229		Dpp9	dipeptidylpeptidase 9	297.411	262.422	240.678	247.985	-0.179922	0.537157	-0.305546	0.199364	-0.260557	0.315715
ENSMUSG00000001240		Ramp2	receptor (calcitonin) activity modifying protein 2	86.0537	111.004	118.235	47.748	0.36566	0.448533	0.45139	0.277302	-0.850487	0.037736
ENSMUSG00000001247		Lsr	lipolysis stimulated lipoprotein receptor	144.181	284.101	258.236	229.75	0.978518	1.28666e-05	0.840665	0.000117394	0.673781	0.0061628
ENSMUSG00000001248		Gramd1a	GRAM domain containing 1A	265.482	257.967	227.517	214.629	-0.042946	0.894463	-0.221979	0.321218	-0.305721	0.171013
ENSMUSG00000001249		Hpn	hepsin	253.835	93.044	37.0803	36.301	-1.45297	0.00134123	-2.76839	1.09507e-11	-2.80066	3.67059e-10
ENSMUSG00000001260		Gabrg1	gamma-aminobutyric acid (GABA) A receptor, subunit gamma 1	5.07505	8.26602	7.33728	6.37998	0.714292	0.413868	0.543842	0.512896	0.332302	0.720194
ENSMUSG00000001270		Ckb	creatine kinase, brain	224.275	132.419	102.29	141.32	-0.767145	0.0273744	-1.13305	0.000177907	-0.667191	0.0605718
ENSMUSG00000001280		Sp1	trans-acting transcription factor 1	2137.45	2514.68	2361.75	2735.39	0.232781	0.283694	0.143746	0.511589	0.355458	0.071432
ENSMUSG00000001281		Itgb7	integrin beta 7	31.0684	23.9002	16.9332	20.2299	-0.380539	0.650042	-0.86775	0.181096	-0.618274	0.389263
ENSMUSG00000001285		Myg1	melanocyte proliferating gene 1	302.72	503.283	524.389	604.966	0.73128	0.00228126	0.794142	0.000323752	0.998602	1.57166e-05
ENSMUSG00000001288		Rarg	retinoic acid receptor, gamma	202.935	217.502	162.599	171.218	0.0983761	0.846259	-0.314975	0.39349	-0.242833	0.545589
ENSMUSG00000001289		Pfdn5	prefoldin 5	2022.96	4091.9	2500.88	3269.81	1.01617	0.000274372	0.306236	0.363211	0.692176	0.0258082
ENSMUSG00000001300		Efnb2	ephrin B2	52.0561	57.133	54.4797	25.1579	0.136715	0.818721	0.0695048	0.902406	-1.04618	0.00919577
ENSMUSG00000001305		Rrp15	ribosomal RNA processing 15 homolog (S. cerevisiae)	31.3304	58.4675	30.3841	62.0113	0.896365	0.0101865	-0.041812	0.937185	0.9821	0.00360043
ENSMUSG00000001313		Rnd2	Rho family GTPase 2	37.6122	40.8843	48.1051	57.5907	0.101073	0.903057	0.351531	0.564154	0.610861	0.286814
ENSMUSG00000001323		Srr	serine racemase	73.5866	94.4975	130.117	121.933	0.362517	0.21076	0.822804	0.000243019	0.725744	0.00334185
ENSMUSG00000001333		Sync	syncoilin	11.4124	10.3675	11.5935	8.66162	-0.113189	0.92788	0.0264973	0.980429	-0.376814	0.702929
ENSMUSG00000001334		Fndc5	fibronectin type III domain containing 5	19.0504	13.2706	15.1013	16.622	-0.520368	0.466954	-0.330476	0.629861	-0.20849	0.782713
ENSMUSG00000001348		Acp5	acid phosphatase 5, tartrate resistant	15.9934	18.1188	15.8354	24.9743	0.19133	0.875294	0.00114253	0.998987	0.663867	0.458314
ENSMUSG00000001349		Cnn1	calponin 1	34.8071	8.56649	10.5009	8.22222	-2.01082	0.000270313	-1.72385	0.000702556	-2.08691	0.000137896
ENSMUSG00000001366		Fbxo9	f-box protein 9	942.076	920.447	1306.36	1124.66	-0.0333875	0.911987	0.472111	0.00627473	0.256593	0.215631
ENSMUSG00000001376		Ccdc132	coiled-coil domain containing 132	330.25	451.923	498.516	468.866	0.450537	0.0950829	0.593314	0.0122427	0.504112	0.0568558
ENSMUSG00000001379		Apbb3	amyloid beta (A4) precursor protein-binding, family B, member 3	74.6671	75.2728	84.1523	116.479	0.00951653	0.983106	0.17361	0.602704	0.639473	0.0197116
ENSMUSG00000001380		Hars	histidyl-tRNA synthetase	173.801	140.943	143.392	229.163	-0.301551	0.338903	-0.273921	0.351547	0.400327	0.161941
ENSMUSG00000001383		Zmat2	zinc finger, matrin type 2	171.404	231.158	183.057	246.433	0.42907	0.18522	0.0953224	0.807968	0.522419	0.090373
ENSMUSG00000001403		Ube2c	ubiquitin-conjugating enzyme E2C	19.4854	28.6653	5.21795	7.07166	0.56278	0.684585	-1.91027	0.066012	-1.46237	0.201843
ENSMUSG00000001415		Smg5	Smg-5 homolog, nonsense mediated mRNA decay factor (C. elegans)	90.2671	99.7032	86.856	97.8948	0.143505	0.600531	-0.0549861	0.845806	0.119398	0.647387
ENSMUSG00000001416		Cct3	chaperonin containing Tcp1, subunit 3 (gamma)	188.242	308.885	330.587	366.303	0.71553	0.00768308	0.811921	0.000915837	0.959083	0.000232981
ENSMUSG00000001417		Rhbg	Rhesus blood group-associated B glycoprotein	3.68216	1.74269	5.96022	4.24138	-1.05102		0.693401		0.229838	0.907844
ENSMUSG00000001418		0610031J06Rik	RIKEN cDNA 0610031J06 gene	1121.58	1300.81	1142.76	1354.29	0.213963	0.310089	0.0280106	0.91444	0.272076	0.16788
ENSMUSG00000001419		Mef2d	myocyte enhancer factor 2D	1625.25	1675.56	1540.58	1534.02	0.0442581	0.888489	-0.0767129	0.767262	-0.082551	0.758733
ENSMUSG00000001420		Tmem79	transmembrane protein 79	2.30732	0.755226	0.2277	0.784954	-1.60775		-3.26931		-1.5318
ENSMUSG00000001424		Snd1	staphylococcal nuclease and tudor domain containing 1	7107.11	5524.23	4214.07	5431.03	-0.363123	0.113885	-0.753372	5.55954e-05	-0.386822	0.0892468
ENSMUSG00000001435		Col18a1	collagen, type XVIII, alpha 1	18.1089	14.6074	4.19308	8.02755	-0.307865	0.74198	-2.11067	0.000500729	-1.16648	0.0987681
ENSMUSG00000001436		Slc19a1	solute carrier family 19 (folate transporter), member 1	124.604	133.876	149.402	142.991	0.101174	0.844358	0.258963	0.497308	0.198268	0.631473
ENSMUSG00000001440		Kpnb1	karyopherin (importin) beta 1	2165.34	2309.09	2379.59	3162.25	0.0925891	0.73286	0.136616	0.548159	0.547102	0.00398704
ENSMUSG00000001441		Npepps	aminopeptidase puromycin sensitive	1324.66	1139.8	1259.41	1717.47	-0.216262	0.413868	-0.0732576	0.801342	0.375188	0.105159
ENSMUSG00000001444		Tbx21	T-box 21	3.31339	0.972222	2.1006	2.63757	-1.78239		-0.658502		-0.340542	0.840531
ENSMUSG00000001445		Mrpl10	mitochondrial ribosomal protein L10	226.566	314.033	341.515	432.874	0.474796	0.0719266	0.592357	0.0105863	0.935331	5.64778e-05
ENSMUSG00000001467		Cyp51	cytochrome P450, family 51	551.035	516.971	447.645	752.683	-0.0951872	0.771636	-0.30011	0.204277	0.448694	0.0521873
ENSMUSG00000001472		Tcf25	transcription factor 25 (basic helix-loop-helix)	1975.81	1388.83	1423.36	1803.24	-0.508632	0.00204834	-0.4728	0.00273394	-0.131353	0.539448
ENSMUSG00000001473		Tubb6	tubulin, beta 6 class V	55.932	68.3744	34.5897	114.556	0.28836	0.647535	-0.696771	0.153142	1.02919	0.0290729
ENSMUSG00000001482		Def8	differentially expressed in FDCP 8	100.073	90.5502	122.238	84.8018	-0.143634	0.667847	0.289636	0.262979	-0.234755	0.409827
ENSMUSG00000001493		Meox1	mesenchyme homeobox 1	61.7855	78.4886	44.8247	22.3204	0.346391	0.368242	-0.458262	0.178057	-1.47585	2.43477e-06
ENSMUSG00000001494		Sost	sclerostin	4.61335	5.27068	1.43056	2.77982	0.211852	0.911574	-1.69736	0.210449	-0.709842	0.645285
ENSMUSG00000001496		Nkx2-1	NK2 homeobox 1	0.993912	0.388446	1.28368	0.17952	-1.31223		0.373728		-2.37436
ENSMUSG00000001497		Pax9	paired box gene 9	3.90443	0.788459	0.848567	0.601151	-2.25698	0.105609	-2.1915		-2.73135	0.0384338
ENSMUSG00000001504		Irx2	Iroquois related homeobox 2 (Drosophila)	6.83206	9.35285	2.58741	7.64602	0.470411		-1.3896		0.183038	0.922227
ENSMUSG00000001506		Col1a1	collagen, type I, alpha 1	728.917	668.006	392.17	181.94	-0.124034	0.834742	-0.890592	0.0164493	-1.99682	5.46155e-08
ENSMUSG00000001507		Itga3	integrin alpha 3	96.4894	146.19	108.61	95.2991	0.60153	0.00678095	0.17268	0.516804	-0.0153176	0.965477
ENSMUSG00000001508		Sgca	sarcoglycan, alpha (dystrophin-associated glycoprotein)	8.97268	4.85594	7.69493	4.97778	-0.876489	0.561145	-0.245109	0.874177	-0.867435	0.528546
ENSMUSG00000001510		Dlx3	distal-less homeobox 3	3.7697	2.29028	1.9348	2.01009	-0.716837	0.652403	-0.944353		-0.877504	0.530796
ENSMUSG00000001517		Foxm1	forkhead box M1	36.1029	36.9927	23.7714	16.9469	0.0330026	0.972711	-0.618668	0.365175	-1.08499	0.0999721
ENSMUSG00000001518		Itfg2	integrin alpha FG-GAP repeat containing 2	98.4383	88.9763	89.8211	91.4709	-0.153285	0.723405	-0.13447	0.729298	-0.104192	0.803815
ENSMUSG00000001520		Nrip2	nuclear receptor interacting protein 2	49.2068	46.57	37.0445	47.3118	-0.0774411	0.915906	-0.408069	0.427747	-0.0435901	0.948494
ENSMUSG00000001521		Tulp3	tubby-like protein 3	222.334	318.86	359.906	562.892	0.515023	0.0582028	0.692708	0.0032334	1.33902	6.72199e-09
ENSMUSG00000001524		Gtf2h4	general transcription factor II H, polypeptide 4	129.58	123.758	146.602	186.656	-0.0658988	0.900349	0.176251	0.657501	0.523494	0.122661
ENSMUSG00000001525		Tubb5	tubulin, beta 5 class I	937.092	963.167	700.62	819.971	0.0386147	0.921951	-0.419079	0.0878874	-0.191771	0.524942
ENSMUSG00000001542		Ell2	elongation factor RNA polymerase II 2	603.038	347.241	274.886	223.734	-0.796451	1.30064e-05	-1.1326	1.08635e-11	-1.43013	2.43191e-15
ENSMUSG00000001552		Jup	junction plakoglobin	1626.65	1648.01	1196.15	1158.33	0.0194248	0.955821	-0.443009	0.033177	-0.48749	0.0285311
ENSMUSG00000001555		Fkbp10	FK506 binding protein 10	32.1861	45.7484	20.4296	31.5009	0.529839	0.510129	-0.643534	0.373848	-0.0138389	0.98796
ENSMUSG00000001558		Klhl10	kelch-like 10 (Drosophila)	12.9404	20.486	27.2968	21.4032	0.673461	0.444576	1.0689	0.135841	0.720227	0.373992
ENSMUSG00000001566		Mnx1	motor neuron and pancreas homeobox 1	31.9352	46.1784	45.0554	47.4289	0.522106	0.317381	0.480967	0.322829	0.555354	0.261322
ENSMUSG00000001569		Nom1	nucleolar protein with MIF4G domain 1	139.439	106.025	110.086	139.821	-0.394466	0.13257	-0.340768	0.169492	0.00602137	0.986564
ENSMUSG00000001576		Ergic1	endoplasmic reticulum-golgi intermediate compartment (ERGIC) 1	1470.51	1208.29	984.167	1276.13	-0.282071	0.327309	-0.578654	0.0120392	-0.20275	0.498867
ENSMUSG00000001583		Tnk1	tyrosine kinase, non-receptor, 1	39.4077	36.3431	33.814	51.0481	-0.111847	0.846217	-0.222056	0.621791	0.380517	0.364968
ENSMUSG00000001588		Acap1	ArfGAP with coiled-coil, ankyrin repeat and PH domains 1	21.2956	4.56186	11.7425	10.6269	-2.24559	0.00133503	-0.866662	0.220728	-1.01217	0.164479
ENSMUSG00000001604		Tcea3	transcription elongation factor A (SII), 3	156.994	57.7103	27.6814	12.4938	-1.43644	0.00111912	-2.5048	3.03411e-10	-3.66488	2.27588e-15
ENSMUSG00000001622		Csn3	casein kappa	11.9373	11.8547	12.0819	13.6372	0.00301672	0.998111	0.0293906	0.981734	0.19698	0.873588
ENSMUSG00000001627		Ifrd1	interferon-related developmental regulator 1	2163.37	1267.16	1372.86	1561.1	-0.773002	0.000774992	-0.656054	0.00335312	-0.470156	0.0678241
ENSMUSG00000001630		Stk38l	serine/threonine kinase 38 like	143.207	111.988	135.508	127.475	-0.355693	0.220419	-0.0831229	0.808163	-0.170609	0.593584
ENSMUSG00000001632		Brpf1	bromodomain and PHD finger containing, 1	95.7585	78.45	103.816	109.733	-0.28785	0.294431	0.117061	0.686109	0.197949	0.480995
ENSMUSG00000001642		Akr1b3	aldo-keto reductase family 1, member B3 (aldose reductase)	165.404	208.327	158.643	178.787	0.332231	0.445582	-0.0605876	0.9049	0.105677	0.82772
ENSMUSG00000001655		Hoxc13	homeobox C13	0.599511	2.07072	0.859619	4.22357	1.78047		0.52657		2.82547	0.141932
ENSMUSG00000001656		Hoxc11	homeobox C11	2.97565	0.176322	0	0.628897	-3.82198		-5.39825		-2.20345
ENSMUSG00000001657		Hoxc8	homeobox C8	1.66601	1.44226	0.345636	0.634762	-0.186347		-2.28632		-1.39144
ENSMUSG00000001661		Hoxc6	homeobox C6	9.59032	5.45682	15.2924	1.80732	-0.79016	0.653178	0.664672	0.65723	-2.35584	0.112647
ENSMUSG00000001663		Gstt1	glutathione S-transferase, theta 1	382.658	430.967	301.257	405.426	0.169872	0.728903	-0.343325	0.379372	0.0828396	0.86762
ENSMUSG00000001665		Gstt3	glutathione S-transferase, theta 3	221.807	89.858	42.4458	16.4041	-1.30331	0.0305569	-2.38959	3.66364e-06	-3.72496	9.96098e-11
ENSMUSG00000001666		Ddt	D-dopachrome tautomerase	191.507	258.102	222.118	379.001	0.4301	0.274036	0.22002	0.589574	0.987085	0.00235062
ENSMUSG00000001670		Tat	tyrosine aminotransferase	239.827	69.6485	75.4503	85.0383	-1.78068	2.96123e-09	-1.67319	5.21995e-09	-1.49856	2.40957e-06
ENSMUSG00000001672		Marveld3	MARVEL (membrane-associating) domain containing 3	370.585	333.03	419.64	328.35	-0.1544	0.644093	0.179518	0.53416	-0.1774	0.561491
ENSMUSG00000001674		Ddx18	DEAD (Asp-Glu-Ala-Asp) box polypeptide 18	269.851	370.688	363.466	499.858	0.460157	0.138461	0.430774	0.136081	0.887893	0.000931307
ENSMUSG00000001687		Ubl3	ubiquitin-like 3	732.123	1015.97	985.024	1412.34	0.472617	0.00775247	0.428415	0.0115829	0.948311	9.28856e-09
ENSMUSG00000001700		Gramd3	GRAM domain containing 3	810.277	627.804	617.724	484.02	-0.368853	0.156656	-0.391387	0.100988	-0.743977	0.00133693
ENSMUSG00000001707		Eef1e1	eukaryotic translation elongation factor 1 epsilon 1	70.9606	66.7168	80.391	96.2394	-0.0842335	0.916657	0.18676	0.772256	0.44096	0.451546
ENSMUSG00000001729		Akt1	thymoma viral proto-oncogene 1	1058.79	996.728	802.306	923.92	-0.086904	0.773144	-0.399117	0.0469619	-0.194456	0.426809
ENSMUSG00000001739		Cldn15	claudin 15	6.89155	13.3832	8.20381	3.4579	0.95053	0.501515	0.257674	0.868785	-0.973619	0.484616
ENSMUSG00000001741		Il16	interleukin 16	26.6598	22.0674	15.9024	34.7508	-0.276378	0.62604	-0.748193	0.0732695	0.3781	0.427976
ENSMUSG00000001750		Tcirg1	T cell, immune regulator 1, ATPase, H+ transporting, lysosomal V0 protein A3	146.581	137.335	112.516	90.643	-0.0868057	0.896297	-0.377471	0.427685	-0.685681	0.132555
ENSMUSG00000001751		Naglu	alpha-N-acetylglucosaminidase (Sanfilippo disease IIIB)	201.162	239.469	242.897	278.596	0.256661	0.542764	0.275416	0.456758	0.475944	0.177436
ENSMUSG00000001755		Coasy	Coenzyme A synthase	276.154	357.663	323.176	437.04	0.372931	0.136563	0.228466	0.371158	0.664721	0.00293612
ENSMUSG00000001761		Smo	smoothened homolog (Drosophila)	20.4433	8.32655	7.18185	3.60755	-1.29734	0.0209916	-1.51065	0.00262731	-2.52377	2.65953e-06
ENSMUSG00000001763		Tspan33	tetraspanin 33	75.8312	64.6793	69.2177	73.2467	-0.234949	0.645415	-0.133345	0.78754	-0.0519967	0.92471
ENSMUSG00000001767		Crnkl1	Crn, crooked neck-like 1 (Drosophila)	614.309	653.883	698.554	728.262	0.0862302	0.80019	0.185601	0.478497	0.244238	0.35102
ENSMUSG00000001768		Rin2	Ras and Rab interactor 2	394.066	456.606	467.622	311.98	0.209408	0.611301	0.248056	0.483816	-0.340947	0.336342
ENSMUSG00000001773		Folh1	folate hydrolase	4.9561	3.6616	1.6053	1.19798	-0.427801	0.771078	-1.62071	0.13093	-2.07004	0.0654042
ENSMUSG00000001774		Chordc1	cysteine and histidine-rich domain (CHORD)-containing, zinc-binding protein 1	290.234	339.17	332.742	291.972	0.225671	0.505029	0.198784	0.524849	0.00784095	0.984521
ENSMUSG00000001783		D10Wsu52e	DNA segment, Chr 10, Wayne State University 52, expressed	482.809	467.367	421.309	699.658	-0.0458877	0.903999	-0.195014	0.480579	0.534772	0.0288508
ENSMUSG00000001785		Pwp1	PWP1 homolog (S. cerevisiae)	299.117	337.443	319.618	443.391	0.171693	0.592993	0.0930871	0.766953	0.563909	0.0199272
ENSMUSG00000001786		Fbxo7	F-box protein 7	265.01	232.142	270.295	292.586	-0.193423	0.54221	0.0279548	0.938184	0.14363	0.643651
ENSMUSG00000001794		Capns1	calpain, small subunit 1	3785.43	3721.1	2973.66	3911.26	-0.0247212	0.930655	-0.347633	0.0410905	0.0473684	0.848351
ENSMUSG00000001802		Lrp3	low density lipoprotein receptor-related protein 3	70.1282	74.1637	62.3839	54.8866	0.0828332	0.890494	-0.165975	0.72968	-0.344704	0.446388
ENSMUSG00000001804		Dsg4	desmoglein 4	12.4779	5.1068	7.58134	4.06594	-1.27233	0.0784175	-0.726753	0.306688	-1.63776	0.0155737
ENSMUSG00000001815		Evx2	even skipped homeotic gene 2 homolog	1.5767	1.19368	0.782849	0.617302	-0.371879		-0.980702		-1.36724	0.473068
ENSMUSG00000001819		Hoxd13	homeobox D13	0.92406	1.30213	1.36669	1.40673	0.457762		0.510982		0.601508	0.806414
ENSMUSG00000001823		Hoxd12	homeobox D12	0.876075	2.74707	0.60681	0.424192	1.61807		-0.570399		-1.04141	0.670027
ENSMUSG00000001827		Folr1	folate receptor 1 (adult)	203.189	451.549	204.69	178.692	1.15357	0.00179767	0.0128828	0.982024	-0.190002	0.713267
ENSMUSG00000001829		Clpb	ClpB caseinolytic peptidase B homolog (E. coli)	306.439	271.92	277.68	359.16	-0.170079	0.58141	-0.140767	0.61678	0.232068	0.387779
ENSMUSG00000001833		2007-09-01	septin 7	357.39	528.835	516.306	550.388	0.566404	0.0306363	0.531823	0.0315097	0.623219	0.0172503
ENSMUSG00000001844		Zdhhc4	zinc finger, DHHC domain containing 4	188.799	219.327	284.898	363.297	0.215744	0.574757	0.592944	0.0317716	0.943862	0.00055126
ENSMUSG00000001847		Rac1	RAS-related C3 botulinum substrate 1	1819.38	1781.46	2013.07	2219.13	-0.0301892	0.917968	0.146233	0.486949	0.287343	0.147004
ENSMUSG00000001855		Nup214	nucleoporin 214	1294.53	1390.03	1844.13	1870.37	0.104605	0.701621	0.510709	0.00447926	0.532041	0.00617663
ENSMUSG00000001864		Aif1l	allograft inflammatory factor 1-like	34.3104	25.9459	13.865	10.0216	-0.372636	0.802891	-1.29131	0.23459	-1.77215	0.108814
ENSMUSG00000001865		Cpa3	carboxypeptidase A3, mast cell	17.1609	14.0052	8.5164	4.47409	-0.278986	0.824476	-1.00551	0.266116	-1.97677	0.0271765
ENSMUSG00000001870		Ltbp1	latent transforming growth factor beta binding protein 1	52.4301	21.1062	31.702	5.52139	-1.3056	0.000334906	-0.72662	0.0477909	-3.22537	9.41795e-18
ENSMUSG00000001891		Ugp2	UDP-glucose pyrophosphorylase 2	325.812	356.764	336.165	391.507	0.130549	0.709067	0.0464219	0.897261	0.265183	0.359821
ENSMUSG00000001901		Kcnh6	potassium voltage-gated channel, subfamily H (eag-related), member 6	411.064	376.984	295.306	309.015	-0.124029	0.696162	-0.478044	0.0306782	-0.411889	0.093646
ENSMUSG00000001909		Trmt1	TRM1 tRNA methyltransferase 1 homolog (S. cerevisiae)	308.257	353.005	301.454	393.568	0.196246	0.642155	-0.0327031	0.944966	0.35451	0.320473
ENSMUSG00000001910		Nacc1	nucleus accumbens associated 1, BEN and BTB (POZ) domain containing	125.275	167.592	185.658	136.359	0.421677	0.159923	0.568429	0.0293002	0.125504	0.728706
ENSMUSG00000001911		Nfix	nuclear factor I/X	650.597	283.059	295.217	173.652	-1.20043	5.41683e-05	-1.13866	6.50151e-05	-1.90108	1.48281e-10
ENSMUSG00000001918		Slc1a5	solute carrier family 1 (neutral amino acid transporter), member 5	381.383	212.127	94.1841	106.305	-0.844267	0.066665	-2.01318	7.00107e-08	-1.84254	8.62072e-06
ENSMUSG00000001924		Uba1	ubiquitin-like modifier activating enzyme 1	4738.12	3642.66	4045.56	4506.6	-0.379021	0.0311028	-0.22756	0.212475	-0.0716522	0.758166
ENSMUSG00000001930		Vwf	Von Willebrand factor homolog	186.787	50.5184	27.2203	13.9212	-1.88635	0.00458756	-2.77825	2.77514e-06	-3.74359	5.02335e-09
ENSMUSG00000001942		Siae	sialic acid acetylesterase	96.6079	112.661	133.302	110.413	0.22095	0.4338	0.466747	0.0323983	0.192377	0.483547
ENSMUSG00000001943		Vsig2	V-set and immunoglobulin domain containing 2	57.2223	27.3086	33.6509	10.7412	-1.05004	0.123051	-0.754004	0.248357	-2.42126	0.000100053
ENSMUSG00000001946		Esam	endothelial cell-specific adhesion molecule	257.075	226.989	253.772	143.972	-0.177443	0.727863	-0.019539	0.969987	-0.832776	0.0246996
ENSMUSG00000001948		Spa17	sperm autoantigenic protein 17	125.187	263.486	295.346	206.672	1.06072	0.00234608	1.23219	9.85235e-05	0.718864	0.0544372
ENSMUSG00000001962		Fam50a	family with sequence similarity 50, member A	186.686	268.352	312.895	507.873	0.521192	0.0813498	0.743221	0.00372062	1.44223	1.03161e-08
ENSMUSG00000001964		Emd	emerin	496.245	621.847	615.896	1085.36	0.324633	0.136665	0.311721	0.123851	1.1284	1.56464e-10
ENSMUSG00000001983		Taco1	translational activator of mitochondrially encoded cytochrome c oxidase I	60.9441	77.7191	55.4045	61.6161	0.350851	0.553727	-0.128331	0.837622	0.016272	0.981389
ENSMUSG00000001985		Grik3	glutamate receptor, ionotropic, kainate 3	9.14962	4.92127	5.66472	4.6188	-0.879922	0.177141	-0.688527	0.26818	-0.996246	0.107703
ENSMUSG00000001986		Gria3	glutamate receptor, ionotropic, AMPA3 (alpha 3)	231.177	315.891	208.642	246.869	0.449991	0.0172103	-0.148602	0.500164	0.0941554	0.703221
ENSMUSG00000001988		Npas1	neuronal PAS domain protein 1	5.88755	0.922954	1.58936	0.864504	-2.64954		-1.87829		-2.77527	0.0572144
ENSMUSG00000001995		Sipa1l2	signal-induced proliferation-associated 1 like 2	22.1578	31.2698	35.4065	36.3927	0.500538	0.119055	0.673856	0.0144498	0.714988	0.0144342
ENSMUSG00000001998		Ap4e1	adaptor-related protein complex AP-4, epsilon 1	137.099	118.822	143.882	192.619	-0.208912	0.53982	0.0680426	0.848942	0.488596	0.0709168
ENSMUSG00000001999		Blvra	biliverdin reductase A	116.498	137.79	118.16	108.114	0.236874	0.617409	0.0165046	0.97386	-0.1195	0.802769
ENSMUSG00000002006		Pdzd4	PDZ domain containing 4	50.6164	64.1569	74.6438	63.9919	0.338953	0.324654	0.554772	0.0497652	0.336189	0.309648
ENSMUSG00000002007		Srpk3	serine/arginine-rich protein specific kinase 3	29.2485	39.3315	36.9329	36.5359	0.428201	0.521468	0.326043	0.601054	0.306286	0.637828
ENSMUSG00000002010		Idh3g	isocitrate dehydrogenase 3 (NAD+), gamma	1418.36	1677.53	1859.44	1685.53	0.241481	0.348997	0.390827	0.069552	0.248891	0.321107
ENSMUSG00000002012		Pnck	pregnancy upregulated non-ubiquitously expressed CaM kinase	56.9918	61.0893	58.8344	35.5016	0.0879488	0.904125	0.0394874	0.953978	-0.681996	0.178565
ENSMUSG00000002014		Ssr4	signal sequence receptor, delta	2218.21	2511.41	1727.24	1680.49	0.179117	0.604295	-0.360717	0.187786	-0.401089	0.161888
ENSMUSG00000002015		Bcap31	B cell receptor associated protein 31	460.634	496.384	489.778	518.126	0.107793	0.788754	0.0874813	0.811262	0.167513	0.629043
ENSMUSG00000002017		Fam98a	family with sequence similarity 98, member A	965.071	985.491	979.598	1147.55	0.0294654	0.925716	0.0214823	0.940563	0.248893	0.246986
ENSMUSG00000002020		Ltbp2	latent transforming growth factor beta binding protein 2	19.0827	3.85987	4.81398	5.45772	-2.29071	1.39421e-06	-1.99622	4.13143e-06	-1.81282	0.000129062
ENSMUSG00000002028		Mll1	myeloid/lymphoid or mixed-lineage leukemia 1	1390.72	1477.58	1842.29	1266.9	0.0874675	0.721946	0.405606	0.0139698	-0.13431	0.536588
ENSMUSG00000002031		Ift46	intraflagellar transport 46 homolog (Chlamydomonas)	461.769	646.75	713.415	613.286	0.482713	0.0540647	0.625218	0.00429655	0.406058	0.110714
ENSMUSG00000002032		Tmem25	transmembrane protein 25	37.516	43.2561	44.388	45.7686	0.2063	0.70336	0.240645	0.606357	0.286147	0.543969
ENSMUSG00000002033		Cd3g	CD3 antigen, gamma polypeptide	33.0091	29.4514	9.23359	16.1564	-0.170711	0.911574	-1.82243	0.0757856	-1.05346	0.347088
ENSMUSG00000002043		Trappc6a	trafficking protein particle complex 6A	148.077	287.633	246.559	263.062	0.960062	0.0048779	0.735382	0.0285659	0.827997	0.0188091
ENSMUSG00000002052		Supt6h	suppressor of Ty 6 homolog (S. cerevisiae)	409.948	412.181	516.042	559.561	0.00792554	0.979634	0.331729	0.080032	0.448996	0.020921
ENSMUSG00000002055		Spag5	sperm associated antigen 5	32.928	22.7311	28.1092	34.4259	-0.519213	0.646366	-0.251422	0.819844	0.0576334	0.962435
ENSMUSG00000002057		Foxn1	forkhead box N1	8.1194	2.41262	3.48452	3.72029	-1.77271	0.0471507	-1.20447	0.142522	-1.12939	0.194699
ENSMUSG00000002058		Unc119	unc-119 homolog (C. elegans)	52.7858	72.9651	43.8307	49.2343	0.460365	0.504051	-0.288339	0.669622	-0.110889	0.885562
ENSMUSG00000002059		Rab34	RAB34, member of RAS oncogene family	165.918	174.034	120.013	136.625	0.0686245	0.885689	-0.465792	0.130112	-0.281222	0.423416
ENSMUSG00000002064		Sdf2	stromal cell derived factor 2	315.22	656.487	527.062	516.985	1.05708	9.00916e-05	0.740418	0.0067084	0.711674	0.0173543
ENSMUSG00000002068		Ccne1	cyclin E1	46.8332	34.9332	29.4155	37.09	-0.416324	0.689839	-0.694272	0.41204	-0.33892	0.728694
ENSMUSG00000002076		Hsf2bp	heat shock transcription factor 2 binding protein	17.2926	16.6712	11.8897	8.23376	-0.076894	0.960107	-0.554143	0.636192	-1.06102	0.341122
ENSMUSG00000002083		Bbc3	BCL2 binding component 3	30.7254	77.185	56.5707	56.1265	1.31103	0.01041	0.868578	0.094628	0.849284	0.119219
ENSMUSG00000002100		Mybpc3	myosin binding protein C, cardiac	4.9229	1.62285	3.05711	1.63237	-1.57911	0.150777	-0.697577	0.524575	-1.60294	0.120821
ENSMUSG00000002102		Psmc3	proteasome (prosome, macropain) 26S subunit, ATPase 3	460.285	565.316	500.216	659.965	0.294847	0.31077	0.120378	0.699719	0.517428	0.0431444
ENSMUSG00000002103		Acp2	acid phosphatase 2, lysosomal	409.076	393.986	395.149	486.738	-0.0550884	0.866342	-0.0486336	0.86664	0.250711	0.289626
ENSMUSG00000002104		Rapsn	receptor-associated protein of the synapse	10.1047	1.1521	4.06254	3.31532	-3.19562	0.0239351	-1.30015		-1.62077	0.184846
ENSMUSG00000002105		Slc39a13	solute carrier family 39 (metal ion transporter), member 13	773.8	767.469	905.358	591.719	-0.0115348	0.969343	0.226668	0.256735	-0.386274	0.0469174
ENSMUSG00000002107		Celf2	CUGBP, Elav-like family member 2	317.377	281.747	226.745	348.178	-0.173829	0.605661	-0.483674	0.0506308	0.13512	0.680078
ENSMUSG00000002108		Nr1h3	nuclear receptor subfamily 1, group H, member 3	79.7903	41.2526	60.7849	39.5317	-0.947567	0.00959777	-0.391644	0.316943	-1.00468	0.0049257
ENSMUSG00000002109		Ddb2	damage specific DNA binding protein 2	32.1136	40.4045	65.211	61.9441	0.337832	0.491604	1.02276	0.00265587	0.948542	0.00975226
ENSMUSG00000002111		Sfpi1	SFFV proviral integration 1	81.2584	89.2713	46.3989	33.3631	0.135295	0.888489	-0.811711	0.212775	-1.26002	0.0516332
ENSMUSG00000002129		Sf3a1	splicing factor 3a, subunit 1	369.168	398.959	391.35	509.173	0.111429	0.733798	0.0854525	0.777671	0.466416	0.0510546
ENSMUSG00000002147		Stat6	signal transducer and activator of transcription 6	614.86	591.727	581.894	558.513	-0.0550573	0.880579	-0.0778729	0.800611	-0.134987	0.646337
ENSMUSG00000002190		Clgn	calmegin	9.46933	9.91407	5.77976	3.06995	0.0577601	0.961705	-0.721719	0.401182	-1.64725	0.0444821
ENSMUSG00000002204		Napsa	napsin A aspartic peptidase	12.0299	8.37988	12.8243	6.18652	-0.523429	0.647869	0.085428	0.944517	-0.959577	0.314926
ENSMUSG00000002205		Vrk3	vaccinia related kinase 3	291.158	347.627	331.592	409.673	0.256766	0.448684	0.187468	0.562166	0.49609	0.0803774
ENSMUSG00000002210		1500002O20Rik	RIKEN cDNA 1500002O20 gene	257.378	344.124	263.395	277.023	0.42384	0.219651	0.0330583	0.942651	0.110561	0.790119
ENSMUSG00000002221		Paxip1	PAX interacting (with transcription-activation domain) protein 1	431.986	385.705	579.624	408.928	-0.163432	0.55086	0.423603	0.037348	-0.0791477	0.78405
ENSMUSG00000002222		Rmnd5a	required for meiotic nuclear division 5 homolog A (S. cerevisiae)	416.527	507.904	434.685	673.824	0.285512	0.248825	0.0611821	0.837805	0.694097	0.00100557
ENSMUSG00000002227		Mov10	Moloney leukemia virus 10	58.0753	72.0773	57.6263	59.1277	0.310716	0.405609	-0.0100303	0.982054	0.0290732	0.950128
ENSMUSG00000002228		Ppm1j	protein phosphatase 1J	4.23512	1.1304	4.80731	4.46401	-1.88909		0.177918		0.0948911	0.959491
ENSMUSG00000002233		Rhoc	ras homolog gene family, member C	72.3627	146.924	56.1655	103.04	1.02636	0.0212548	-0.352037	0.507262	0.513246	0.305959
ENSMUSG00000002240		4930432K09Rik	RIKEN cDNA 4930432K09 gene	13.8503	6.25945	11.5962	7.5263	-1.11724	0.293859	-0.262213	0.821359	-0.89603	0.377148
ENSMUSG00000002249		Tead3	TEA domain family member 3	12.5086	6.02145	2.42491	3.77041	-1.03601	0.238394	-2.33419	0.00148543	-1.70961	0.0313565
ENSMUSG00000002250		Ppard	peroxisome proliferator activator receptor delta	491.924	494.654	435.677	423.927	0.00844992	0.985843	-0.174314	0.640734	-0.211661	0.578922
ENSMUSG00000002257		Def6	differentially expressed in FDCP 6	44.7482	28.726	40.919	22.2364	-0.636645	0.384578	-0.12103	0.88432	-0.984691	0.129572
ENSMUSG00000002265		Peg3	paternally expressed 3	10958	7938.18	8358.62	7799.54	-0.465134	0.00882768	-0.390674	0.0236532	-0.490511	0.00692267
ENSMUSG00000002266		Zim1	zinc finger, imprinted 1	196.732	224.333	140.254	248.937	0.190543	0.451061	-0.488938	0.0109709	0.340086	0.118315
ENSMUSG00000002274		Metrn	meteorin, glial cell differentiation regulator	2.30125	3.00807	0.666779	4.11047	0.362127		-1.82155		0.830453	0.753577
ENSMUSG00000002279		Lmf1	lipase maturation factor 1	260.588	236.315	251.85	222.86	-0.13944	0.695899	-0.0486501	0.895168	-0.222804	0.473334
ENSMUSG00000002280		Narfl	nuclear prelamin A recognition factor-like	74.4533	103.061	106.651	129.287	0.469383	0.264533	0.514489	0.172666	0.791456	0.031277
ENSMUSG00000002289		Angptl4	angiopoietin-like 4	10.3739	46.4439	12.2336	4.12335	2.13801	0.0182639	0.203304	0.87566	-1.30908	0.229963
ENSMUSG00000002290		Rab11b-ps2	RAB11b, member RAS oncogene family, pseudogene 2	3.70485	2.40762	2.3675	1.54072	-0.650486		-0.654811		-1.22228	0.485644
ENSMUSG00000002297		Dbf4	DBF4 homolog (S. cerevisiae)	38.7741	23.2079	21.6423	30.248	-0.740985	0.0932232	-0.837925	0.0311573	-0.365775	0.436186
ENSMUSG00000002307		Daxx	Fas death domain-associated protein	183.995	231.411	264.379	265.279	0.335304	0.249133	0.523151	0.029879	0.529378	0.0394549
ENSMUSG00000002308		Cd320	CD320 antigen	181.759	209.12	140.025	178.545	0.205091	0.620859	-0.373497	0.264234	-0.0266021	0.954832
ENSMUSG00000002319		Ipo4	importin 4	1393.66	1173.57	1252.06	1881.49	-0.249228	0.293356	-0.1541	0.516587	0.433953	0.0377376
ENSMUSG00000002320		Tm9sf1	transmembrane 9 superfamily member 1	217.707	171.807	201.827	213.587	-0.341484	0.244956	-0.108043	0.742008	-0.025286	0.947845
ENSMUSG00000002324		Rec8	REC8 homolog (yeast)	442.898	267.235	279.631	194.952	-0.727952	0.105746	-0.667339	0.114593	-1.18725	0.00423279
ENSMUSG00000002325		Irf9	interferon regulatory factor 9	81.9951	77.3213	67.7413	65.3792	-0.0883369	0.869628	-0.270149	0.494143	-0.32474	0.4192
ENSMUSG00000002326		Gmpr2	guanosine monophosphate reductase 2	80.3453	112.518	123.155	159.792	0.488394	0.183342	0.620691	0.0516331	0.99281	0.00152979
ENSMUSG00000002329		Mdp1	magnesium-dependent phosphatase 1	110.437	147.616	205.235	216.837	0.421425	0.115565	0.898209	1.99137e-05	0.979354	1.36032e-05
ENSMUSG00000002332		Dhrs1	dehydrogenase/reductase (SDR family) member 1	549.097	485.168	396.604	341.273	-0.175996	0.619458	-0.465823	0.0765754	-0.685966	0.00997475
ENSMUSG00000002341		Ncan	neurocan	6.06425	3.07524	2.64114	2.15254	-0.990821	0.193328	-1.20524	0.0704143	-1.48437	0.0330943
ENSMUSG00000002342		Tmem161a	transmembrane protein 161A	428.355	425.112	401.743	494.004	-0.00810081	0.98348	-0.091298	0.773527	0.206565	0.47707
ENSMUSG00000002343		Armc6	armadillo repeat containing 6	63.1171	59.7885	71.2082	89.7645	-0.0638096	0.933309	0.183486	0.757382	0.509957	0.324136
ENSMUSG00000002345		2310045N01Rik	RIKEN cDNA 2310045N01 gene	396.897	580.487	456.82	424.491	0.548032	0.00617935	0.203556	0.372555	0.0971944	0.717425
ENSMUSG00000002346		Slc25a42	solute carrier family 25, member 42	196.704	183.957	191.052	194.421	-0.0945238	0.811294	-0.0409321	0.914118	-0.0154887	0.969454
ENSMUSG00000002365		Snx9	sorting nexin 9	115.141	134.617	142.483	144.656	0.229957	0.423794	0.307973	0.212211	0.331303	0.196749
ENSMUSG00000002372		Ranbp3	RAN binding protein 3	141.884	211.087	203.222	222.325	0.570243	0.0103025	0.516898	0.0142286	0.646054	0.00315707
ENSMUSG00000002379		Ndufa11	NADH dehydrogenase (ubiquinone) 1 alpha subcomplex 11	198.289	361.374	242.875	317.566	0.865743	0.000237447	0.293735	0.289839	0.678787	0.00754613
ENSMUSG00000002384		Bmp8b	bone morphogenetic protein 8b	8.74752	2.72162	4.48606	4.68759	-1.67204	0.0955828	-0.966239	0.302114	-0.883719	0.369894
ENSMUSG00000002393		Nr2f6	nuclear receptor subfamily 2, group F, member 6	58.5055	62.893	36.9837	47.6159	0.113865	0.901839	-0.644197	0.314827	-0.282277	0.707517
ENSMUSG00000002395		Use1	unconventional SNARE in the ER 1 homolog (S. cerevisiae)	460.647	896.538	497.728	681.056	0.960848	0.000910913	0.114012	0.779041	0.563777	0.0851804
ENSMUSG00000002396		Ocel1	occludin/ELL domain containing 1	91.3204	69.2453	73.5161	93.4343	-0.404885	0.248223	-0.311705	0.351547	0.0336042	0.939624
ENSMUSG00000002409		Dyrk1b	dual-specificity tyrosine-(Y)-phosphorylation regulated kinase 1b	156.402	128.528	109.152	100.502	-0.279579	0.422738	-0.516731	0.0655922	-0.63291	0.0306041
ENSMUSG00000002413		Braf	Braf transforming gene	3436.99	3692.88	4182.87	4759.29	0.103381	0.651343	0.283282	0.096066	0.469797	0.00538401
ENSMUSG00000002416		Ndufb2	NADH dehydrogenase (ubiquinone) 1 beta subcomplex, 2	445.257	514.506	501.588	541.575	0.209793	0.463739	0.170407	0.522544	0.280347	0.270091
ENSMUSG00000002428		Hltf	helicase-like transcription factor	217.334	259.225	217.525	257.102	0.254736	0.304674	0.00225087	0.993063	0.241734	0.321624
ENSMUSG00000002455		Prpf6	PRP6 pre-mRNA splicing factor 6 homolog (yeast)	208.557	301.917	358.562	423.992	0.533623	0.0145143	0.780939	4.11326e-05	1.02285	3.45503e-07
ENSMUSG00000002458		Rgs19	regulator of G-protein signaling 19	103.135	119.679	87.5259	136.897	0.210869	0.720392	-0.239144	0.642131	0.410375	0.397462
ENSMUSG00000002459		Rgs20	regulator of G-protein signaling 20	33.3178	44.2225	39.6806	48.9437	0.426535	0.572865	0.253554	0.727712	0.55692	0.400086
ENSMUSG00000002475		Abhd3	abhydrolase domain containing 3	65.27	71.8316	73.6302	52.5692	0.133108	0.781188	0.17364	0.660766	-0.312113	0.411521
ENSMUSG00000002477		Snrpd1	small nuclear ribonucleoprotein D1	135.753	214.903	140.067	240.707	0.661711	0.122646	0.0501349	0.932365	0.82454	0.0418372
ENSMUSG00000002486		Tchp	trichoplein, keratin filament binding	114.156	131.829	169.248	180.337	0.213693	0.621158	0.565809	0.0725152	0.659324	0.0441756
ENSMUSG00000002489		Tiam1	T cell lymphoma invasion and metastasis 1	175.971	163.666	260.281	78.1635	-0.104268	0.822584	0.568995	0.0534638	-1.1584	9.10865e-05
ENSMUSG00000002496		Tsc2	tuberous sclerosis 2	184.297	201.461	222.17	162.17	0.129228	0.7068	0.269794	0.319085	-0.182937	0.550273
ENSMUSG00000002500		Rpl3l	ribosomal protein L3-like	3.66119	8.86731	8.17803	11.7384	1.28893	0.370635	1.172	0.379634	1.69707	0.17955
ENSMUSG00000002504		Slc9a3r2	solute carrier family 9 (sodium/hydrogen exchanger), member 3 regulator 2	308.128	278.129	210.412	45.5836	-0.144833	0.687193	-0.547673	0.0290417	-2.75155	9.41567e-31
ENSMUSG00000002524		Puf60	poly-U binding splicing factor 60	250.806	426.118	518.828	529.035	0.764772	0.000358148	1.04759	5.73024e-08	1.07618	3.3745e-07
ENSMUSG00000002546		Golga2	golgi autoantigen, golgin subfamily a, 2	913.725	963.602	1028.72	1405.65	0.0768253	0.8238	0.171153	0.522119	0.622725	0.00597987
ENSMUSG00000002550		Uck1	uridine-cytidine kinase 1	81.8331	76.3964	79.3955	147.436	-0.107111	0.859788	-0.0416161	0.941752	0.84756	0.0236259
ENSMUSG00000002565		Scin	scinderin	10.295	21.9604	19.4841	14.7185	1.1041	0.0444638	0.929729	0.0757856	0.513379	0.404417
ENSMUSG00000002578		Ikzf4	IKAROS family zinc finger 4	183.425	198.193	191.966	327.464	0.110484	0.770854	0.0660394	0.85283	0.837664	0.000745413
ENSMUSG00000002580		1810046J19Rik	RIKEN cDNA 1810046J19 gene	356.832	665.46	507.467	758.278	0.89681	0.00162307	0.507514	0.0916763	1.08463	0.000133802
ENSMUSG00000002588		Pon1	paraoxonase 1	17.8594	11.897	21.6937	5.37041	-0.582711	0.62604	0.267532	0.816547	-1.71375	0.0738367
ENSMUSG00000002602		Axl	AXL receptor tyrosine kinase	191.111	259.733	158.459	105.976	0.445006	0.259849	-0.270654	0.502049	-0.842999	0.0174266
ENSMUSG00000002603		Tgfb1	transforming growth factor, beta 1	79.9969	90.4384	55.4486	51.002	0.172138	0.813315	-0.531735	0.32113	-0.641029	0.23652
ENSMUSG00000002608		Ccdc97	coiled-coil domain containing 97	1004.87	910.754	836.807	1285.82	-0.139769	0.649345	-0.263063	0.286007	0.357435	0.146233
ENSMUSG00000002617		Zfp40	zinc finger protein 40	75.1965	113.363	91.6646	80.115	0.591536	0.108617	0.289157	0.460977	0.0901944	0.851477
ENSMUSG00000002625		Akap8l	A kinase (PRKA) anchor protein 8-like	257.349	262.808	307.677	240.014	0.0302164	0.942326	0.255357	0.366355	-0.101021	0.768989
ENSMUSG00000002633		Shh	sonic hedgehog	0.497534	0.703523	0.353136	0.566568	0.418463		-0.495085		0.185839
ENSMUSG00000002635		Pdcd2l	programmed cell death 2-like	96.3925	138.818	150.506	201.424	0.521557	0.203046	0.64745	0.0695929	1.06648	0.00210109
ENSMUSG00000002658		Gtf2f1	general transcription factor IIF, polypeptide 1	327.31	516.504	498.912	577.955	0.659265	0.0201681	0.607874	0.0239829	0.819208	0.00317324
ENSMUSG00000002660		Clpp	caseinolytic peptidase, ATP-dependent, proteolytic subunit homolog (E. coli)	255.252	292.49	274.679	424.727	0.198018	0.581016	0.106041	0.764442	0.732929	0.00606084
ENSMUSG00000002661		Alkbh7	alkB, alkylation repair homolog 7 (E. coli)	196.744	233.45	132.838	251.185	0.243095	0.622407	-0.562375	0.140379	0.353143	0.411304
ENSMUSG00000002664		Pspn	persephin	4.58023	1.53631	1.27666	6.29645	-1.55665		-1.97234		0.434634
ENSMUSG00000002668		Dennd1c	DENN/MADD domain containing 1C	18.4291	22.6524	16.8429	22.7566	0.298943	0.664846	-0.140248	0.840968	0.296635	0.640333
ENSMUSG00000002679		Med6	mediator of RNA polymerase II transcription, subunit 6 homolog (yeast)	258.521	405.413	398.122	407.099	0.649021	0.0342402	0.620951	0.0300498	0.651069	0.0331588
ENSMUSG00000002688		Prkd1	protein kinase D1	82.2179	93.3796	124.85	90.0151	0.182498	0.664417	0.60037	0.0446394	0.130902	0.750985
ENSMUSG00000002699		Lcp2	lymphocyte cytosolic protein 2	19.1014	23.746	11.4089	14.2373	0.306912	0.771636	-0.754899	0.355028	-0.423875	0.650363
ENSMUSG00000002718		Cse1l	chromosome segregation 1-like (S. cerevisiae)	971.222	1400.61	1186.48	1394.09	0.527685	0.0355868	0.289104	0.275762	0.520427	0.0410567
ENSMUSG00000002728		Naa20	N(alpha)-acetyltransferase 20, NatB catalytic subunit	450.331	545.18	536.64	592.039	0.272349	0.417972	0.251047	0.414833	0.38961	0.191772
ENSMUSG00000002731		Prkra	protein kinase, interferon inducible double stranded RNA dependent activator	97.612	133.374	152.585	91.2687	0.438331	0.371363	0.639858	0.123019	-0.10917	0.850344
ENSMUSG00000002732		Fkbp7	FK506 binding protein 7	57.5323	57.7224	76.6288	52.4902	-0.0122342	0.98732	0.399936	0.466623	-0.151712	0.819207
ENSMUSG00000002733		Plekha3	pleckstrin homology domain-containing, family A (phosphoinositide binding specific) member 3	134.487	201.158	218.174	196.682	0.584541	0.0156433	0.702091	0.00112529	0.553557	0.0223979
ENSMUSG00000002741		Ykt6	YKT6 homolog (S. Cerevisiae)	275.395	347.951	381.881	478.332	0.338543	0.12803	0.472717	0.0132987	0.798257	2.64752e-05
ENSMUSG00000002748		Baz1b	bromodomain adjacent to zinc finger domain, 1B	607.967	668.145	748.641	775.814	0.13594	0.60587	0.300333	0.140521	0.352067	0.0972504
ENSMUSG00000002763		Pex6	peroxisomal biogenesis factor 6	184.352	284.826	221.708	227.456	0.632056	0.00526898	0.269656	0.287105	0.308224	0.235847
ENSMUSG00000002767		Mrpl2	mitochondrial ribosomal protein L2	115.516	231.367	241.009	339.699	1.00116	0.0001949	1.05961	2.14497e-05	1.55292	1.09649e-09
ENSMUSG00000002768		Mea1	male enhanced antigen 1	330.662	480.114	369.188	725.55	0.539211	0.113676	0.162512	0.679517	1.13432	0.000150728
ENSMUSG00000002769		Gnmt	glycine N-methyltransferase	423.651	156.386	67.9356	36.574	-1.43842	0.000419305	-2.63718	4.77222e-13	-3.54361	1.52521e-18
ENSMUSG00000002771		Grin2d	glutamate receptor, ionotropic, NMDA2D (epsilon 4)	16.4207	15.4315	12.6903	14.6424	-0.0964497	0.913121	-0.383131	0.559554	-0.168524	0.825523
ENSMUSG00000002778		Kdelr1	KDEL (Lys-Asp-Glu-Leu) endoplasmic reticulum protein retention receptor 1	1257.37	951.326	766.139	900.759	-0.40134	0.0854814	-0.71309	0.000243585	-0.479235	0.0340984
ENSMUSG00000002781		Tmem143	transmembrane protein 143	87.201	127.44	132.699	102.594	0.547518	0.115417	0.603344	0.0534297	0.238055	0.54421
ENSMUSG00000002791		Pdxk-ps	pyridoxal (pyridoxine, vitamin B6) kinase, pseudogene	7.61988	7.05542	6.34238	4.33593	-0.0850422	0.958122	-0.252802	0.850985	-0.81576	0.497723
ENSMUSG00000002797		Ggct	gamma-glutamyl cyclotransferase	210.219	302.542	344.314	324.09	0.523589	0.0942539	0.708772	0.0083849	0.61764	0.0368007
ENSMUSG00000002799		Jag2	jagged 2	36.0304	14.029	10.703	4.15936	-1.37248	0.0145332	-1.7559	0.000464048	-3.08614	9.60016e-09
ENSMUSG00000002803		Btbd6	BTB (POZ) domain containing 6	111.905	135.182	128.379	141.308	0.269547	0.515781	0.196881	0.617449	0.336121	0.373645
ENSMUSG00000002804		Nudt14	nudix (nucleoside diphosphate linked moiety X)-type motif 14	129.636	206.038	144.955	125.992	0.668262	0.0715595	0.168057	0.70454	-0.0386151	0.941316
ENSMUSG00000002808		Epdr1	ependymin related protein 1 (zebrafish)	30.8496	22.2388	19.2256	14.0948	-0.467394	0.426268	-0.674474	0.172705	-1.12015	0.02155
ENSMUSG00000002812		Flii	flightless I homolog (Drosophila)	1132.1	1022.6	1290.46	1509.18	-0.145911	0.559126	0.190546	0.367381	0.416639	0.0327568
ENSMUSG00000002814		Top3a	topoisomerase (DNA) III alpha	32.9151	42.8326	41.6442	42.3308	0.365993	0.485627	0.33793	0.477875	0.361033	0.462628
ENSMUSG00000002820		Atg4d	autophagy-related 4D (yeast)	41.7998	29.3262	39.5501	69.9506	-0.505265	0.314657	-0.0748063	0.901357	0.74785	0.08724
ENSMUSG00000002825		Qtrt1	queuine tRNA-ribosyltransferase 1	233.716	201.973	187.972	170.854	-0.205046	0.561145	-0.315079	0.2778	-0.451338	0.117131
ENSMUSG00000002831		Plin4	perilipin 4	3.91668	3.21463	2.977	2.22326	-0.284031	0.803251	-0.401875	0.665402	-0.801687	0.36137
ENSMUSG00000002833		Hdgfrp2	hepatoma-derived growth factor, related protein 2	145.592	158.838	203.534	224.849	0.125206	0.785472	0.481486	0.128242	0.627181	0.0520926
ENSMUSG00000002835		Chaf1a	chromatin assembly factor 1, subunit A (p150)	9.32466	8.5251	3.0882	9.1137	-0.144968	0.895547	-1.58405	0.0235946	-0.0369423	0.971341
ENSMUSG00000002844		Adprh	ADP-ribosylarginine hydrolase	158.001	191.936	196.886	279.385	0.277656	0.488026	0.317817	0.366585	0.824101	0.0087362
ENSMUSG00000002845		Tmem39a	transmembrane protein 39a	3114.26	2919.71	3209.1	3260.06	-0.093331	0.738891	0.0432134	0.875552	0.0650652	0.812135
ENSMUSG00000002846		4930455C21Rik	RIKEN cDNA 4930455C21 gene	219.021	250.745	179.062	269.458	0.193585	0.558839	-0.288348	0.29782	0.296909	0.295784
ENSMUSG00000002847		Pla1a	phospholipase A1 member A	10.6359	22.4001	14.8693	11.8643	1.07405	0.168874	0.498066	0.553076	0.151597	0.880453
ENSMUSG00000002870		Mcm2	minichromosome maintenance deficient 2 mitotin (S. cerevisiae)	45.6044	30.3552	33.6008	33.1674	-0.594887	0.106707	-0.43649	0.220948	-0.455185	0.220186
ENSMUSG00000002871		Tpra1	transmembrane protein, adipocyte asscociated 1	327.276	356.222	475.021	337.984	0.113895	0.783739	0.532543	0.0493492	0.0428628	0.916483
ENSMUSG00000002881		Nab1	Ngfi-A binding protein 1	840.017	600.82	608.343	904.936	-0.480535	0.101516	-0.462825	0.0888569	0.110881	0.759564
ENSMUSG00000002885		Cd97	CD97 antigen	103.225	142.481	107.267	63.2177	0.464772	0.124947	0.0539208	0.892648	-0.705049	0.0133587
ENSMUSG00000002897		Il17ra	interleukin 17 receptor A	105.115	82.7231	82.8614	113.088	-0.345207	0.243038	-0.344365	0.205876	0.10645	0.756873
ENSMUSG00000002900		Lamb1	laminin B1	89.7411	75.9885	83.9777	51.5069	-0.229792	0.620102	-0.0913729	0.846344	-0.795616	0.024469
ENSMUSG00000002908		Kcnn1	potassium intermediate/small conductance calcium-activated channel, subfamily N, member 1	11.6023	13.2997	8.22024	10.2772	0.207874	0.789677	-0.502166	0.399565	-0.174957	0.806771
ENSMUSG00000002910		Arrdc2	arrestin domain containing 2	38.0216	44.4471	45.3622	50.5763	0.221964	0.660496	0.244747	0.57804	0.40351	0.330776
ENSMUSG00000002930		Ppp1r17	protein phosphatase 1, regulatory subunit 17	49.5836	64.4759	43.9806	10.9264	0.376851	0.818289	-0.172282	0.912866	-2.18695	0.0600358
ENSMUSG00000002944		Cd36	CD36 antigen	44.861	78.2378	41.753	25.6624	0.806615	0.101581	-0.0978176	0.879579	-0.806901	0.106153
ENSMUSG00000002948		Map2k7	mitogen-activated protein kinase kinase 7	441.406	487.532	352.921	545.089	0.140136	0.672784	-0.323969	0.209144	0.303178	0.270965
ENSMUSG00000002949		Timm44	translocase of inner mitochondrial membrane 44	464.598	445.037	399.077	641.034	-0.0620401	0.85101	-0.217682	0.355588	0.464863	0.0302253
ENSMUSG00000002957		Ap2a2	adaptor protein complex AP-2, alpha 2 subunit	288.062	357.939	351.06	340.866	0.313791	0.119238	0.286016	0.133539	0.243893	0.243573
ENSMUSG00000002963		Pnkp	polynucleotide kinase 3'- phosphatase	120.314	148.687	148.451	147.622	0.297529	0.45846	0.299042	0.404462	0.291814	0.438731
ENSMUSG00000002968		Med25	mediator of RNA polymerase II transcription, subunit 25 homolog (yeast)	229.768	208.348	154.274	272.034	-0.138638	0.71295	-0.57224	0.0263023	0.246554	0.440705
ENSMUSG00000002980		Bcam	basal cell adhesion molecule	540.257	539.056	365.056	150.826	-0.00141683	0.997919	-0.56254	0.0909073	-1.83761	2.31606e-09
ENSMUSG00000002981		Clptm1	cleft lip and palate associated transmembrane protein 1	276.962	326.621	324.695	389.48	0.239651	0.285964	0.231038	0.267846	0.493855	0.0110717
ENSMUSG00000002983		Relb	avian reticuloendotheliosis viral (v-rel) oncogene related B	20.6576	27.917	23.3074	24.0403	0.439166	0.47599	0.172515	0.790575	0.209614	0.744549
ENSMUSG00000002984		Tomm40	translocase of outer mitochondrial membrane 40 homolog (yeast)	140.34	165.691	128.787	258.98	0.241044	0.521375	-0.120189	0.751758	0.886025	0.00161958
ENSMUSG00000002985		Apoe	apolipoprotein E	1041.9	1194.23	454.117	267.181	0.195282	0.640571	-1.19747	9.35505e-06	-1.96104	5.06962e-12
ENSMUSG00000002992		Apoc2	apolipoprotein C-II	32.0616	15.8186	25.1	37.2762	-1.01733	0.293656	-0.36217	0.714634	0.213434	0.84034
ENSMUSG00000002996		Hbp1	high mobility group box transcription factor 1	917.395	1271.51	1204.65	993.472	0.470572	0.0370874	0.392807	0.0719598	0.113733	0.694093
ENSMUSG00000002997		Prkar2b	protein kinase, cAMP dependent regulatory, type II beta	128.573	149.879	179.175	192.87	0.219172	0.48564	0.478831	0.0472372	0.584659	0.0200369
ENSMUSG00000003031		Cdkn1b	cyclin-dependent kinase inhibitor 1B	191.883	245.146	195.868	261.778	0.35479	0.135606	0.0320434	0.919515	0.449708	0.0468801
ENSMUSG00000003032		Klf4	Kruppel-like factor 4 (gut)	64.0202	82.1202	53.9583	63.4202	0.360962	0.381357	-0.240539	0.556514	-0.0116296	0.982159
ENSMUSG00000003033		Ap1m1	adaptor-related protein complex AP-1, mu subunit 1	422.865	486.149	499.11	527.371	0.203442	0.499966	0.237177	0.367475	0.318446	0.224145
ENSMUSG00000003037		Rab8a	RAB8A, member RAS oncogene family	760.393	611.876	433.893	665.717	-0.3138	0.38815	-0.806851	0.00370276	-0.191156	0.618168
ENSMUSG00000003038		Hmgn2	high mobility group nucleosomal binding domain 2	108.663	143.238	106.999	167.483	0.392683	0.416504	-0.0241416	0.9665	0.625481	0.133526
ENSMUSG00000003039		Fam32a	family with sequence similarity 32, member A	267.959	307.439	317.294	337.579	0.196505	0.515464	0.244276	0.351553	0.3319	0.203818
ENSMUSG00000003051		Elf3	E74-like factor 3	40.8252	22.3205	40.8797	62.0444	-0.865679	0.053704	0.00526181	0.992198	0.610794	0.159528
ENSMUSG00000003053		Cyp2c29	cytochrome P450, family 2, subfamily c, polypeptide 29	12.9429	5.46018	13.5583	2.38166	-1.20407	0.190309	0.0769782	0.946587	-2.45261	0.00395496
ENSMUSG00000003062		Stard3nl	STARD3 N-terminal like	145.067	116.312	130.946	303.158	-0.323114	0.426943	-0.142181	0.73295	1.06511	0.000581904
ENSMUSG00000003068		Stk11	serine/threonine kinase 11	622.65	860.415	722.99	770.05	0.46634	0.0636526	0.215426	0.427352	0.307446	0.254892
ENSMUSG00000003070		Efna2	ephrin A2	13.9556	19.7106	17.8808	56.2287	0.501177	0.526777	0.350521	0.640657	2.01421	0.000385066
ENSMUSG00000003072		Atp5d	ATP synthase, H+ transporting, mitochondrial F1 complex, delta subunit	1892.24	2081.81	1378.47	2164.36	0.137644	0.649345	-0.45585	0.0355836	0.194588	0.474784
ENSMUSG00000003099		Ppp5c	protein phosphatase 5, catalytic subunit	569.798	556.096	497.073	624.468	-0.0376429	0.930706	-0.196225	0.530345	0.133255	0.699915
ENSMUSG00000003119		Cdk12	cyclin-dependent kinase 12	298.365	318.415	384.112	381.532	0.0942181	0.708557	0.364646	0.0359153	0.355573	0.0598498
ENSMUSG00000003123		Lipe	lipase, hormone sensitive	35.0935	38.693	28.9006	31.1493	0.144184	0.789843	-0.280043	0.5123	-0.169939	0.721501
ENSMUSG00000003131		Pafah1b2	platelet-activating factor acetylhydrolase, isoform 1b, subunit 2	438.813	547.136	547.813	720.487	0.317736	0.233956	0.320059	0.197313	0.714856	0.00199497
ENSMUSG00000003134		Tbc1d8	TBC1 domain family, member 8	134.967	107.956	127.795	152.08	-0.321723	0.178419	-0.0790938	0.776838	0.174361	0.499292
ENSMUSG00000003135		D1Bwg0212e	DNA segment, Chr 1, Brigham & Women's Genetics 0212 expressed	110.369	107.685	126.832	150.166	-0.0345394	0.924797	0.201787	0.420279	0.447803	0.0500512
ENSMUSG00000003153		Slc2a3	solute carrier family 2 (facilitated glucose transporter), member 3	189.773	181.273	117.023	147.54	-0.0688323	0.905428	-0.702155	0.0498441	-0.363198	0.389107
ENSMUSG00000003154		Foxj2	forkhead box J2	218.877	258.1	248.221	197.292	0.237725	0.294815	0.181417	0.409783	-0.148954	0.537543
ENSMUSG00000003161		Sri	sorcin	530.294	743.544	550.854	825.043	0.488024	0.0557677	0.0562825	0.868519	0.639679	0.00844235
ENSMUSG00000003166		Dgcr2	DiGeorge syndrome critical region gene 2	74.6362	88.715	115.744	147.402	0.247261	0.504079	0.632728	0.0211859	0.982383	0.000378653
ENSMUSG00000003178		Mical3	microtubule associated monoxygenase, calponin and LIM domain containing 3	112.866	139.897	144.438	125.512	0.310162	0.234893	0.354247	0.128802	0.15381	0.58985
ENSMUSG00000003184		Irf3	interferon regulatory factor 3	311.151	299.083	242.841	275.017	-0.057312	0.867274	-0.357729	0.104886	-0.179906	0.495445
ENSMUSG00000003190		Bcl2l12	BCL2-like 12 (proline rich)	13.1294	10.1322	9.83834	5.80402	-0.348882	0.846217	-0.419083	0.780971	-1.13679	0.41032
ENSMUSG00000003198		Zfp959	zinc finger protein 959	21.2267	22.3127	21.6648	21.1954	0.075718	0.940034	0.0409774	0.963592	-0.00923723	0.991742
ENSMUSG00000003199		Mpnd	MPN domain containing	326.082	380.948	204.819	220.568	0.22552	0.557842	-0.669428	0.0174188	-0.557708	0.0743365
ENSMUSG00000003200		Sh3gl1	SH3-domain GRB2-like 1	164.305	164.833	171.376	212.146	0.00602605	0.988482	0.0625787	0.864205	0.370035	0.199147
ENSMUSG00000003206		Ebi3	Epstein-Barr virus induced gene 3	7.31202	13.9714	9.36993	8.13548	0.932805	0.430372	0.363755	0.773776	0.153202	0.912259
ENSMUSG00000003208		Ccdc94	coiled-coil domain containing 94	35.8149	36.0049	30.3109	44.1018	0.0139676	0.985843	-0.239813	0.700603	0.295728	0.630686
ENSMUSG00000003226		Ranbp2	RAN binding protein 2	366.78	385.566	373.547	374.503	0.0718751	0.825083	0.0265048	0.934581	0.0297552	0.926586
ENSMUSG00000003227		Edar	ectodysplasin-A receptor	6.76903	1.89009	3.73844	6.02905	-1.81242	0.0586906	-0.847915	0.364212	-0.176527	0.879949
ENSMUSG00000003228		Grk5	G protein-coupled receptor kinase 5	169.689	143.46	154.676	103.333	-0.240907	0.395403	-0.134752	0.637105	-0.715395	0.00179927
ENSMUSG00000003233		Dvl3	dishevelled 3, dsh homolog (Drosophila)	340.226	259.358	231.677	219.334	-0.389143	0.0961492	-0.553077	0.00615365	-0.630354	0.00340998
ENSMUSG00000003234		Abcf3	ATP-binding cassette, sub-family F (GCN20), member 3	675.737	653.409	729.167	977.753	-0.0500404	0.889272	0.110393	0.694695	0.532752	0.0188531
ENSMUSG00000003235		Eif2b5	eukaryotic translation initiation factor 2B, subunit 5 epsilon	163.712	181.486	247.034	289.977	0.152153	0.616191	0.596746	0.00350337	0.829204	7.65913e-05
ENSMUSG00000003269		Cyth2	cytohesin 2	136.418	202.936	182.529	223.193	0.568206	0.0366842	0.418102	0.119526	0.711206	0.00601893
ENSMUSG00000003271		Sult2b1	sulfotransferase family, cytosolic, 2B, member 1	55.6532	67.4486	103.871	78.2928	0.264294	0.752829	0.897539	0.120717	0.489133	0.473105
ENSMUSG00000003273		Car11	carbonic anhydrase 11	81.492	50.0511	39.4365	26.8403	-0.699528	0.41383	-1.03768	0.151422	-1.59979	0.0280584
ENSMUSG00000003279		Dlgap1	discs, large (Drosophila) homolog-associated protein 1	149.929	99.2445	192.626	143.366	-0.59694	0.0226103	0.357877	0.177229	-0.0658774	0.85476
ENSMUSG00000003282		Plag1	pleiomorphic adenoma gene 1	222.543	336.349	270.004	327.429	0.595255	0.00622025	0.27928	0.242496	0.556521	0.0129018
ENSMUSG00000003283		Hck	hemopoietic cell kinase	13.0553	17.6371	9.45976	7.17818	0.440284	0.692867	-0.473474	0.636475	-0.84717	0.377877
ENSMUSG00000003299		Mrpl4	mitochondrial ribosomal protein L4	314.895	368.206	378.815	595.941	0.225481	0.452978	0.269713	0.30626	0.922883	4.5264e-05
ENSMUSG00000003308		Keap1	kelch-like ECH-associated protein 1	56.3316	59.5229	64.6794	85.5683	0.0766204	0.863877	0.196366	0.559022	0.603396	0.0369691
ENSMUSG00000003309		Ap1m2	adaptor protein complex AP-1, mu 2 subunit	154.336	130.228	131.215	148.659	-0.252802	0.44052	-0.236798	0.425942	-0.0567483	0.878929
ENSMUSG00000003316		Glg1	golgi apparatus protein 1	763.595	932.863	1352.46	1070.57	0.288536	0.182347	0.824373	6.60341e-07	0.487667	0.0135183
ENSMUSG00000003341		Atp8b3	ATPase, class I, type 8B, member 3	3.25984	2.37992	2.08392	4.04871	-0.451669	0.755436	-0.659297	0.58221	0.294565	0.825314
ENSMUSG00000003344		Btbd2	BTB (POZ) domain containing 2	152.101	218.505	207.03	176.093	0.524325	0.0479177	0.44543	0.0782358	0.216232	0.482015
ENSMUSG00000003345		Csnk1g2	casein kinase 1, gamma 2	357.178	418.631	332.494	391.74	0.228309	0.423794	-0.102201	0.730883	0.133838	0.657393
ENSMUSG00000003346		Fam108a	family with sequence similarity 108, member A	189.457	270.256	225.306	241.503	0.515128	0.0925859	0.251445	0.440227	0.352274	0.27542
ENSMUSG00000003348		Mob3a	MOB kinase activator 3A	14.3796	22.5238	8.5308	8.33957	0.656936	0.287345	-0.734619	0.206478	-0.775598	0.196213
ENSMUSG00000003352		Cacnb3	calcium channel, voltage-dependent, beta 3 subunit	250.943	271.885	186.643	217.3	0.115247	0.70308	-0.427228	0.0443712	-0.206275	0.425302
ENSMUSG00000003354		Ccdc65	coiled-coil domain containing 65	17.778	23.6497	56.7327	44.7309	0.424868	0.780421	1.67937	0.0978575	1.32964	0.236047
ENSMUSG00000003355		Fkbp11	FK506 binding protein 11	2780.91	995.252	359.042	92.6432	-1.48202	0.00174278	-2.95359	6.53874e-13	-4.91342	2.34324e-28
ENSMUSG00000003360		Ddx23	DEAD (Asp-Glu-Ala-Asp) box polypeptide 23	305.293	290.825	274.585	410.754	-0.0712691	0.818614	-0.151655	0.528458	0.429276	0.0412577
ENSMUSG00000003363		Pld3	phospholipase D family, member 3	2842.17	3749.29	2506.61	2387.85	0.399862	0.0581871	-0.18034	0.432343	-0.25006	0.278016
ENSMUSG00000003378		Grik5	glutamate receptor, ionotropic, kainate 5 (gamma 2)	141.906	144.014	138.745	102.482	0.0206449	0.956503	-0.0348067	0.91725	-0.468141	0.0531589
ENSMUSG00000003379		Cd79a	CD79A antigen (immunoglobulin-associated alpha)	28.5827	21.1461	16.9678	5.78986	-0.442771	0.555292	-0.75681	0.209399	-2.32012	9.00009e-05
ENSMUSG00000003380		Rabac1	Rab acceptor 1 (prenylated)	1368.07	1917.39	875.919	1780.69	0.486974	0.146969	-0.642666	0.0300729	0.379798	0.278575
ENSMUSG00000003382		Etv3	ets variant gene 3	62.2612	54.235	52.0276	68.9276	-0.207207	0.626306	-0.260352	0.473185	0.14647	0.723647
ENSMUSG00000003402		Prkcsh	protein kinase C substrate 80K-H	369.359	426.163	440.373	535.902	0.205498	0.457059	0.252868	0.296512	0.537177	0.016999
ENSMUSG00000003410		Elavl3	ELAV (embryonic lethal, abnormal vision, Drosophila)-like 3 (Hu antigen C)	4.04532	4.04526	1.91408	1.93279	-0.0167952	0.989612	-1.08467	0.244947	-1.05171	0.280886
ENSMUSG00000003411		Rab3b	RAB3B, member RAS oncogene family	602.664	626.405	466.165	459.103	0.0523549	0.895197	-0.372145	0.150325	-0.395218	0.148543
ENSMUSG00000003418		St8sia6	ST8 alpha-N-acetyl-neuraminide alpha-2,8-sialyltransferase 6	32.5091	26.1371	21.2513	7.73562	-0.32148	0.641868	-0.616633	0.263087	-2.05429	4.37859e-05
ENSMUSG00000003420		Fcgrt	Fc receptor, IgG, alpha chain transporter	24.6062	28.1338	15.3101	8.52116	0.204241	0.799538	-0.672664	0.253261	-1.53416	0.0064131
ENSMUSG00000003421		Nosip	nitric oxide synthase interacting protein	337.967	408.691	377.039	368.217	0.276774	0.494729	0.155544	0.698031	0.124438	0.77266
ENSMUSG00000003423		Pih1d1	PIH1 domain containing 1	222.665	189.634	192.363	280.64	-0.224012	0.645636	-0.206116	0.635964	0.335591	0.415402
ENSMUSG00000003429		Rps11	ribosomal protein S11	1369.59	1515.47	963.43	1815.2	0.147253	0.654751	-0.505608	0.0313089	0.407869	0.118758
ENSMUSG00000003435		Supt5h	suppressor of Ty 5 homolog (S. cerevisiae)	294.091	294.319	356.391	394.98	0.00117315	0.996799	0.277778	0.133658	0.42635	0.020426
ENSMUSG00000003436		Dll3	delta-like 3 (Drosophila)	16.2758	6.09179	8.01595	10.5853	-1.40059	0.147591	-1.02691	0.26154	-0.602223	0.561068
ENSMUSG00000003437		Paf1	Paf1, RNA polymerase II associated factor, homolog (S. cerevisiae)	800.087	1059.18	1328.01	1234.24	0.405881	0.119584	0.730559	0.000652861	0.62638	0.00901285
ENSMUSG00000003438		Timm50	translocase of inner mitochondrial membrane 50 homolog (yeast)	182.093	298.281	236.845	385.954	0.708815	0.0445819	0.378659	0.309311	1.08214	0.000810303
ENSMUSG00000003444		Med29	mediator complex subunit 29	30.2774	52.2743	52.489	44.5907	0.803632	0.177195	0.800211	0.143132	0.569599	0.351676
ENSMUSG00000003452		Bicd1	bicaudal D homolog 1 (Drosophila)	436.663	433.754	393.393	372.885	-0.0090259	0.975615	-0.150078	0.479561	-0.228602	0.273078
ENSMUSG00000003458		Ncstn	nicastrin	714.158	1007.3	1230.96	1043.2	0.495403	0.00503459	0.785176	3.47355e-07	0.546785	0.00215661
ENSMUSG00000003464		Pex19	peroxisomal biogenesis factor 19	491.462	613.717	598.295	756.844	0.320743	0.207517	0.283107	0.239885	0.625014	0.00462552
ENSMUSG00000003469		Phyhip	phytanoyl-CoA hydroxylase interacting protein	158.408	112.539	127.502	138.979	-0.493077	0.137436	-0.311667	0.348576	-0.183833	0.628387
ENSMUSG00000003476		Crhr2	corticotropin releasing hormone receptor 2	15.144	18.8033	30.0602	12.4245	0.302576	0.771636	0.976658	0.17776	-0.318088	0.734721
ENSMUSG00000003477		Inmt	indolethylamine N-methyltransferase	15.1911	27.2699	12.3012	1.27355	0.84339	0.38436	-0.293641	0.788109	-3.42087	0.00150003
ENSMUSG00000003484		Cyp4f18	cytochrome P450, family 4, subfamily f, polypeptide 18	29.3774	30.0942	16.0521	24.8725	0.0648769	0.961904	-0.858379	0.382348	-0.240282	0.840002
ENSMUSG00000003500		Impdh1	inosine 5'-phosphate dehydrogenase 1	286.26	229.6	152.141	192.456	-0.31465	0.338732	-0.909652	0.000245488	-0.568892	0.0502004
ENSMUSG00000003505		Psg18	pregnancy specific glycoprotein 18	3.15716	1.83474	2.24103	0.727117	-0.755633		-0.509026		-2.06514	0.35448
ENSMUSG00000003518		Dusp3	dual specificity phosphatase 3 (vaccinia virus phosphatase VH1-related)	126.542	117.143	66.9987	91.5538	-0.111231	0.762478	-0.913536	4.65909e-05	-0.465153	0.0850589
ENSMUSG00000003526		Prodh	proline dehydrogenase	112.839	50.1882	33.8939	36.4894	-1.17769	0.0313056	-1.72705	0.000287545	-1.62331	0.00172716
ENSMUSG00000003527		Dgcr14	DiGeorge syndrome critical region gene 14	43.792	70.1392	72.8982	93.9527	0.673125	0.0326311	0.733116	0.0101777	1.09991	0.000116931
ENSMUSG00000003528		Slc25a1	solute carrier family 25 (mitochondrial carrier, citrate transporter), member 1	745.872	524.746	475.942	809.247	-0.509073	0.0552581	-0.646803	0.00566901	0.119846	0.717703
ENSMUSG00000003531		Dgcr6	DiGeorge syndrome critical region gene 6	113.836	151.014	159.472	186.51	0.401383	0.253733	0.482251	0.116082	0.705048	0.0190742
ENSMUSG00000003534		Ddr1	discoidin domain receptor family, member 1	368.499	404.501	360.689	425.645	0.135212	0.59607	-0.0305924	0.912275	0.209746	0.34419
ENSMUSG00000003541		Ier3	immediate early response 3	39.0918	79.2019	55.9295	157.973	1.00706	0.0201878	0.516369	0.267333	2.00931	1.14037e-07
ENSMUSG00000003545		Fosb	FBJ osteosarcoma oncogene B	61.2062	15.876	17.2494	11.0565	-1.94471	5.63943e-05	-1.8258	6.52817e-05	-2.4639	4.87873e-07
ENSMUSG00000003546		Klc4	kinesin light chain 4	82.4762	113.957	103.454	114.298	0.461935	0.148238	0.322906	0.306688	0.467143	0.128974
ENSMUSG00000003549		Ercc1	excision repair cross-complementing rodent repair deficiency, complementation group 1	132.94	190.065	159.412	182.894	0.516714	0.221886	0.258053	0.560082	0.458314	0.269718
ENSMUSG00000003555		Cyp17a1	cytochrome P450, family 17, subfamily a, polypeptide 1	20.1399	12.2686	10.8993	21.5105	-0.699789	0.679885	-0.913091	0.523887	0.0759389	0.966942
ENSMUSG00000003559		As3mt	arsenic (+3 oxidation state) methyltransferase	193.424	230.951	231.693	209.377	0.252452	0.387748	0.257913	0.33232	0.111299	0.727099
ENSMUSG00000003573		Homer3	homer homolog 3 (Drosophila)	14.517	13.9878	11.5265	14.5249	-0.071877	0.964373	-0.328052	0.811011	-0.0184547	0.990025
ENSMUSG00000003575		Crtc1	CREB regulated transcription coactivator 1	1103.1	1163.23	1157.13	1136.85	0.0763228	0.806513	0.0697286	0.802989	0.0456092	0.87819
ENSMUSG00000003581		Rnf215	ring finger protein 215	174.691	184.862	187.829	165.386	0.0827144	0.869671	0.102548	0.809191	-0.0803036	0.856081
ENSMUSG00000003585		Sec14l2	SEC14-like 2 (S. cerevisiae)	12.1082	8.26749	12.6569	11.866	-0.527304	0.739844	0.0760123	0.962522	-0.0441625	0.978435
ENSMUSG00000003604		Aven	apoptosis, caspase activation inhibitor	76.7883	44.9747	73.0285	69.6787	-0.770626	0.0982908	-0.0747685	0.899372	-0.13562	0.80925
ENSMUSG00000003617		Cp	ceruloplasmin	268.419	111.309	118.02	27.8258	-1.27641	0.000187871	-1.18527	0.000250717	-3.26431	1.54609e-21
ENSMUSG00000003623		Crot	carnitine O-octanoyltransferase	148.205	124.863	152.303	157.631	-0.249894	0.409849	0.0386624	0.913528	0.0853634	0.800654
ENSMUSG00000003644		Rps6ka1	ribosomal protein S6 kinase polypeptide 1	44.0501	32.2293	28.2118	16.8739	-0.44636	0.414047	-0.637798	0.168135	-1.37267	0.00192365
ENSMUSG00000003657		Calb2	calbindin 2	15.9513	8.75601	11.9981	7.86205	-0.839545	0.430058	-0.392464	0.708391	-1.01144	0.290693
ENSMUSG00000003660		Snrnp200	small nuclear ribonucleoprotein 200 (U5)	1460.88	1610.11	1731.04	2233.21	0.139801	0.528016	0.244922	0.173307	0.612503	0.000208267
ENSMUSG00000003662		Ciao1	cytosolic iron-sulfur protein assembly 1 homolog (S. cerevisiae)	558.14	565.098	715.985	765.302	0.0203092	0.955694	0.361636	0.103537	0.458531	0.0430546
ENSMUSG00000003665		Has1	hyaluronan synthase1	13.3859	7.29736	9.46759	9.71229	-0.847894	0.294107	-0.494875	0.525854	-0.459061	0.574015
ENSMUSG00000003680		Taf6l	TAF6-like RNA polymerase II, p300/CBP-associated factor (PCAF)-associated factor	76.4184	77.5912	76.8211	74.2545	0.0228041	0.962106	0.00581518	0.988323	-0.0425487	0.923434
ENSMUSG00000003721		Insig2	insulin induced gene 2	1288.97	1375.19	1494.31	1474.57	0.09219	0.783134	0.212457	0.403006	0.192475	0.482322
ENSMUSG00000003731		Kpna6	karyopherin (importin) alpha 6	1527.71	1679.11	1681.66	1902.42	0.136283	0.590342	0.139322	0.53514	0.317907	0.121083
ENSMUSG00000003746		Man1a	mannosidase 1, alpha	811.823	763.555	736.831	1241.7	-0.0880955	0.742086	-0.139363	0.528751	0.613585	0.000769811
ENSMUSG00000003752		Itpkc	inositol 1,4,5-trisphosphate 3-kinase C	172.115	171.66	183.081	191.408	0.00622607	0.991029	0.0971863	0.839127	0.162121	0.721501
ENSMUSG00000003762		Adck4	aarF domain containing kinase 4	190.287	162.363	183.125	187.754	-0.225993	0.603108	-0.0577352	0.901357	-0.0197891	0.968273
ENSMUSG00000003778		Brd8	bromodomain containing 8	340.485	381.543	448.713	548.358	0.163982	0.476533	0.396961	0.0230926	0.686347	8.0608e-05
ENSMUSG00000003779		Kif20a	kinesin family member 20A	10.6533	10.677	11.6103	14.821	-0.0211555	0.981584	0.109999	0.886542	0.462864	0.474639
ENSMUSG00000003808		Farsa	phenylalanyl-tRNA synthetase, alpha subunit	124.641	113.125	112.649	167.695	-0.147557	0.681017	-0.147834	0.640581	0.426867	0.116332
ENSMUSG00000003809		Gcdh	glutaryl-Coenzyme A dehydrogenase	738.654	465.231	421.015	368.076	-0.664583	0.00419587	-0.807208	0.000115609	-1.00205	6.97571e-06
ENSMUSG00000003810		Mast2	microtubule associated serine/threonine kinase 2	1165.32	1463.84	1338.21	1333.98	0.32978	0.189681	0.200034	0.435174	0.196358	0.472601
ENSMUSG00000003812		Dnase2a	deoxyribonuclease II alpha	128.485	231.455	186.476	281.006	0.851234	0.0138401	0.542206	0.12515	1.13073	0.00052585
ENSMUSG00000003813		Rad23a	RAD23a homolog (S. cerevisiae)	559.255	571.321	666.254	950.725	0.0307986	0.933027	0.252575	0.299197	0.767865	0.000301361
ENSMUSG00000003814		Calr	calreticulin	4172.38	4631.36	5331.76	7435.23	0.15034	0.477862	0.353867	0.02934	0.833715	9.17319e-08
ENSMUSG00000003824		Syce2	synaptonemal complex central element protein 2	84.1187	123.39	116.37	128.485	0.548784	0.222531	0.473089	0.265315	0.609847	0.148326
ENSMUSG00000003847		Nfat5	nuclear factor of activated T cells 5	857.372	874.14	1111.06	877.456	0.0280044	0.918133	0.373785	0.019927	0.0335929	0.890544
ENSMUSG00000003848		Nob1	NIN1/RPN12 binding protein 1 homolog (S. cerevisiae)	189.813	180.753	216.445	265.842	-0.061621	0.908361	0.1915	0.63934	0.487927	0.17955
ENSMUSG00000003849		Nqo1	NAD(P)H dehydrogenase, quinone 1	29.9106	28.9803	41.9708	175.678	-0.0510641	0.948748	0.485401	0.350475	2.55431	3.38289e-10
ENSMUSG00000003863		Ppfia3	protein tyrosine phosphatase, receptor type, f polypeptide (PTPRF), interacting protein (liprin), alpha 3	32.4047	25.7829	23.0816	24.2509	-0.332253	0.46536	-0.487887	0.199679	-0.416343	0.309452
ENSMUSG00000003865		Gys1	glycogen synthase 1, muscle	149.064	143.569	129.345	195.786	-0.0467852	0.928692	-0.195353	0.614413	0.40161	0.253931
ENSMUSG00000003868		Ruvbl2	RuvB-like protein 2	147.734	188.689	176.07	438.433	0.35072	0.2472	0.254913	0.389339	1.56979	1.75513e-11
ENSMUSG00000003872		Lin7b	lin-7 homolog B (C. elegans)	100.891	120.434	94.0577	135.297	0.262556	0.70793	-0.0983928	0.890054	0.41661	0.477516
ENSMUSG00000003873		Bax	BCL2-associated X protein	222.395	249.227	231.178	634.976	0.160502	0.748221	0.0564165	0.911179	1.51221	2.42037e-06
ENSMUSG00000003882		Il7r	interleukin 7 receptor	6.80863	4.20035	4.35804	5.32376	-0.697186	0.559847	-0.670661	0.524977	-0.364654	0.759079
ENSMUSG00000003923		Tfam	transcription factor A, mitochondrial	390.485	585.606	592.718	612.505	0.581586	0.0515509	0.601813	0.0280809	0.648109	0.0267601
ENSMUSG00000003929		Zfp81	zinc finger protein 81	396.081	655.712	578.382	531.666	0.726389	0.0178194	0.546875	0.0710459	0.422872	0.21278
ENSMUSG00000003934		Efnb3	ephrin B3	38.1884	88.1809	59.3572	37.0625	1.19857	0.00016581	0.628278	0.0656189	-0.0555707	0.912433
ENSMUSG00000003948		Mmd	monocyte to macrophage differentiation-associated	77.9172	59.4268	85.6078	75.1921	-0.392096	0.368549	0.141317	0.76016	-0.0500463	0.924216
ENSMUSG00000003949		Hlf	hepatic leukemia factor	71.8608	96.3401	131.377	122.992	0.415919	0.176492	0.869719	0.00032697	0.773263	0.00375508
ENSMUSG00000003955		Fam162a	family with sequence similarity 162, member A	216.148	442.645	475.456	500.522	1.04284	0.000549395	1.14312	4.53078e-05	1.21603	5.45188e-05
ENSMUSG00000003970		Rpl8	ribosomal protein L8	2662.28	3324.98	2211.93	4136.1	0.320734	0.230304	-0.266751	0.302114	0.635874	0.0072526
ENSMUSG00000003974		Grm3	glutamate receptor, metabotropic 3	8.91357	7.05653	4.43804	5.28431	-0.332532	0.788774	-1.00293	0.271942	-0.745404	0.455419
ENSMUSG00000003992		Ssbp2	single-stranded DNA binding protein 2	390.762	567.468	514.291	544.325	0.535361	0.0120071	0.395854	0.059764	0.475783	0.0290277
ENSMUSG00000004018		Fancl	Fanconi anemia, complementation group L	145.102	207.165	166.501	150.587	0.51064	0.235809	0.195237	0.678503	0.0450722	0.936177
ENSMUSG00000004031		Fam5b	family with sequence similarity 5, member B	7.72607	1.41746	2.40279	3.47057	-2.38635	0.0144298	-1.68117	0.0589594	-1.13043	0.256876
ENSMUSG00000004032		Gstm5	glutathione S-transferase, mu 5	215.82	315.943	178.168	276.17	0.54908	0.178577	-0.274031	0.528854	0.354595	0.413397
ENSMUSG00000004035		Gstm7	glutathione S-transferase, mu 7	226.402	163.957	137.206	134.547	-0.463916	0.387055	-0.718537	0.110832	-0.749009	0.116996
ENSMUSG00000004038		Gstm3	glutathione S-transferase, mu 3	11.2524	8.78401	7.15224	18.0047	-0.340658	0.833018	-0.649091	0.610921	0.674812	0.596526
ENSMUSG00000004040		Stat3	signal transducer and activator of transcription 3	1884.97	1940.17	1793.64	3743.38	0.0426217	0.89441	-0.0710577	0.791473	0.990954	9.40766e-08
ENSMUSG00000004043		Stat5a	signal transducer and activator of transcription 5A	37.8356	51.0993	47.4296	78.0384	0.435937	0.198738	0.327214	0.32142	1.04333	0.000199329
ENSMUSG00000004044		Ptrf	polymerase I and transcript release factor	133.394	93.4567	60.418	15.9676	-0.516641	0.289171	-1.13847	0.00315249	-3.05024	3.05408e-14
ENSMUSG00000004054		Map3k11	mitogen-activated protein kinase kinase kinase 11	151.344	195.549	147.311	170.589	0.370975	0.182448	-0.0368284	0.919515	0.175371	0.57439
ENSMUSG00000004056		Akt2	thymoma viral proto-oncogene 2	380.602	398.091	430.807	675.09	0.0678495	0.847256	0.183104	0.484832	0.829615	9.34527e-05
ENSMUSG00000004069		Dnaja3	DnaJ (Hsp40) homolog, subfamily A, member 3	177.523	251.827	286.233	725.526	0.505482	0.0133589	0.689745	0.000120351	2.03226	1.18386e-31
ENSMUSG00000004070		Hmox2	heme oxygenase (decycling) 2	227.158	254.473	263.687	425.646	0.159872	0.663449	0.214975	0.488179	0.907413	0.00033699
ENSMUSG00000004071		5730403B10Rik	RIKEN cDNA 5730403B10 gene	229.193	205.319	213.966	279.16	-0.157653	0.585042	-0.0981441	0.722198	0.287142	0.232504
ENSMUSG00000004085		B230120H23Rik	RIKEN cDNA B230120H23 gene	316.478	410.208	491.289	474.236	0.376639	0.163089	0.635286	0.00464092	0.586463	0.0178192
ENSMUSG00000004096		Cwc15	CWC15 homolog (S. cerevisiae)	451.195	654.013	637.873	696.233	0.534893	0.00421895	0.499556	0.00476022	0.626019	0.00069755
ENSMUSG00000004098		Col5a3	collagen, type V, alpha 3	14.2578	9.63702	6.12268	5.32693	-0.567935	0.369321	-1.22098	0.0150518	-1.40336	0.00843985
ENSMUSG00000004099		Dnmt1	DNA methyltransferase (cytosine-5) 1	71.8231	93.9632	94.3194	89.1968	0.388232	0.18522	0.393073	0.145359	0.315258	0.290947
ENSMUSG00000004100		Ppan	peter pan homolog (Drosophila)	215.867	193.156	219.32	309.432	-0.153151	0.70308	0.0241735	0.954668	0.521437	0.0776215
ENSMUSG00000004105		Angptl2	angiopoietin-like 2	27.1342	33.8965	31.0564	25.2335	0.311923	0.461931	0.193544	0.639479	-0.105766	0.819746
ENSMUSG00000004110		Cacna1e	calcium channel, voltage-dependent, R type, alpha 1E subunit	5.84948	5.85667	5.47545	1.29478	-0.00943303	0.989376	-0.105326	0.86901	-2.16792	3.08747e-06
ENSMUSG00000004113		Cacna1b	calcium channel, voltage-dependent, N type, alpha 1B subunit	59.4221	52.2634	74.9831	53.1802	-0.184436	0.636117	0.333819	0.283949	-0.161433	0.665438
ENSMUSG00000004127		Rg9mtd2	RNA (guanine-9-) methyltransferase domain containing 2	55.0511	76.3835	81.206	94.3498	0.467663	0.154938	0.559101	0.0526156	0.774345	0.00743326
ENSMUSG00000004151		Etv1	ets variant gene 1	599.35	1200.64	884.466	755.628	1.00346	3.02002e-05	0.562482	0.0272387	0.334525	0.268975
ENSMUSG00000004187		Kifc2	kinesin family member C2	73.061	63.3386	69.7945	42.9686	-0.201377	0.604576	-0.0670067	0.86759	-0.758547	0.00946628
ENSMUSG00000004207		Psap	prosaposin	1068.15	1356.16	1643.42	1528.29	0.344101	0.139666	0.621451	0.00127815	0.517097	0.017908
ENSMUSG00000004221		Ikbkg	inhibitor of kappaB kinase gamma	437.786	534.081	580.958	684.021	0.28873	0.296107	0.410231	0.0818997	0.646057	0.00568208
ENSMUSG00000004231		Pax2	paired box gene 2	25.0826	16.8469	19.8568	10.2919	-0.557965	0.631047	-0.335957	0.761232	-1.26149	0.186628
ENSMUSG00000004233		Wars2	tryptophanyl tRNA synthetase 2 (mitochondrial)	72.5126	50.1116	51.8853	89.9143	-0.542844	0.180809	-0.486149	0.201361	0.309269	0.471876
ENSMUSG00000004263		Atn1	atrophin 1	821.065	748.992	650.887	577.472	-0.131513	0.685222	-0.334808	0.174573	-0.506435	0.0395769
ENSMUSG00000004264		Phb2	prohibitin 2	683.097	856.701	870.227	946.691	0.327244	0.229091	0.34881	0.15931	0.472069	0.0590153
ENSMUSG00000004266		Ptpn6	protein tyrosine phosphatase, non-receptor type 6	553.589	459.345	392.143	373.176	-0.279025	0.513372	-0.500677	0.145206	-0.568508	0.111779
ENSMUSG00000004267		Eno2	enolase 2, gamma neuronal	601.161	582.882	696.058	1692.68	-0.0466655	0.908714	0.210293	0.471474	1.49374	3.79304e-11
ENSMUSG00000004268		Emg1	EMG1 nucleolar protein homolog (S. cerevisiae)	397.901	578.3	507.715	659.049	0.5408	0.0332564	0.352798	0.172687	0.727059	0.00268946
ENSMUSG00000004270		Lpcat3	lysophosphatidylcholine acyltransferase 3	978.577	799.816	912.64	793.493	-0.291111	0.191047	-0.0999964	0.684187	-0.300544	0.165233
ENSMUSG00000004285		Atp6v1f	ATPase, H+ transporting, lysosomal V1 subunit F	296.227	407.1	305.441	518.441	0.457996	0.214655	0.045677	0.923971	0.806142	0.0137969
ENSMUSG00000004296		Il12b	interleukin 12b	4.3014	0.37461	3.60298	1.83596	-3.42315		-0.272754		-1.20529	0.543517
ENSMUSG00000004317		Clcn5	chloride channel 5	156.937	172.442	153.777	192.393	0.139148	0.631433	-0.0274529	0.931389	0.296176	0.210956
ENSMUSG00000004319		Clcn3	chloride channel 3	526.642	518.216	460.766	614.396	-0.0238968	0.942338	-0.19262	0.395941	0.222076	0.343536
ENSMUSG00000004328		Hif3a	hypoxia inducible factor 3, alpha subunit	71.2209	31.6224	53.3775	31.7973	-1.16604	0.0175157	-0.410235	0.432787	-1.15018	0.015363
ENSMUSG00000004341		Gpx6	glutathione peroxidase 6	11.9181	5.88886	11.411	2.36603	-1.01954	0.579359	-0.0802472		-2.27042	0.149056
ENSMUSG00000004344		Gpx5	glutathione peroxidase 5	2.01942	1.85348	2.04554	0.153921	-0.113448		0.0335111		-3.5251	0.185358
ENSMUSG00000004347		Pde1c	phosphodiesterase 1C	116.719	107.325	86.0985	136.39	-0.116783	0.777383	-0.436728	0.12916	0.227199	0.507253
ENSMUSG00000004356		Utp20	UTP20, small subunit (SSU) processome component, homolog (yeast)	54.909	43.9258	54.288	62.5826	-0.321701	0.235581	-0.0147518	0.965776	0.189925	0.509058
ENSMUSG00000004359		Spic	Spi-C transcription factor (Spi-1/PU.1 related)	13.3897	1.22392	7.32481	3.70068	-3.50906	0.0186638	-0.867785	0.534302	-1.83501	0.169214
ENSMUSG00000004360		9330159F19Rik	RIKEN cDNA 9330159F19 gene	45.623	51.2744	57.4525	62.9887	0.173044	0.635149	0.333463	0.246566	0.467708	0.0999069
ENSMUSG00000004364		Cul3	cullin 3	4033.01	4496.11	5929.55	5990.07	0.156122	0.531899	0.555734	0.00155583	0.570701	0.00292348
ENSMUSG00000004366		Sst	somatostatin	101745	390407	353786	83976	1.94003	0.000212803	1.79793	0.000371629	-0.276902	0.713361
ENSMUSG00000004371		Il11	interleukin 11	8.98277	2.2104	1.58675	4.63865	-1.95308		-2.4859		-0.940308	0.618168
ENSMUSG00000004383		Large	like-glycosyltransferase	45.2293	47.6672	37.2042	36.5069	0.0852979	0.86715	-0.277166	0.456233	-0.299588	0.437584
ENSMUSG00000004393		Ddx56	DEAD (Asp-Glu-Ala-Asp) box polypeptide 56	252.943	318.538	385.477	580.967	0.328628	0.346105	0.610603	0.0285717	1.20246	7.34897e-06
ENSMUSG00000004394		Tmed4	transmembrane emp24 protein transport domain containing 4	1842.63	2678.36	2846.04	2655.03	0.538835	0.00651462	0.626674	0.000538306	0.526316	0.0099778
ENSMUSG00000004415		Emid2	EMI domain containing 2	52.4156	46.9861	32.2731	29.4072	-0.149051	0.86715	-0.695006	0.257294	-0.822016	0.188699
ENSMUSG00000004446		Bid	BH3 interacting domain death agonist	76.8419	124.415	82.8656	156.091	0.684781	0.210239	0.101121	0.882517	1.01404	0.0373156
ENSMUSG00000004451		Ralb	v-ral simian leukemia viral oncogene homolog B (ras related)	106.196	152.982	137.419	157.434	0.528677	0.0783111	0.370961	0.214901	0.568246	0.0520451
ENSMUSG00000004455		Ppp1cc	protein phosphatase 1, catalytic subunit, gamma isoform	81.2577	78.3019	78.0068	78.3553	-0.0450309	0.944898	-0.0570424	0.92043	-0.0473445	0.934336
ENSMUSG00000004460		Dnajb11	DnaJ (Hsp40) homolog, subfamily B, member 11	1800.99	999.386	787.681	1191.37	-0.849672	0.000126495	-1.19201	3.08399e-09	-0.594899	0.0148959
ENSMUSG00000004462		Tbccd1	TBCC domain containing 1	92.3237	124.624	123.506	109.61	0.432153	0.0983068	0.423452	0.0788902	0.251028	0.37256
ENSMUSG00000004473		Clec11a	C-type lectin domain family 11, member a	34.8979	61.5231	63.7854	64.6027	0.820518	0.0328875	0.872936	0.0123676	0.884757	0.0172452
ENSMUSG00000004500		Zfp324	zinc finger protein 324	63.8532	64.2821	58.2944	51.0655	0.0074674	0.98522	-0.132366	0.666304	-0.322048	0.247707
ENSMUSG00000004508		Gab2	growth factor receptor bound protein 2-associated protein 2	67.2781	60.6284	75.0073	120.685	-0.151345	0.591377	0.156953	0.522484	0.84379	1.3102e-05
ENSMUSG00000004530		Coro1c	coronin, actin binding protein 1C	662.401	709.958	710.584	957.493	0.100641	0.73616	0.100572	0.703408	0.532986	0.0106623
ENSMUSG00000004535		Tax1bp1	Tax1 (human T cell leukemia virus type I) binding protein 1	3234.89	4483.37	4977.13	4743.76	0.470966	0.00678095	0.621724	6.68946e-05	0.552097	0.00154227
ENSMUSG00000004540		Psg17	pregnancy specific glycoprotein 17	10.1472	4.30135	3.77933	3.97667	-1.19678	0.351433	-1.42655	0.207666	-1.32433	0.27098
ENSMUSG00000004542		Psg19	pregnancy specific glycoprotein 19	4.9516	4.08764	2.95135	2.07523	-0.2499	0.90298	-0.736235	0.640893	-1.24897	0.41729
ENSMUSG00000004552		Ctse	cathepsin E	10.4998	6.74861	6.14773	5.26359	-0.635038	0.586398	-0.768755	0.435625	-1.00469	0.312187
ENSMUSG00000004558		Ndrg2	N-myc downstream regulated gene 2	79.9658	85.415	48.7905	19.1164	0.0977108	0.888345	-0.713048	0.109474	-2.05665	1.03889e-06
ENSMUSG00000004561		Mettl17	methyltransferase like 17	219.283	148.588	179.861	284.201	-0.555634	0.266206	-0.286061	0.579567	0.372609	0.470433
ENSMUSG00000004562		Arhgef40	Rho guanine nucleotide exchange factor (GEF) 40	16.4711	13.635	13.0252	7.70108	-0.278767	0.668341	-0.345405	0.535412	-1.08717	0.0272772
ENSMUSG00000004565		Pnpla6	patatin-like phospholipase domain containing 6	72.7758	64.7313	60.159	60.5854	-0.166468	0.589869	-0.273898	0.27216	-0.261841	0.320387
ENSMUSG00000004567		Mcoln1	mucolipin 1	540.89	638.587	770.276	1058.64	0.242052	0.351387	0.511635	0.0116169	0.970093	9.27191e-07
ENSMUSG00000004568		Arhgef18	rho/rac guanine nucleotide exchange factor (GEF) 18	187.324	181.925	190.83	192.729	-0.0430034	0.914206	0.0263133	0.943922	0.0418246	0.907081
ENSMUSG00000004591		Pkn2	protein kinase N2	354.265	393.103	428.164	537.814	0.148118	0.558169	0.272947	0.176093	0.601479	0.00135958
ENSMUSG00000004609		Cd33	CD33 antigen	23.5262	20.4801	9.97965	5.12152	-0.199112	0.808763	-1.23307	0.0202038	-2.15999	9.75171e-05
ENSMUSG00000004610		Etfb	electron transferring flavoprotein, beta polypeptide	1425.61	1377.21	1310.26	1374.54	-0.0493326	0.894278	-0.11999	0.678503	-0.0536105	0.871806
ENSMUSG00000004612		Nkg7	natural killer cell group 7 sequence	6.21787	2.4679	0.386915	2.27545	-1.34389		-4.14477		-1.42764
ENSMUSG00000004626		Stxbp2	syntaxin binding protein 2	1308.27	1437.22	1713.98	1550.7	0.137514	0.594705	0.390326	0.0371659	0.245872	0.261846
ENSMUSG00000004630		Pcp2	Purkinje cell protein 2 (L7)	22.3325	24.8669	23.0962	6.18076	0.183769	0.919646	0.0443659	0.978093	-1.81039	0.16995
ENSMUSG00000004631		Sgce	sarcoglycan, epsilon	128.239	312.072	198.179	191.995	1.28532	7.8663e-05	0.630917	0.0751586	0.582067	0.131052
ENSMUSG00000004633		Chn2	chimerin (chimaerin) 2	27.7357	26.3871	14.7399	12.8269	-0.067769	0.949469	-0.91342	0.189082	-1.1398	0.10772
ENSMUSG00000004637		Wwox	WW domain-containing oxidoreductase	176.596	163.513	179.62	238.954	-0.108593	0.74961	0.0244053	0.94517	0.434906	0.0751757
ENSMUSG00000004642		Slbp	stem-loop binding protein	161.499	186.013	150.602	179.956	0.199988	0.662866	-0.100974	0.82505	0.150356	0.73297
ENSMUSG00000004651		Tyr	tyrosinase	2.67732	1.96129	1.72575	0.9909	-0.452241	0.81812	-0.657647		-1.43101	0.347548
ENSMUSG00000004654		Ghrhr	growth hormone releasing hormone receptor	8.40077	1.58699	3.99844	4.38931	-2.45159	0.0692039	-1.05681	0.387225	-0.912998	0.483782
ENSMUSG00000004655		Aqp1	aquaporin 1	88.7816	26.3307	9.88533	3.02122	-1.74804	3.40594e-05	-3.15423	9.84525e-16	-4.82292	1.55088e-23
ENSMUSG00000004661		Arid3b	AT rich interactive domain 3B (BRIGHT-like)	183.466	136.019	164.097	149.138	-0.435917	0.197218	-0.165088	0.654941	-0.302445	0.390066
ENSMUSG00000004665		Cnn2	calponin 2	36.335	39.4701	27.8846	10.605	0.10798	0.903188	-0.394906	0.551076	-1.78688	0.00169011
ENSMUSG00000004667		Polr2e	polymerase (RNA) II (DNA directed) polypeptide E	256.083	368.464	377.527	467.467	0.52549	0.0521399	0.559526	0.0230926	0.865523	0.000470054
ENSMUSG00000004668		Abca13	ATP-binding cassette, sub-family A (ABC1), member 13	9.8303	5.71153	6.98841	4.07495	-0.778154	0.247351	-0.495343	0.45311	-1.27659	0.0352423
ENSMUSG00000004677		Myo9b	myosin IXb	90.4374	95.1729	104.673	95.3804	0.0757033	0.846764	0.210509	0.471192	0.077992	0.826143
ENSMUSG00000004698		Hdac9	histone deacetylase 9	61.2089	55.669	55.5678	18.6809	-0.144493	0.762771	-0.144917	0.72968	-1.72491	3.054e-08
ENSMUSG00000004707		Ly9	lymphocyte antigen 9	18.894	10.8192	10.7441	13.3558	-0.790398	0.365002	-0.817145	0.298559	-0.515112	0.559829
ENSMUSG00000004709		Cd244	CD244 natural killer cell receptor 2B4	23.0214	7.12381	5.12863	4.32433	-1.68258	0.018968	-2.17841	0.000620299	-2.43097	0.000431813
ENSMUSG00000004730		Emr1	EGF-like module containing, mucin-like, hormone receptor-like sequence 1	54.7232	65.2282	51.5728	19.6922	0.259645	0.718111	-0.0859736	0.907241	-1.47758	0.00530268
ENSMUSG00000004748		Mtfp1	mitochondrial fission process 1	74.8616	86.658	89.3896	123.258	0.208169	0.773488	0.252926	0.677385	0.718772	0.17559
ENSMUSG00000004768		Rab23	RAB23, member RAS oncogene family	181.935	203.577	198.887	231.257	0.160591	0.609797	0.126592	0.661938	0.345211	0.17712
ENSMUSG00000004771		Rab11a	RAB11a, member RAS oncogene family	1075.05	1358.36	1418.84	1474.4	0.336505	0.1178	0.400761	0.0359153	0.454926	0.0242778
ENSMUSG00000004788		Eif2b2	eukaryotic translation initiation factor 2B, subunit 2 beta	539.534	650.334	652.113	723.847	0.270882	0.365205	0.274236	0.317818	0.425642	0.111326
ENSMUSG00000004789		Dlst	dihydrolipoamide S-succinyltransferase (E2 component of 2-oxo-glutarate complex)	305.163	411.832	473.042	415.683	0.432794	0.0617118	0.632377	0.00146279	0.447159	0.0517124
ENSMUSG00000004791		Pgf	placental growth factor	72.3602	92.489	77.0341	39.7192	0.357868	0.485011	0.0956485	0.865463	-0.872804	0.0413501
ENSMUSG00000004798		Ulk2	Unc-51 like kinase 2 (C. elegans)	237.532	288.616	347.521	438.266	0.282302	0.167927	0.548794	0.000887448	0.884356	1.53471e-07
ENSMUSG00000004814		Ccl24	chemokine (C-C motif) ligand 24	3.58614	4.10567	1.12114	1.47544	0.228663		-1.71558		-1.28577	0.577996
ENSMUSG00000004815		Dgkq	diacylglycerol kinase, theta	51.6601	39.2669	53.586	68.2933	-0.397734	0.180809	0.053542	0.883599	0.403577	0.148931
ENSMUSG00000004821		Tmed11	transmembrane emp24 protein transport domain containing	287.242	98.0293	32.5839	1.45604	-1.55606	0.000754259	-3.14826	5.55955e-14	-7.55191	6.68479e-18
ENSMUSG00000004837		Grap	GRB2-related adaptor protein	21.5468	14.7338	18.4441	10.4292	-0.546122	0.615342	-0.221433	0.836861	-1.03897	0.246804
ENSMUSG00000004842		Pou1f1	POU domain, class 1, transcription factor 1	7.88986	6.11658	3.6528	3.68898	-0.341643	0.869807	-1.11902	0.467048	-1.06451	0.512998
ENSMUSG00000004843		Chmp2b	charged multivesicular body protein 2B	165.969	202.323	187.981	270.642	0.28674	0.397926	0.183708	0.58514	0.708471	0.0111684
ENSMUSG00000004846		Plod3	procollagen-lysine, 2-oxoglutarate 5-dioxygenase 3	215.961	246.323	225.073	223.284	0.194134	0.601105	0.0627767	0.871759	0.0520574	0.897019
ENSMUSG00000004849		Ap1s1	adaptor protein complex AP-1, sigma 1	326.006	343.553	217.221	556.985	0.0725762	0.908937	-0.584024	0.158765	0.773087	0.0621409
ENSMUSG00000004864		Mapk13	mitogen-activated protein kinase 13	57.1045	28.839	56.0343	25.1743	-0.989669	0.0696685	-0.0310253	0.965553	-1.18154	0.0210992
ENSMUSG00000004865		Srpk1	serine/arginine-rich protein specific kinase 1	1619.75	1339.97	1512.21	1834.63	-0.272581	0.168517	-0.0983651	0.654948	0.180911	0.387556
ENSMUSG00000004872		Pax3	paired box gene 3	7.6795	5.60945	8.39914	3.29568	-0.454315	0.684671	0.127388	0.911179	-1.23891	0.164436
ENSMUSG00000004880		Lbr	lamin B receptor	92.3585	81.3337	104.085	108.61	-0.185727	0.510969	0.171512	0.497308	0.233026	0.350716
ENSMUSG00000004885		Crabp2	cellular retinoic acid binding protein II	13.9947	11.8763	11.9876	5.15479	-0.206677	0.913334	-0.221625	0.895514	-1.41275	0.310547
ENSMUSG00000004891		Nes	nestin	69.6042	41.8322	18.0018	15.4245	-0.730222	0.0615025	-1.94793	4.9777e-10	-2.16568	2.64865e-10
ENSMUSG00000004892		Bcan	brevican	1.96999	2.6696	3.14459	1.04899	0.409641	0.804017	0.650083	0.619103	-0.920121	0.50556
ENSMUSG00000004894		Hapln2	hyaluronan and proteoglycan link protein 2	4.60465	15.7192	7.99084	6.80388	1.7904	0.133017	0.825855	0.526804	0.588681	0.677932
ENSMUSG00000004895		Prcc	papillary renal cell carcinoma (translocation-associated)	80.8069	80.296	84.0105	79.8522	-0.0105808	0.983248	0.0556046	0.901357	-0.0128421	0.978412
ENSMUSG00000004896		Rrnad1	ribosomal RNA adenine dimethylase domain containing 1	126.506	142.178	164.631	167.061	0.168258	0.648117	0.378131	0.180226	0.399961	0.175028
ENSMUSG00000004897		Hdgf	hepatoma-derived growth factor	1245.59	1258.44	1081.01	1862.55	0.0153471	0.963814	-0.202384	0.403262	0.581346	0.00641152
ENSMUSG00000004902		Slc25a18	solute carrier family 25 (mitochondrial carrier), member 18	11.3769	12.188	9.59058	19.8918	0.0897938	0.94476	-0.258873	0.807339	0.801533	0.35731
ENSMUSG00000004929		Thop1	thimet oligopeptidase 1	135.284	155.848	154.07	223.573	0.202148	0.757897	0.195998	0.735778	0.730882	0.134993
ENSMUSG00000004931		Apba3	amyloid beta (A4) precursor protein-binding, family A, member 3	53.5902	69.7339	53.5802	114.456	0.392204	0.361065	0.00922185	0.985404	1.10371	0.00122136
ENSMUSG00000004933		Matk	megakaryocyte-associated tyrosine kinase	19.8487	17.6732	11.6198	11.5322	-0.185795	0.854274	-0.776078	0.272806	-0.800045	0.277718
ENSMUSG00000004934		Pias4	protein inhibitor of activated STAT 4	200.084	232.332	157.208	287.577	0.218182	0.571119	-0.343534	0.281894	0.528761	0.0826776
ENSMUSG00000004936		Map2k1	mitogen-activated protein kinase kinase 1	821.912	1020.38	839.305	1096.62	0.309156	0.202077	0.0292485	0.926369	0.414273	0.0670037
ENSMUSG00000004937		Sgta	small glutamine-rich tetratricopeptide repeat (TPR)-containing, alpha	196.378	278.09	269.787	281.253	0.504256	0.043182	0.457311	0.051975	0.519006	0.0361834
ENSMUSG00000004939		Itgb1bp3	integrin beta 1 binding protein 3	3.51151	1.7656	2.96936	2.72217	-1.0251		-0.274899		-0.398887	0.832853
ENSMUSG00000004945		5730437N04Rik	RIKEN cDNA 5730437N04 gene	366.42	428.769	280.271	362.728	0.22661	0.574166	-0.383124	0.247125	-0.0166899	0.971359
ENSMUSG00000004947		Dtx2	deltex 2 homolog (Drosophila)	126.379	97.3671	103.406	91.8522	-0.374083	0.243968	-0.286917	0.354446	-0.458869	0.127643
ENSMUSG00000004948		Zp3	zona pellucida glycoprotein 3	9.07754	5.38158	4.5264	3.76233	-0.768013		-1.01712		-1.28846	0.327379
ENSMUSG00000004951		Hspb1	heat shock protein 1	134.028	99.0777	50.0735	34.9491	-0.435461	0.381263	-1.42051	0.000131311	-1.9413	1.04116e-06
ENSMUSG00000004952		Rasa4	RAS p21 protein activator 4	19.2246	10.1408	8.58216	4.3242	-0.915876	0.176062	-1.15078	0.0503181	-2.12854	0.000433472
ENSMUSG00000004961		Syt5	synaptotagmin V	317.557	267.153	188.545	156.815	-0.249747	0.313956	-0.752788	4.98503e-05	-1.01656	2.14647e-07
ENSMUSG00000004980		Hnrnpa2b1	heterogeneous nuclear ribonucleoprotein A2/B1	2716.72	2203.27	2597.86	2332.09	-0.302272	0.127788	-0.0644644	0.790619	-0.220042	0.294422
ENSMUSG00000004988		Fxyd4	FXYD domain-containing ion transport regulator 4	8.46862	4.49274	4.19155	12.1162	-0.896628	0.521784	-1.02427	0.389489	0.517994	0.687423
ENSMUSG00000004994		Ccdc130	coiled-coil domain containing 130	165.857	264.055	267.108	342.688	0.681343	0.0357475	0.695354	0.019355	1.05318	0.000385066
ENSMUSG00000004996		Mri1	methylthioribose-1-phosphate isomerase homolog (S. cerevisiae)	217.076	216.763	180.644	319.019	-0.00596645	0.988958	-0.268926	0.37678	0.553994	0.0433957
ENSMUSG00000005034		Prkacb	protein kinase, cAMP dependent, catalytic, beta	1526.07	1155.56	903.536	1031.23	-0.401681	0.167316	-0.756326	0.00155489	-0.565824	0.0399072
ENSMUSG00000005043		Sgsh	N-sulfoglucosamine sulfohydrolase (sulfamidase)	42.4319	62.5953	56.8679	52.23	0.561716	0.16853	0.42397	0.288154	0.303358	0.495504
ENSMUSG00000005045		Chd5	chromodomain helicase DNA binding protein 5	43.86	40.1426	35.0134	53.1763	-0.129585	0.745397	-0.326954	0.279382	0.279719	0.388977
ENSMUSG00000005054		Cstb	cystatin B	1021.66	1631.3	1040.54	1681.17	0.67518	0.010753	0.0273445	0.946369	0.718342	0.0072526
ENSMUSG00000005057		Sh2b2	SH2B adaptor protein 2	3.08169	3.22017	1.8449	3.16366	0.064992	0.973087	-0.780669	0.601461	0.0451061	0.980354
ENSMUSG00000005069		Pex5	peroxisomal biogenesis factor 5	74.1299	62.9613	54.1496	60.745	-0.236207	0.583425	-0.448594	0.188379	-0.280101	0.473275
ENSMUSG00000005078		Jkamp	JNK1/MAPK8-associated membrane protein	267.37	378.757	387.281	400.627	0.501083	0.131274	0.534749	0.0765438	0.579468	0.0679909
ENSMUSG00000005087		Cd44	CD44 antigen	196.862	121.811	110.857	98.7747	-0.69292	0.00202397	-0.830172	4.76739e-05	-0.994875	5.39241e-06
ENSMUSG00000005089		Slc1a2	solute carrier family 1 (glial high affinity glutamate transporter), member 2	113.983	80.7329	64.1788	28.4439	-0.503493	0.502289	-0.829564	0.17774	-1.98262	0.000818657
ENSMUSG00000005102		Eif2ak4	eukaryotic translation initiation factor 2 alpha kinase 4	66.3222	68.3309	73.1397	68.6656	0.0416207	0.916341	0.14284	0.6325	0.0528441	0.879474
ENSMUSG00000005103		Wdr1	WD repeat domain 1	164.109	187.639	208.222	287.974	0.195018	0.440885	0.345142	0.0906028	0.813935	1.75816e-05
ENSMUSG00000005107		Slc2a9	solute carrier family 2 (facilitated glucose transporter), member 9	43.0808	47.0571	45.5443	41.4922	0.116381	0.830031	0.0786636	0.871937	-0.0571392	0.909605
ENSMUSG00000005124		Wisp1	WNT1 inducible signaling pathway protein 1	13.5994	14.6696	18.7451	15.8267	0.131985	0.923322	0.472573	0.641995	0.233774	0.839478
ENSMUSG00000005125		Ndrg1	N-myc downstream regulated gene 1	1898.12	2351.31	2757.98	3934.63	0.309951	0.200084	0.539875	0.00697656	1.05313	1.11281e-07
ENSMUSG00000005131		4930550C14Rik	RIKEN cDNA 4930550C14 gene	48.1845	40.0071	53.294	33.051	-0.274149	0.648562	0.14784	0.795357	-0.544015	0.265412
ENSMUSG00000005142		Man2b1	mannosidase 2, alpha B1	235.671	234.244	256.927	178.836	-0.00710076	0.985183	0.124969	0.670039	-0.396031	0.123504
ENSMUSG00000005148		Klf5	Kruppel-like factor 5	325.521	183.806	221.472	119.287	-0.826308	0.00352521	-0.556264	0.0503181	-1.4474	9.1101e-08
ENSMUSG00000005150		Wdr83	WD repeat domain containing 83	124.47	147.748	224.249	188.8	0.25274	0.558926	0.850425	0.00410748	0.605841	0.0722411
ENSMUSG00000005161		Prdx2	peroxiredoxin 2	516.03	815.076	745.901	772.35	0.659537	0.00395667	0.531452	0.0175595	0.58095	0.0151867
ENSMUSG00000005198		Polr2a	polymerase (RNA) II (DNA directed) polypeptide A	653.376	815.287	1214.89	1323.36	0.31924	0.182861	0.894722	1.20063e-06	1.01839	3.41243e-07
ENSMUSG00000005202		Shbg	sex hormone binding globulin	3.34008	0.372425	4.45196	5.49716	-2.96891		0.394168		0.71753	0.760605
ENSMUSG00000005204		Senp3	SUMO/sentrin specific peptidase 3	457.417	610.542	678.359	653.917	0.416947	0.109653	0.568259	0.0117724	0.517426	0.036907
ENSMUSG00000005220		Corin	corin	22.3873	17.4381	21.8014	8.33835	-0.375591	0.60451	-0.0444013	0.955688	-1.43242	0.00983923
ENSMUSG00000005225		Plekha8	pleckstrin homology domain containing, family A (phosphoinositide binding specific) member 8	45.7872	46.9004	56.6293	68.8366	0.033054	0.942326	0.309347	0.300182	0.592404	0.0334225
ENSMUSG00000005232		G6pc2	glucose-6-phosphatase, catalytic, 2	20302.2	13225.3	10196.2	2419.98	-0.618428	0.0180539	-0.993653	1.14612e-05	-3.06893	1.07169e-41
ENSMUSG00000005233		Spc25	SPC25, NDC80 kinetochore complex component, homolog (S. cerevisiae)	1108.79	2358.89	4070.63	1317.81	1.08967	1.58195e-06	1.87701	5.96401e-20	0.249142	0.41445
ENSMUSG00000005237		Dnahc2	dynein, axonemal, heavy chain 2	95.4945	81.3855	102.001	46.4088	-0.231993	0.601864	0.0942048	0.836237	-1.03502	0.00164564
ENSMUSG00000005251		Ripk4	receptor-interacting serine-threonine kinase 4	99.8146	110.074	116.129	127.376	0.136707	0.675191	0.2163	0.41843	0.350243	0.175549
ENSMUSG00000005262		Ufd1l	ubiquitin fusion degradation 1 like	1059.12	1072.67	1217.09	1601.53	0.0191607	0.952795	0.200431	0.356303	0.595976	0.00173994
ENSMUSG00000005267		Zfp287	zinc finger protein 287	107.108	112.833	121.557	146.557	0.0708707	0.866312	0.17828	0.575045	0.4529	0.106392
ENSMUSG00000005268		Prlr	prolactin receptor	8448.38	3014.48	4199.97	2031.29	-1.48672	1.77632e-26	-1.00837	2.0062e-12	-2.05611	4.81842e-42
ENSMUSG00000005299		Letm1	leucine zipper-EF-hand containing transmembrane protein 1	171.803	189.022	231.316	247.746	0.139661	0.7183	0.430848	0.123548	0.529758	0.0659177
ENSMUSG00000005312		Ubqln1	ubiquilin 1	290.275	275.163	292.475	418.232	-0.0761183	0.800586	0.0119476	0.966944	0.528913	0.00867471
ENSMUSG00000005320		Fgfr4	fibroblast growth factor receptor 4	71.1647	28.0063	31.087	38.2343	-1.32907	0.0468534	-1.19391	0.0477016	-0.890782	0.180676
ENSMUSG00000005338		Cadm3	cell adhesion molecule 3	75.809	48.9416	33.0075	17.3282	-0.634955	0.222461	-1.20005	0.00481165	-2.13295	1.34573e-06
ENSMUSG00000005339		Fcer1a	Fc receptor, IgE, high affinity I, alpha polypeptide	3.13027	4.61473	1.88571	0	0.513201		-0.725286		-4.88781	0.105307
ENSMUSG00000005354		Txn2	thioredoxin 2	623.028	535.226	442.63	959.413	-0.216848	0.480656	-0.488838	0.038423	0.625759	0.00915698
ENSMUSG00000005355		Casp14	caspase 14	20.8205	6.96981	13.8599	5.20343	-1.54065	0.080309	-0.586475	0.530335	-1.97874	0.0179211
ENSMUSG00000005357		Slc1a6	solute carrier family 1 (high affinity aspartate/glutamate transporter), member 6	13.1593	4.8506	9.20454	6.91358	-1.40294	0.178169	-0.520136	0.633962	-0.920476	0.380903
ENSMUSG00000005360		Slc1a3	solute carrier family 1 (glial high affinity glutamate transporter), member 3	80.0762	33.3294	24.3071	13.1452	-1.27247	0.0204061	-1.71152	0.000406156	-2.59147	7.50122e-07
ENSMUSG00000005362		Crbn	cereblon	168.933	246.46	234.553	223.046	0.541283	0.112184	0.471726	0.147499	0.397064	0.267613
ENSMUSG00000005364		Il5ra	interleukin 5 receptor, alpha	5.13638	1.27057	3.89254	2.67955	-2.00341	0.138147	-0.397324	0.780334	-0.915351	0.490896
ENSMUSG00000005370		Msh6	mutS homolog 6 (E. coli)	61.2326	73.5705	67.8965	93.7734	0.266743	0.424013	0.149206	0.655803	0.615825	0.0248392
ENSMUSG00000005371		Fbxo11	F-box protein 11	361.767	415.049	473.117	535.715	0.197888	0.359584	0.386791	0.0251734	0.567218	0.00125636
ENSMUSG00000005373		Mlxipl	MLX interacting protein-like	1677.9	1001.66	1104.11	639.993	-0.74373	0.0012549	-0.603819	0.0078986	-1.39016	4.15688e-10
ENSMUSG00000005374		Tbl2	transducin (beta)-like 2	608.817	633.225	711.377	955.796	0.0563345	0.86247	0.225097	0.323076	0.651409	0.00115559
ENSMUSG00000005378		Wbscr22	Williams Beuren syndrome chromosome region 22	312.312	379.089	429.713	459.857	0.285693	0.31751	0.463175	0.0489141	0.56267	0.0206996
ENSMUSG00000005397		Nid1	nidogen 1	93.4758	110.231	101.537	32.8915	0.238602	0.489138	0.120953	0.727846	-1.49952	3.44964e-09
ENSMUSG00000005410		Mcm5	minichromosome maintenance deficient 5, cell division cycle 46 (S. cerevisiae)	11.453	11.1961	7.9079	19.112	-0.031872	0.976122	-0.521131	0.49933	0.745852	0.30891
ENSMUSG00000005413		Hmox1	heme oxygenase (decycling) 1	147.819	223.72	134.235	2854.28	0.591791	0.142589	-0.145124	0.76505	4.26266	1.15309e-44
ENSMUSG00000005417		Mprip	myosin phosphatase Rho interacting protein	404.479	461.791	483.4	480.457	0.191432	0.45844	0.257245	0.249564	0.24886	0.296196
ENSMUSG00000005442		Cic	capicua homolog (Drosophila)	1832.5	1825.72	1581.99	1984.16	-0.00457729	0.988991	-0.211087	0.377773	0.116476	0.675571
ENSMUSG00000005447		Pafah1b3	platelet-activating factor acetylhydrolase, isoform 1b, subunit 3	131.98	210.192	111.334	184.129	0.666753	0.0689359	-0.2478	0.552633	0.473498	0.213402
ENSMUSG00000005465		Il27ra	interleukin 27 receptor, alpha	6.3915	1.41873	2.59995	0.826085	-2.19252	0.120035	-1.30161		-2.90191	0.0304747
ENSMUSG00000005469		Prkaca	protein kinase, cAMP dependent, catalytic, alpha	427.2	440.362	411.864	518.738	0.0452431	0.901932	-0.0519747	0.871452	0.281301	0.28239
ENSMUSG00000005470		Asf1b	ASF1 anti-silencing function 1 homolog B (S. cerevisiae)	28.0011	18.2994	16.0223	25.6245	-0.614939	0.553084	-0.829285	0.338453	-0.135598	0.901156
ENSMUSG00000005474		Myl10	myosin, light chain 10, regulatory	2.41252	2.20532	1.46937	0	-0.0861601		-0.679111		-4.1681
ENSMUSG00000005481		Ddx39	DEAD (Asp-Glu-Ala-Asp) box polypeptide 39	106.15	90.6885	79.8019	171.397	-0.23469	0.559847	-0.413075	0.199595	0.689817	0.0229143
ENSMUSG00000005483		Dnajb1	DnaJ (Hsp40) homolog, subfamily B, member 1	314.815	294.153	308.378	228.814	-0.0997772	0.811981	-0.0299534	0.94306	-0.460785	0.127331
ENSMUSG00000005493		Msh4	mutS homolog 4 (E. coli)	7.01042	3.81365	3.86278	4.35958	-0.877873	0.394578	-0.861	0.34896	-0.695398	0.480803
ENSMUSG00000005501		Usp40	ubiquitin specific peptidase 40	130.512	113.45	137.193	170.857	-0.200846	0.466417	0.0719894	0.80739	0.387721	0.0953132
ENSMUSG00000005503		Evx1	even skipped homeotic gene 1 homolog	2.52308	2.07593	2.33425	2.33986	-0.247859		-0.0992867		-0.0740022	0.977492
ENSMUSG00000005505		Kbtbd4	kelch repeat and BTB (POZ) domain containing 4	381.676	479.495	625.161	538.039	0.325077	0.300564	0.711461	0.00354047	0.494635	0.077436
ENSMUSG00000005506		Celf1	CUGBP, Elav-like family member 1	622.74	673.017	634.666	763.411	0.111758	0.664761	0.0276212	0.920211	0.294226	0.155604
ENSMUSG00000005510		Ndufs3	NADH dehydrogenase (ubiquinone) Fe-S protein 3	261.46	288.316	300.53	410.228	0.142591	0.689484	0.205603	0.485531	0.653855	0.00872098
ENSMUSG00000005514		Por	P450 (cytochrome) oxidoreductase	1722.55	1717.45	2034.38	2022.64	-0.00444396	0.988492	0.239915	0.263237	0.232311	0.309529
ENSMUSG00000005533		Igf1r	insulin-like growth factor I receptor	213.067	241.876	294.792	1053.04	0.184149	0.565171	0.468401	0.0496523	2.30572	1.03197e-27
ENSMUSG00000005534		Insr	insulin receptor	1250.97	865.398	798.184	993.942	-0.530828	0.0124721	-0.647516	0.000738294	-0.330438	0.158732
ENSMUSG00000005540		Fcer2a	Fc receptor, IgE, low affinity II, alpha polypeptide	23.6045	6.59814	8.05012	12.3336	-1.83059	0.0502206	-1.55931	0.0678029	-0.939551	0.334176
ENSMUSG00000005547		Cyp2a5	cytochrome P450, family 2, subfamily a, polypeptide 5	42.609	15.7099	34.4419	14.53	-1.40585	0.100683	-0.31639	0.742758	-1.54857	0.0561582
ENSMUSG00000005553		Atp4a	ATPase, H+/K+ exchanging, gastric, alpha polypeptide	79.7181	34.3638	36.8809	28.0965	-1.20703	0.00219416	-1.11408	0.0026241	-1.507	0.000108216
ENSMUSG00000005566		Trim28	tripartite motif-containing 28	964.488	972.37	1015.95	1306.48	0.0114105	0.972308	0.075577	0.778906	0.438347	0.0381366
ENSMUSG00000005575		Ube2m	ubiquitin-conjugating enzyme E2M (UBC12 homolog, yeast)	209.197	147.624	132.79	235.609	-0.493235	0.190878	-0.648495	0.0458787	0.176328	0.675571
ENSMUSG00000005580		Adcy9	adenylate cyclase 9	135.503	89.9016	99.67	107.745	-0.591118	0.0151745	-0.441673	0.0642859	-0.328754	0.222285
ENSMUSG00000005583		Mef2c	myocyte enhancer factor 2C	47.0023	71.0304	66.9093	26.3303	0.590739	0.0663061	0.507787	0.098022	-0.841591	0.0063833
ENSMUSG00000005609		Ctr9	Ctr9, Paf1/RNA polymerase II complex component, homolog (S. cerevisiae)	664.875	940.99	982.407	1132.58	0.502081	0.0267687	0.565997	0.00597261	0.771623	0.000286248
ENSMUSG00000005610		Eif4g2	eukaryotic translation initiation factor 4, gamma 2	24052	22719.2	21071.9	29431.5	-0.0822555	0.691741	-0.19075	0.237162	0.291243	0.0680252
ENSMUSG00000005611		Mrvi1	MRV integration site 1	20.8066	13.5697	12.0193	5.26855	-0.611666	0.33347	-0.796079	0.145359	-1.95902	0.000225868
ENSMUSG00000005615		Pcyt1a	phosphate cytidylyltransferase 1, choline, alpha isoform	294.476	373.145	484.852	487.925	0.340692	0.0993383	0.718082	1.38028e-05	0.726933	5.4593e-05
ENSMUSG00000005621		Zfp592	zinc finger protein 592	228.472	212.519	218.882	212.975	-0.103518	0.741057	-0.0615876	0.838398	-0.0998209	0.732348
ENSMUSG00000005625		Psmd4	proteasome (prosome, macropain) 26S subunit, non-ATPase, 4	305.856	425.287	411.58	592.768	0.476548	0.0353534	0.430016	0.0444265	0.955226	2.41967e-06
ENSMUSG00000005628		Tmod4	tropomodulin 4	14.8742	11.3843	10.0499	11.1523	-0.357992	0.82514	-0.582066	0.655778	-0.405686	0.773282
ENSMUSG00000005640		Insrr	insulin receptor-related receptor	1341.76	660.649	1129.36	908.467	-1.02221	7.12512e-05	-0.248904	0.437402	-0.562525	0.0578653
ENSMUSG00000005649		Cabp5	calcium binding protein 5	16.7559	3.72062	12.2859	4.02652	-2.0995	0.0990414	-0.446526	0.736579	-2.05138	0.0806506
ENSMUSG00000005656		Snx6	sorting nexin 6	195.175	316.269	284.978	299.644	0.695788	0.00916813	0.547335	0.0362378	0.617916	0.0256193
ENSMUSG00000005667		Mthfd2	methylenetetrahydrofolate dehydrogenase (NAD+ dependent), methenyltetrahydrofolate cyclohydrolase	871.314	734.08	817.521	2065.07	-0.244364	0.451063	-0.0905525	0.793881	1.24629	1.46397e-07
ENSMUSG00000005672		Kit	kit oncogene	361.882	273.051	167.154	161.848	-0.408295	0.356071	-1.11014	0.000969164	-1.15158	0.0016349
ENSMUSG00000005674		Tomm40l	translocase of outer mitochondrial membrane 40 homolog-like (yeast)	23.2558	13.4606	11.5596	9.63176	-0.800186	0.334153	-1.0132	0.158201	-1.26754	0.0850304
ENSMUSG00000005677		Nr1i3	nuclear receptor subfamily 1, group I, member 3	8.34837	4.97732	3.33117	5.69957	-0.747346	0.618753	-1.31293	0.279594	-0.551429	0.693871
ENSMUSG00000005681		Apoa2	apolipoprotein A-II	46.2787	120.453	45.7049	36.9944	1.36635	0.0717431	-0.0470819	0.965222	-0.34736	0.719658
ENSMUSG00000005682		Pan2	PAN2 polyA specific ribonuclease subunit homolog (S. cerevisiae)	136.034	97.3218	167.506	132.129	-0.480541	0.155172	0.299152	0.380944	-0.0418341	0.927207
ENSMUSG00000005683		Cs	citrate synthase	372.87	414.337	386.259	537.614	0.153689	0.633215	0.0519276	0.877032	0.529595	0.032299
ENSMUSG00000005686		Ampd3	adenosine monophosphate deaminase 3	112.834	108.647	96.7665	100.85	-0.0512213	0.944898	-0.212908	0.708915	-0.147593	0.811007
ENSMUSG00000005687		Bcas2	breast carcinoma amplified sequence 2	249.839	342.975	446.546	593.818	0.455314	0.0431007	0.837757	6.19625e-06	1.24909	7.85776e-11
ENSMUSG00000005696		Sh2d1a	SH2 domain protein 1A	11.2879	7.76653	11.5775	1.54107	-0.497523	0.814463	0.042087		-2.88269	0.0855067
ENSMUSG00000005698		Ctcf	CCCTC-binding factor	1252.94	1290.01	1235.62	1350.13	0.0401296	0.907571	-0.0200241	0.951297	0.108637	0.704085
ENSMUSG00000005699		Pard6a	par-6 (partitioning defective 6,) homolog alpha (C. elegans)	49.422	72.9499	51.7866	104.207	0.571253	0.301465	0.0694753	0.919793	1.07537	0.0231351
ENSMUSG00000005705		Agrp	agouti related protein	17.0978	8.26838	14.6892	25.8589	-1.03028	0.415057	-0.206578	0.877212	0.611145	0.596846
ENSMUSG00000005716		Pvalb	parvalbumin	1.81232	0	2.99258	0.26342	-3.03251		0.683629		-2.63838
ENSMUSG00000005718		Tfap4	transcription factor AP4	21.4034	22.7074	22.4049	43.6617	0.0919017	0.908503	0.0594828	0.936131	1.02542	0.0381474
ENSMUSG00000005732		Ranbp1	RAN binding protein 1	366.973	493.002	366.049	575.024	0.424642	0.106727	-0.000189933	0.999521	0.649998	0.00677741
ENSMUSG00000005763		Cd247	CD247 antigen	9.65518	8.23893	8.978	14.8133	-0.268546	0.846217	-0.113592	0.929158	0.608899	0.556986
ENSMUSG00000005774		Rfx5	regulatory factor X, 5 (influences HLA class II expression)	162.999	159.401	180.8	164.826	-0.0332835	0.93309	0.150783	0.603359	0.0160551	0.965488
ENSMUSG00000005779		Psmb4	proteasome (prosome, macropain) subunit, beta type 4	1039.25	1723.49	1115.81	2158.41	0.729729	0.018136	0.103125	0.80433	1.05417	0.000400668
ENSMUSG00000005800		Mmp8	matrix metallopeptidase 8	1.48137	2.03605	2.6356	1.48538	0.411082		0.812558		-0.0537154	0.982407
ENSMUSG00000005802		Slc30a4	solute carrier family 30 (zinc transporter), member 4	111.368	128.445	142.394	195.126	0.204769	0.51373	0.355407	0.161779	0.809153	0.000595872
ENSMUSG00000005803		Sqrdl	sulfide quinone reductase-like (yeast)	576.016	750.033	888.792	687.953	0.381042	0.10399	0.626444	0.00133004	0.257226	0.297649
ENSMUSG00000005804		Pldn	pallidin	299.169	277.76	357.425	403.224	-0.106458	0.794142	0.258796	0.393114	0.432658	0.136191
ENSMUSG00000005813		Metap1	methionyl aminopeptidase 1	187.891	215.973	213.502	293.999	0.200138	0.441213	0.18366	0.441075	0.645852	0.00139813
ENSMUSG00000005823		Gpr108	G protein-coupled receptor 108	428.486	356.827	404.534	421.807	-0.262942	0.294815	-0.0813806	0.772918	-0.0219027	0.946672
ENSMUSG00000005824		Tnfsf14	tumor necrosis factor (ligand) superfamily, member 14	0.786862	1.10949	0.806473	0.13674	0.485618		0.0550515		-2.33159
ENSMUSG00000005836		Gata6	GATA binding protein 6	93.4917	112.659	65.2584	72.2747	0.273877	0.419925	-0.513246	0.0629515	-0.365695	0.240945
ENSMUSG00000005846		Rsl1d1	ribosomal L1 domain containing 1	521.009	717.871	547.452	963.23	0.462991	0.112013	0.0721842	0.846791	0.8864	0.000741512
ENSMUSG00000005864		Cnga2	cyclic nucleotide gated channel alpha 2	0	2.88133	5.67238	1.75571	4.2234		5.17179		3.48746	0.11245
ENSMUSG00000005871		Apc	adenomatosis polyposis coli	1055.1	1080.76	1375.72	1188.45	0.0355027	0.903188	0.383082	0.029785	0.172307	0.433654
ENSMUSG00000005873		Reep5	receptor accessory protein 5	1024.2	687.365	470.242	332.767	-0.575226	0.0129594	-1.12257	9.67492e-09	-1.62141	8.63458e-15
ENSMUSG00000005881		Ergic3	ERGIC and golgi 3	1807.56	1985.14	1801.08	1944.88	0.134766	0.628249	-0.00460103	0.987033	0.106628	0.69439
ENSMUSG00000005882		Uqcc	ubiquinol-cytochrome c reductase complex chaperone, CBP3 homolog (yeast)	299.144	285.345	266.045	344.393	-0.0717879	0.859685	-0.170759	0.582711	0.199147	0.527844
ENSMUSG00000005883		Spo11	sporulation protein, meiosis-specific, SPO11 homolog (S. cerevisiae)	22.7002	10.9735	11.2154	5.68371	-1.02528	0.251838	-1.00322	0.21766	-1.97171	0.0137955
ENSMUSG00000005886		Ncoa2	nuclear receptor coactivator 2	677.26	763.231	888.567	683.405	0.172894	0.419807	0.391714	0.0182874	0.0134416	0.960316
ENSMUSG00000005891		Prl4a1	prolactin family 4, subfamily a, member 1	2.14992	0.547365	0.918633	1.61091	-2.13258		-1.24602		-0.456689
ENSMUSG00000005892		Trh	thyrotropin releasing hormone	3.19811	3.00657	1.89214	3.14283	-0.0630075		-0.753174		-7.76751e-05	0.999955
ENSMUSG00000005893		Nr2c2	nuclear receptor subfamily 2, group C, member 2	387.952	425.828	443.157	463.046	0.134353	0.595252	0.191097	0.367057	0.255199	0.229084
ENSMUSG00000005897		Nr2c1	nuclear receptor subfamily 2, group C, member 1	95.5156	77.5631	126.674	136.035	-0.294988	0.385999	0.406968	0.152679	0.513564	0.0752883
ENSMUSG00000005899		Smpd4	sphingomyelin phosphodiesterase 4	204.321	224.841	305.739	213.334	0.135985	0.706999	0.578476	0.0170161	0.0626788	0.864088
ENSMUSG00000005907		Pex1	peroxisomal biogenesis factor 1	459.864	420.243	523.329	521.344	-0.133152	0.656259	0.186689	0.450278	0.182059	0.484756
ENSMUSG00000005917		Otx1	orthodenticle homolog 1 (Drosophila)	6.11629	3.58889	5.187	4.43425	-0.738397	0.656452	-0.219752	0.896718	-0.430636	0.788297
ENSMUSG00000005936		Kctd20	potassium channel tetramerisation domain containing 20	193.865	212.871	283.102	300.614	0.134465	0.671503	0.544385	0.0116961	0.632201	0.0055459
ENSMUSG00000005947		Itgae	integrin alpha E, epithelial-associated	13.8261	4.81648	7.88584	5.10153	-1.52382	0.0368301	-0.817082	0.265013	-1.4522	0.0425285
ENSMUSG00000005949		Ctns	cystinosis, nephropathic	466.891	313.025	422.611	519.93	-0.580499	0.0171832	-0.141414	0.624608	0.156095	0.596526
ENSMUSG00000005950		P2rx5	purinergic receptor P2X, ligand-gated ion channel, 5	17.321	10.715	6.3245	10.1499	-0.677398	0.593422	-1.46905	0.140644	-0.762452	0.503113
ENSMUSG00000005951		Shpk	sedoheptulokinase	29.3608	32.7265	25.6286	36.606	0.150162	0.810715	-0.188668	0.721258	0.318233	0.52487
ENSMUSG00000005952		Trpv1	transient receptor potential cation channel, subfamily V, member 1	7.82206	6.51473	1.60125	2.80439	-0.26127	0.895364	-2.27728	0.0838465	-1.49604	0.304751
ENSMUSG00000005958		Ephb3	Eph receptor B3	6.18741	4.63208	4.3852	1.91594	-0.419459	0.659142	-0.493248	0.543405	-1.69695	0.0213978
ENSMUSG00000005968		Tuft1	tuftelin 1	83.7168	87.0404	85.3708	110.932	0.0563208	0.906755	0.0283273	0.950104	0.40403	0.218264
ENSMUSG00000005973		Rcn1	reticulocalbin 1	74.5569	130.361	77.2348	79.1371	0.809084	0.00182532	0.0528357	0.893046	0.0827843	0.827152
ENSMUSG00000005980		Dnase1	deoxyribonuclease I	41.4868	52.0866	51.6194	81.7676	0.352197	0.615909	0.328482	0.59841	0.98951	0.0596348
ENSMUSG00000005981		Trap1	TNF receptor-associated protein 1	587.466	918.767	1184.35	1085.16	0.646148	0.00149622	1.01348	1.22101e-08	0.886593	7.3768e-06
ENSMUSG00000005982		Nat15	N-acetyltransferase 15 (GCN5-related, putative)	296.835	307.604	376.448	446.327	0.05145	0.900533	0.343043	0.202852	0.591457	0.0217875
ENSMUSG00000005983		1700037C18Rik	RIKEN cDNA 1700037C18 gene	59.7272	89.1514	88.6763	139.159	0.581185	0.208606	0.578269	0.168315	1.22448	0.00117727
ENSMUSG00000005986		Ankrd13d	ankyrin repeat domain 13 family, member D	99.2097	113.277	74.2244	102.885	0.198086	0.702004	-0.419338	0.304792	0.0505407	0.925824
ENSMUSG00000005994		Tyrp1	tyrosinase-related protein 1	3.3528	2.77068	2.23572	3.26296	-0.277419		-0.617177		-0.038008	0.984204
ENSMUSG00000006005		Tpr	translocated promoter region	4888.68	5428.56	5892.65	6580.77	0.150919	0.443509	0.269325	0.0930877	0.428937	0.00739698
ENSMUSG00000006007		Pdc	phosducin	7.18765	2.12711	3.10391	4.32028	-1.81546		-1.20041		-0.740819	0.686357
ENSMUSG00000006010		BC003331	cDNA sequence BC003331	576.183	463.44	401.283	413.739	-0.315236	0.27026	-0.522072	0.0280674	-0.479258	0.0666041
ENSMUSG00000006014		Prg4	proteoglycan 4 (megakaryocyte stimulating factor, articular superficial zone protein)	22.3172	17.038	19.9726	19.3348	-0.39617	0.444477	-0.169962	0.746217	-0.218254	0.676917
ENSMUSG00000006019		Dhx34	DEAH (Asp-Glu-Ala-His) box polypeptide 34	130.245	85.4809	71.8105	74.8492	-0.604067	0.0612107	-0.858195	0.00208477	-0.800363	0.00932367
ENSMUSG00000006021		Kptn	kaptin	121.076	70.1586	110.275	109.77	-0.80087	0.0916718	-0.132031	0.818267	-0.134864	0.816984
ENSMUSG00000006024		Napa	N-ethylmaleimide sensitive fusion protein attachment protein alpha	2641.46	3017.43	3558.57	3874.99	0.191204	0.438017	0.429475	0.0245682	0.552217	0.0055459
ENSMUSG00000006050		Sra1	steroid receptor RNA activator 1	578.631	846.419	842.016	1067.8	0.550331	0.0347641	0.541652	0.0258503	0.883375	0.000285369
ENSMUSG00000006056		Calcoco2	calcium binding and coiled-coil domain 2	1.70221	0.907087	0.154879	0.539351	-0.886659		-3.2951		-1.66566
ENSMUSG00000006057		Atp5g1	ATP synthase, H+ transporting, mitochondrial F0 complex, subunit c1 (subunit 9)	426.051	373.487	248.653	520.753	-0.191819	0.593422	-0.773979	0.00167738	0.288303	0.34906
ENSMUSG00000006058		Snf8	SNF8, ESCRT-II complex subunit, homolog (S. cerevisiae)	305.748	374.176	453.828	583.814	0.292466	0.339613	0.568872	0.0190947	0.931568	0.000109306
ENSMUSG00000006095		Tbcb	tubulin folding cofactor B	755.135	888.573	692.026	1267.83	0.233647	0.390234	-0.123993	0.655943	0.747122	0.000470444
ENSMUSG00000006127		Inpp5k	inositol polyphosphate 5-phosphatase K	186.009	239.947	267.584	272.549	0.367343	0.0993719	0.525228	0.00579969	0.550558	0.00693373
ENSMUSG00000006134		Crkl	v-crk sarcoma virus CT10 oncogene homolog (avian)-like	142.519	143.183	137.848	170.539	0.00768839	0.983739	-0.0445441	0.895198	0.261241	0.332836
ENSMUSG00000006143		2310043J07Rik	RIKEN cDNA 2310043J07 gene	7.29518	1.30496	1.39307	1.50771	-2.43701		-2.34687		-2.22316
ENSMUSG00000006154		Eps8l1	EPS8-like 1	211.459	175.195	305.178	189.26	-0.269096	0.538287	0.530312	0.110918	-0.158102	0.716939
ENSMUSG00000006169		Clint1	clathrin interactor 1	636.293	619.176	579.836	691.491	-0.0394685	0.88777	-0.133896	0.515502	0.120473	0.585066
ENSMUSG00000006179		Prss16	protease, serine, 16 (thymus)	43.0715	20.0736	19.9796	25.2231	-1.08746	0.221083	-1.11577	0.16291	-0.770837	0.386034
ENSMUSG00000006191		Cdkal1	CDK5 regulatory subunit associated protein 1-like 1	201.994	211.648	174.968	184.542	0.065887	0.881794	-0.206719	0.527948	-0.13243	0.71784
ENSMUSG00000006200		Rhox6	reproductive homeobox 6	1.96346	1.07382	2.17264	0.75505	-0.807895		0.143056		-1.30055
ENSMUSG00000006204		5430419D17Rik	RIKEN cDNA 5430419D17 gene	50.6066	18.4027	9.25225	10.3402	-1.46476	0.0142132	-2.44316	3.30968e-06	-2.30685	5.91909e-05
ENSMUSG00000006205		Htra1	HtrA serine peptidase 1	15.8572	13.3172	5.62146	5.03696	-0.244607	0.876012	-1.47688	0.157992	-1.69169	0.120888
ENSMUSG00000006215		Zbtb17	zinc finger and BTB domain containing 17	108.671	112.977	139.286	149.033	0.0481111	0.940129	0.350531	0.416861	0.448386	0.299454
ENSMUSG00000006216		Clcnkb	chloride channel Kb	6.06694	0.50492	1.63302	4.60247	-3.47142		-1.87726		-0.402889	0.842491
ENSMUSG00000006218		Fam131c	family with sequence similarity 131, member C	1.60115	2.33797	2.73365	0.886951	0.495064		0.742826		-0.805921	0.752952
ENSMUSG00000006219		Fblim1	filamin binding LIM protein 1	200.189	84.7766	139.879	70.0489	-1.23103	0.0231788	-0.515083	0.377391	-1.51725	0.00388727
ENSMUSG00000006221		Hspb7	heat shock protein family, member 7 (cardiovascular)	16.7106	6.32239	5.93025	5.67815	-1.38717	0.145054	-1.49406	0.0811524	-1.53153	0.093784
ENSMUSG00000006235		Epor	erythropoietin receptor	6.40505	2.89542	1.98989	3.46438	-1.15652	0.472904	-1.71915		-0.910742	0.550345
ENSMUSG00000006241		Ccdc159	coiled-coil domain containing 159	56.1089	53.7816	63.0937	67.6143	-0.0775554	0.903188	0.156701	0.758366	0.262021	0.58985
ENSMUSG00000006262		Mob1b	MOB kinase activator 1B	384.511	396.568	467.973	510.279	0.043956	0.900325	0.283641	0.22762	0.408844	0.0807054
ENSMUSG00000006269		Atp6v1b1	ATPase, H+ transporting, lysosomal V1 subunit B1	3.93215	0.957327	2.29519	2.45395	-1.96631		-0.762247		-0.664578	0.707946
ENSMUSG00000006270		Vax1	ventral anterior homeobox containing gene 1	7.07462	1.86329	11.7867	2.63105	-1.911		0.760055		-1.39403	0.473731
ENSMUSG00000006273		Atp6v1b2	ATPase, H+ transporting, lysosomal V1 subunit B2	3110.59	3913.81	4033.71	6550.99	0.331246	0.108623	0.374904	0.0450324	1.07432	7.27842e-10
ENSMUSG00000006276		Eps15l1	epidermal growth factor receptor pathway substrate 15-like 1	349.389	440.36	433.541	420.851	0.334475	0.104309	0.311789	0.107446	0.26823	0.206681
ENSMUSG00000006281		Tep1	telomerase associated protein 1	56.8296	44.6438	53.1374	48.6204	-0.346245	0.233619	-0.0987547	0.765324	-0.223914	0.464069
ENSMUSG00000006288		Ttc5	tetratricopeptide repeat domain 5	140.833	124.822	139.036	155.182	-0.183445	0.64745	-0.0200413	0.963464	0.137284	0.720684
ENSMUSG00000006289		Osgep	O-sialoglycoprotein endopeptidase	160.638	181.931	227.648	229.685	0.183578	0.578172	0.507418	0.0317961	0.519599	0.0390104
ENSMUSG00000006299		Aamp	angio-associated migratory protein	271.956	247.394	231.348	263.495	-0.138328	0.712819	-0.231752	0.447823	-0.0438275	0.909996
ENSMUSG00000006301		Tmbim1	transmembrane BAX inhibitor motif containing 1	488.462	485.029	437.751	470.713	-0.0093529	0.980059	-0.157847	0.561074	-0.0515932	0.874043
ENSMUSG00000006304		Arpc2	actin related protein 2/3 complex, subunit 2	1233.6	1660.94	1711.83	2022.36	0.428606	0.0537624	0.472547	0.0194698	0.712552	0.000562311
ENSMUSG00000006307		Wbp7	WW domain binding protein 7	937.839	839.053	833.121	1036.88	-0.158735	0.592373	-0.169847	0.516097	0.146039	0.603951
ENSMUSG00000006310		Zbtb32	zinc finger and BTB domain containing 32	13.8687	19.6939	19.6832	19.8772	0.460143	0.690048	0.47512	0.637083	0.494896	0.629643
ENSMUSG00000006311		Etv2	ets variant gene 2	7.16347	0.670771	2.32907	2.41909	-3.30833		-1.63275		-1.54469	0.443855
ENSMUSG00000006313		Upk1a	uroplakin 1A	7.34581	7.14044	4.76438	4.5851	-0.0345938	0.98348	-0.609776	0.636028	-0.669844	0.609075
ENSMUSG00000006315		Tmem147	transmembrane protein 147	502.254	524.201	556.137	577.318	0.0623999	0.886636	0.149217	0.659265	0.202387	0.550294
ENSMUSG00000006333		Rps9	ribosomal protein S9	1587.71	1623.39	951.499	1295.29	0.0319936	0.940248	-0.737199	0.00186412	-0.292967	0.330351
ENSMUSG00000006335		Tfpt	TCF3 (E2A) fusion partner	106.893	148.836	139.122	133.709	0.471663	0.343501	0.373959	0.432034	0.320298	0.532619
ENSMUSG00000006342		Susd2	sushi domain containing 2	61.5504	39.9656	15.8299	3.83026	-0.621952	0.238508	-1.96173	1.32351e-06	-3.96362	1.98465e-17
ENSMUSG00000006344		Ggt5	gamma-glutamyltransferase 5	7.03252	8.01608	9.80832	2.65631	0.190783	0.895752	0.476824	0.669703	-1.43435	0.169869
ENSMUSG00000006345		Ggt1	gamma-glutamyltransferase 1	1019.37	438.593	101.342	9.11244	-1.21644	0.0848005	-3.32997	2.84203e-09	-6.7979	5.32391e-25
ENSMUSG00000006356		Crip2	cysteine rich protein 2	124.289	110.405	84.8485	25.2246	-0.173274	0.785305	-0.546687	0.235067	-2.30652	2.17966e-08
ENSMUSG00000006360		Crip1	cysteine-rich protein 1 (intestinal)	896.96	1207.51	394.638	306.274	0.429997	0.350501	-1.18243	0.000822302	-1.55451	3.33324e-05
ENSMUSG00000006362		Cbfa2t3	core-binding factor, runt domain, alpha subunit 2, translocated to, 3 (human)	1558.16	1331.95	1109.89	835.808	-0.223651	0.471447	-0.488464	0.043283	-0.895414	0.000178401
ENSMUSG00000006369		Fbln1	fibulin 1	34.275	19.4369	6.74927	4.40721	-0.811757	0.311167	-2.3314	0.000206961	-2.9787	1.43417e-05
ENSMUSG00000006373		Pgrmc1	progesterone receptor membrane component 1	254.46	409.163	501.933	496.983	0.687908	0.000172263	0.982611	1.99398e-09	0.967767	7.06153e-08
ENSMUSG00000006378		Gcat	glycine C-acetyltransferase (2-amino-3-ketobutyrate-coenzyme A ligase)	411.492	287.708	194.347	223.551	-0.51363	0.0575734	-1.07878	1.09123e-06	-0.87849	0.00042115
ENSMUSG00000006386		Tek	endothelial-specific receptor tyrosine kinase	39.2415	31.6076	30.8101	18.012	-0.314279	0.447699	-0.34715	0.342895	-1.12355	0.00052585
ENSMUSG00000006389		Mpl	myeloproliferative leukemia virus oncogene	20.4407	13.3343	16.1808	10.1543	-0.613272	0.34313	-0.340252	0.595139	-1.01946	0.0724595
ENSMUSG00000006390		Elovl1	elongation of very long chain fatty acids (FEN1/Elo2, SUR4/Elo3, yeast)-like 1	194.525	163.414	171.118	226.564	-0.245909	0.55352	-0.180425	0.640893	0.220345	0.570969
ENSMUSG00000006392		Med8	mediator of RNA polymerase II transcription, subunit 8 homolog (yeast)	237.749	195.403	209.165	296.39	-0.275949	0.472154	-0.1805	0.624184	0.319383	0.356021
ENSMUSG00000006395		Hyi	hydroxypyruvate isomerase homolog (E. coli)	223.193	276.043	311.176	389.117	0.303689	0.349751	0.478609	0.0743122	0.797712	0.00221595
ENSMUSG00000006398		Cdc20	cell division cycle 20 homolog (S. cerevisiae)	5.17818	11.353	8.60274	1.74192	1.09951	0.437431	0.701599	0.6146	-1.54221	0.281788
ENSMUSG00000006403		Adamts4	a disintegrin-like and metallopeptidase (reprolysin type) with thrombospondin type 1 motif, 4	9.79906	5.92659	5.95376	7.17173	-0.706878	0.329454	-0.720729	0.267799	-0.433888	0.554035
ENSMUSG00000006411		Pvrl4	poliovirus receptor-related 4	37.5828	23.0959	20.3822	11.9972	-0.704228	0.0750947	-0.87832	0.010884	-1.64159	3.07358e-06
ENSMUSG00000006412		Pfdn2	prefoldin 2	255.933	269.456	187.475	403.652	0.0730492	0.89544	-0.449386	0.23142	0.657521	0.0721797
ENSMUSG00000006418		Rnf114	ring finger protein 114	464.658	565.698	594.154	546.524	0.281589	0.263791	0.352946	0.112041	0.232419	0.363758
ENSMUSG00000006423		C330007P06Rik	RIKEN cDNA C330007P06 gene	249.085	319.886	383.978	345.221	0.365836	0.135606	0.627498	0.00180495	0.473173	0.0380812
ENSMUSG00000006435		Neurl1a	neuralized homolog 1A (Drosophila)	44.4735	107.134	57.4775	48.7112	1.26905	1.31813e-07	0.367554	0.209954	0.135185	0.709674
ENSMUSG00000006442		Srm	spermidine synthase	830.842	629.563	461.25	653.561	-0.397937	0.190984	-0.84716	0.000513682	-0.343009	0.265946
ENSMUSG00000006445		Epha2	Eph receptor A2	58.6738	40.7921	40.689	20.6878	-0.506701	0.528891	-0.525008	0.456062	-1.49457	0.0205038
ENSMUSG00000006456		Rbm14	RNA binding motif protein 14	377.321	474.371	475.085	366.357	0.328829	0.135616	0.331112	0.103819	-0.0435185	0.880453
ENSMUSG00000006457		Actn3	actinin alpha 3	11.8291	15.8115	12.1636	10.8339	0.420387	0.689295	0.0321259	0.976203	-0.151796	0.888887
ENSMUSG00000006462		A530013C23Rik	RIKEN cDNA A530013C23 gene	6.25171	2.89678	3.09477	12.0009	-1.07324	0.398953	-1.04019	0.364279	0.938682	0.421784
ENSMUSG00000006463		Zdhhc24	zinc finger, DHHC domain containing 24	298.347	306.758	363.702	320.572	0.0374913	0.934855	0.284062	0.363874	0.102739	0.789427
ENSMUSG00000006464		Bbs1	Bardet-Biedl syndrome 1 (human)	66.1189	71.077	110.921	83.1624	0.0992215	0.74726	0.743597	5.8989e-05	0.329372	0.152852
ENSMUSG00000006469		Slc34a3	solute carrier family 34 (sodium phosphate), member 3	15.9319	4.07087	1.496	11.2739	-1.92236		-3.33942		-0.488394	0.800435
ENSMUSG00000006471		Ndor1	NADPH dependent diflavin oxidoreductase 1	508.743	420.566	600.326	742.403	-0.271297	0.392171	0.237648	0.416502	0.546525	0.0408568
ENSMUSG00000006476		Nelf	nasal embryonic LHRH factor	154.571	190.698	172.371	172.286	0.302368	0.247467	0.157004	0.562399	0.155545	0.581544
ENSMUSG00000006488		Prl7a1	prolactin family 7, subfamily a, member 1	2.74555	1.30476	4.07182	1.30849	-1.05836		0.585357		-1.05458
ENSMUSG00000006490		Prl8a9	prolactin family8, subfamily a, member 9	2.73072	1.66578	2.63277	0	-0.687573		-0.0224636		-4.51319
ENSMUSG00000006494		Pdk1	pyruvate dehydrogenase kinase, isoenzyme 1	527.415	392.601	358.251	394.159	-0.427531	0.07693	-0.55691	0.00826452	-0.416966	0.0800189
ENSMUSG00000006498		Ptbp1	polypyrimidine tract binding protein 1	2459.37	3049.66	2568.04	3609.85	0.310988	0.0602619	0.0624868	0.760923	0.554081	0.00025382
ENSMUSG00000006517		Mvd	mevalonate (diphospho) decarboxylase	26.6246	34.5093	15.5699	52.3411	0.377877	0.596627	-0.759192	0.189233	0.975967	0.077436
ENSMUSG00000006519		Cyba	cytochrome b-245, alpha polypeptide	35.7897	56.1796	26.6263	16.4508	0.651016	0.434052	-0.424399	0.612571	-1.09499	0.152472
ENSMUSG00000006522		Itih3	inter-alpha trypsin inhibitor, heavy chain 3	6.42331	2.15116	2.05116	5.90454	-1.54577	0.231413	-1.63589	0.149071	-0.12574	0.933859
ENSMUSG00000006526		Tmem110	transmembrane protein 110	68.8891	62.6034	49.9418	72.2072	-0.129783	0.848355	-0.456445	0.345227	0.075995	0.901153
ENSMUSG00000006527		Sfmbt1	Scm-like with four mbt domains 1	243.8	223.069	252.223	337.502	-0.127476	0.665935	0.0483181	0.872617	0.469959	0.0341811
ENSMUSG00000006529		Itih1	inter-alpha trypsin inhibitor, heavy chain 1	7.26395	6.82509	5.8863	3.83696	-0.113636	0.9403	-0.307047	0.80397	-0.908206	0.408143
ENSMUSG00000006538		Ihh	Indian hedgehog	1.69759	2.33638	0.291615	0.659751	0.455999		-2.491		-1.34013	0.529312
ENSMUSG00000006542		Prkag3	protein kinase, AMP-activated, gamma 3 non-catatlytic subunit	4.09258	1.09068	1.12255	0.855476	-1.86971		-1.86419		-2.25927	0.19449
ENSMUSG00000006546		Cryba2	crystallin, beta A2	493.482	1146.18	556.737	510.847	1.21871	2.01053e-07	0.177397	0.584635	0.0512217	0.894906
ENSMUSG00000006567		Atp7b	ATPase, Cu++ transporting, beta polypeptide	14.038	8.13501	11.3754	7.27737	-0.768955	0.268244	-0.299426	0.683427	-0.930044	0.151862
ENSMUSG00000006570		Defb2	defensin beta 2	2.68539	3.55594	0.770073	0	0.374678		-1.60546		-2.95492
ENSMUSG00000006574		Slc4a1	solute carrier family 4 (anion exchanger), member 1	122.989	59.1997	85.3659	41.8792	-1.05074	0.193763	-0.536641	0.51264	-1.54371	0.0378546
ENSMUSG00000006575		Rundc3a	RUN domain containing 3A	574.643	697.315	609.529	1053.88	0.279297	0.186437	0.0845761	0.725975	0.874947	4.83656e-07
ENSMUSG00000006576		Slc4a3	solute carrier family 4 (anion exchanger), member 3	345.902	348.096	366.474	269.118	0.00896184	0.981584	0.0836605	0.786897	-0.359773	0.160005
ENSMUSG00000006585		Cdt1	chromatin licensing and DNA replication factor 1	12.2731	9.04561	7.16839	9.43218	-0.421766	0.762039	-0.782557	0.482645	-0.386033	0.763415
ENSMUSG00000006586		Runx1t1	runt-related transcription factor 1; translocated to, 1 (cyclin D-related)	528.715	838.642	921.796	655.93	0.664988	2.47535e-05	0.801384	4.42594e-08	0.311127	0.0947988
ENSMUSG00000006587		Snai3	snail homolog 3 (Drosophila)	2.91703	1.8722	0.380828	0.977645	-0.604665		-3.0292		-1.57743
ENSMUSG00000006589		Aprt	adenine phosphoribosyl transferase	213.762	340.647	284.19	427.425	0.672806	0.012273	0.411432	0.137039	0.999582	6.94335e-05
ENSMUSG00000006599		Gtf2h1	general transcription factor II H, polypeptide 1	178.178	243.341	255.387	285.828	0.447768	0.0891749	0.519963	0.0266958	0.679178	0.0049474
ENSMUSG00000006611		Hfe	hemochromatosis	132.355	158.66	154.208	783.274	0.266298	0.471447	0.221311	0.519303	2.56653	2.56836e-25
ENSMUSG00000006638		Abhd1	abhydrolase domain containing 1	0	0.26783	0.176529	0.643938	0.676481		0.0620099		1.68359
ENSMUSG00000006641		Slc5a6	solute carrier family 5 (sodium-dependent vitamin transporter), member 6	25.2463	48.0578	70.7463	73.781	0.940959	0.00478075	1.49453	1.55338e-07	1.55635	3.44996e-07
ENSMUSG00000006642		Tcf23	transcription factor 23	3.24473	3.06395	1.34464	1.3476	-0.0736541	0.973575	-1.26063	0.437804	-1.2539	0.464759
ENSMUSG00000006649		Nphs1	nephrosis 1 homolog, nephrin (human)	456.656	178.356	111.107	37.5402	-1.34976	0.00013006	-2.04031	1.54396e-10	-3.6087	1.18205e-23
ENSMUSG00000006651		Aplp1	amyloid beta (A4) precursor-like protein 1	2291.92	4450.53	2967.05	2030.35	0.957327	2.24262e-10	0.372443	0.0290213	-0.174884	0.408767
ENSMUSG00000006673		Qrich1	glutamine-rich 1	408.575	380.577	370.713	369.14	-0.103483	0.691599	-0.140105	0.527948	-0.145424	0.53246
ENSMUSG00000006675		P4htm	prolyl 4-hydroxylase, transmembrane (endoplasmic reticulum)	92.8482	79.5134	90.695	91.3508	-0.223875	0.625525	-0.0321898	0.949322	-0.0186776	0.970505
ENSMUSG00000006676		Usp19	ubiquitin specific peptidase 19	197.175	200.32	184.983	198.231	0.0232118	0.944912	-0.0925589	0.724715	0.00930729	0.976318
ENSMUSG00000006678		Pola1	polymerase (DNA directed), alpha 1	63.7947	78.9916	63.918	71.8671	0.307601	0.422948	0.00383057	0.992315	0.165917	0.679814
ENSMUSG00000006699		Cdc42	cell division cycle 42 homolog (S. cerevisiae)	849.545	903.785	934.226	1182.89	0.0884468	0.815394	0.137264	0.658555	0.47691	0.0732477
ENSMUSG00000006705		Pknox1	Pbx/knotted 1 homeobox	207.439	224.873	248.603	279.083	0.119303	0.686461	0.261064	0.251169	0.428635	0.0496883
ENSMUSG00000006711		D130043K22Rik	RIKEN cDNA D130043K22 gene	52.9672	39.9756	40.8646	52.0436	-0.415216	0.42586	-0.380123	0.426187	-0.0290993	0.96393
ENSMUSG00000006715		Gmnn	geminin	42.8306	53.4779	42.3891	49.6768	0.322905	0.691219	-0.0128129	0.987095	0.217375	0.780796
ENSMUSG00000006717		Acot13	acyl-CoA thioesterase 13	622.103	1308.23	1035.94	1313.87	1.07295	1.78547e-05	0.737645	0.0037107	1.07918	3.65732e-05
ENSMUSG00000006720		Zfp184	zinc finger protein 184 (Kruppel-like)	21.31	28.8513	21.8308	30.5867	0.428154	0.497906	0.0402637	0.957047	0.522146	0.35705
ENSMUSG00000006724		Cyp27b1	cytochrome P450, family 27, subfamily b, polypeptide 1	9.29726	9.4471	11.6433	6.34173	0.0141045	0.989376	0.314627	0.712926	-0.555568	0.505898
ENSMUSG00000006728		Cdk4	cyclin-dependent kinase 4	1054.93	1036.32	978.967	1387.97	-0.0260272	0.941583	-0.107249	0.691053	0.395083	0.0833694
ENSMUSG00000006731		B4galnt1	beta-1,4-N-acetyl-galactosaminyl transferase 1	108.847	32.7126	8.75487	2.62903	-1.73225	0.0370378	-3.62857	2.44458e-07	-5.33068	2.30476e-11
ENSMUSG00000006732		Mettl1	methyltransferase like 1	267.548	213.6	183.411	274.173	-0.32439	0.302866	-0.542934	0.0360705	0.0405354	0.9169
ENSMUSG00000006736		Tspan31	tetraspanin 31	201.94	120.225	105.931	162.768	-0.754334	0.00356828	-0.928893	6.37933e-05	-0.312347	0.291896
ENSMUSG00000006740		Kif5b	kinesin family member 5B	1971.32	1867.99	1925.81	1825.26	-0.0776602	0.781244	-0.0334079	0.902861	-0.111022	0.652566
ENSMUSG00000006763		Saal1	serum amyloid A-like 1	53.3858	84.422	68.5118	107.348	0.657424	0.0178607	0.356127	0.225575	1.00507	8.55762e-05
ENSMUSG00000006764		Tph2	tryptophan hydroxylase 2	6.86389	9.50748	11.5124	7.0185	0.463298	0.702754	0.731992	0.450693	0.0193915	0.987797
ENSMUSG00000006777		Krt23	keratin 23	42.3564	14.8262	3.55919	0.649713	-1.53718	0.108472	-3.5398	1.7268e-05	-5.88467	2.60685e-07
ENSMUSG00000006782		Cnp	2',3'-cyclic nucleotide 3' phosphodiesterase	82.5986	68.7661	58.3342	48.266	-0.260567	0.546736	-0.494804	0.14591	-0.76469	0.0237141
ENSMUSG00000006784		Ttc25	tetratricopeptide repeat domain 25	27.6543	29.4075	36.8925	19.6663	0.103196	0.893282	0.425304	0.428805	-0.473668	0.402962
ENSMUSG00000006800		Sulf2	sulfatase 2	96.4749	174.471	87.9304	100.5	0.861831	0.058498	-0.126958	0.833349	0.0675666	0.915939
ENSMUSG00000006818		Sod2	superoxide dismutase 2, mitochondrial	159.925	176.148	173.03	227.227	0.138894	0.565238	0.11257	0.613191	0.507109	0.00490181
ENSMUSG00000006850		Tmco6	transmembrane and coiled-coil domains 6	78.455	60.0456	70.3793	96.6573	-0.390712	0.301207	-0.157478	0.690323	0.300502	0.41317
ENSMUSG00000006906		Stambp	STAM binding protein	83.4447	89.5279	103.434	159.583	0.102277	0.803206	0.31089	0.290254	0.932381	0.000235456
ENSMUSG00000006920		Ezh1	enhancer of zeste homolog 1 (Drosophila)	978.933	806.449	882.941	1265.04	-0.278072	0.367811	-0.148156	0.640236	0.370041	0.194065
ENSMUSG00000006930		Hap1	huntingtin-associated protein 1	693.081	978.252	943.911	1136.9	0.497794	0.0316086	0.445636	0.0436379	0.714689	0.001247
ENSMUSG00000006931		Leprel4	leprecan-like 4	176.584	202.225	131.234	104.666	0.194924	0.568769	-0.427809	0.106845	-0.754265	0.00367849
ENSMUSG00000006932		Ctnnb1	catenin (cadherin associated protein), beta 1	5225.1	5539.88	4951.8	7601.39	0.0842669	0.788394	-0.0772281	0.783079	0.541033	0.0120697
ENSMUSG00000006941		Eif1b	eukaryotic translation initiation factor 1B	442.24	662.942	615.963	781.03	0.580926	0.0282776	0.477703	0.0624218	0.820316	0.00113228
ENSMUSG00000006948		Klk4	kallikrein related-peptidase 4 (prostase, enamel matrix, prostate)	17.8571	13.2188	12.9381	12.9578	-0.428477	0.688799	-0.459692	0.618858	-0.450469	0.639484
ENSMUSG00000006958		Chrd	chordin	14.1079	2.69549	7.14875	3.42362	-2.35462	0.000393692	-0.985437	0.123214	-2.0346	0.00139813
ENSMUSG00000006998		Psmd2	proteasome (prosome, macropain) 26S subunit, non-ATPase, 2	641.063	849.917	991.426	1254.62	0.408146	0.0267687	0.630056	6.48032e-05	0.970296	2.26403e-09
ENSMUSG00000007021		Syngr3	synaptogyrin 3	52.754	55.9281	40.1976	21.2139	0.0820874	0.912625	-0.387528	0.47291	-1.32174	0.00579985
ENSMUSG00000007029		Vars	valyl-tRNA synthetase	505.708	503.174	390.512	689.988	-0.00580151	0.989376	-0.371675	0.218648	0.451625	0.140201
ENSMUSG00000007030		D17H6S56E-3	DNA segment, Chr 17, human D6S56E 3	3.87436	2.53032	3.20559	1.86867	-0.625524	0.597847	-0.301565	0.791738	-1.07578	0.279939
ENSMUSG00000007033		Hspa1l	heat shock protein 1-like	3.69659	5.11875	7.79048	5.33042	0.506552	0.722861	1.11267	0.301903	0.563776	0.656701
ENSMUSG00000007034		Slc44a4	solute carrier family 44, member 4	16.4405	8.94368	10.5311	10.4697	-0.882131	0.168874	-0.648131	0.280136	-0.648553	0.298125
ENSMUSG00000007035		Msh5	mutS homolog 5 (E. coli)	75.0253	52.7641	68.3424	29.2118	-0.499964	0.310288	-0.138422	0.803906	-1.36201	0.00095269
ENSMUSG00000007036		Abhd16a	abhydrolase domain containing 16A	1032.78	1297.19	1408.93	1435.33	0.327782	0.142807	0.446685	0.0211771	0.47363	0.022655
ENSMUSG00000007038		Neu1	neuraminidase 1	166.379	243.059	255.433	287.757	0.543639	0.0164595	0.615707	0.00275887	0.788458	0.000240488
ENSMUSG00000007039		Ddah2	dimethylarginine dimethylaminohydrolase 2	85.4319	39.3579	44.1076	38.9632	-1.09995	0.0506427	-0.943487	0.07119	-1.12833	0.0391595
ENSMUSG00000007041		Clic1	chloride intracellular channel 1	283.889	381.511	238.363	352.297	0.424654	0.240065	-0.249522	0.502306	0.310844	0.408067
ENSMUSG00000007050		Lsm2	LSM2 homolog, U6 small nuclear RNA associated (S. cerevisiae)	418.083	481.19	462.647	729.865	0.208343	0.534234	0.150446	0.635792	0.809947	0.00115264
ENSMUSG00000007080		Pole	polymerase (DNA directed), epsilon	41.7268	19.8223	22.0472	27.044	-1.07771	0.0185368	-0.923789	0.0279396	-0.627583	0.183525
ENSMUSG00000007097		Atp1a2	ATPase, Na+/K+ transporting, alpha 2 polypeptide	21.4446	15.9495	13.6219	6.2618	-0.43023	0.472051	-0.657437	0.184933	-1.76914	0.000171671
ENSMUSG00000007107		Atp1a4	ATPase, Na+/K+ transporting, alpha 4 polypeptide	10.2344	4.40073	7.76467	2.97101	-1.20159	0.113235	-0.382071	0.638158	-1.77307	0.0113724
ENSMUSG00000007122		Casq1	calsequestrin 1	16.5063	15.1104	13.515	12.7966	-0.156329	0.903999	-0.303684	0.773776	-0.37441	0.724166
ENSMUSG00000007207		Stx1a	syntaxin 1A (brain)	35.0021	53.8635	30.8671	61.0013	0.629877	0.123051	-0.184113	0.700544	0.804582	0.0328579
ENSMUSG00000007209		Ceacam9	carcinoembryonic antigen-related cell adhesion molecule 9	6.90314	2.35674	4.25281	0.808559	-1.49735		-0.712191		-3.05615	0.0503728
ENSMUSG00000007216		Zfp775	zinc finger protein 775	16.4721	15.9863	18.5245	19.2126	-0.0507055	0.944898	0.166843	0.772918	0.227141	0.689814
ENSMUSG00000007279		Scube2	signal peptide, CUB domain, EGF-like 2	8.28477	6.97886	13.618	6.35914	-0.279256	0.777854	0.708292	0.310536	-0.375762	0.653625
ENSMUSG00000007338		Mrpl49	mitochondrial ribosomal protein L49	208.403	266.498	327.076	444.698	0.351402	0.289262	0.649443	0.014718	1.09123	3.73675e-05
ENSMUSG00000007379		Dennd2c	DENN/MADD domain containing 2C	11.821	6.84293	6.93127	6.43367	-0.759022	0.347591	-0.764667	0.295699	-0.881083	0.239357
ENSMUSG00000007411		Mark3	MAP/microtubule affinity-regulating kinase 3	250.222	283.629	348.676	361.87	0.178981	0.457818	0.476772	0.00795935	0.530872	0.00561057
ENSMUSG00000007415		Gatad1	GATA zinc finger domain containing 1	646.805	666.099	675.302	744.288	0.0431073	0.900423	0.0630846	0.83187	0.203357	0.430275
ENSMUSG00000007440		Pcdha4	protocadherin alpha 4	221.402	155.538	235.084	236.645	-0.507784	0.0463336	0.0867322	0.787526	0.0974005	0.766581
ENSMUSG00000007457		2310003L06Rik	RIKEN cDNA 2310003L06 gene	0.324589	0.898882	0.755004	0	1.49019		1.18932		-2.24924
ENSMUSG00000007458		M6pr	mannose-6-phosphate receptor, cation dependent	422.196	533.181	555.24	641.26	0.335327	0.109653	0.394075	0.0357865	0.601938	0.00150493
ENSMUSG00000007476		Lrrc8a	leucine rich repeat containing 8A	129.003	131.984	106.972	156.083	0.033936	0.926908	-0.267584	0.280133	0.277763	0.281177
ENSMUSG00000007480		Mc5r	melanocortin 5 receptor	11.0929	4.41749	6.65506	0.650961	-1.31214	0.534012	-0.737769		-3.99891	0.0401786
ENSMUSG00000007564		Ppp2r1a	protein phosphatase 2 (formerly 2A), regulatory subunit A (PR 65), alpha isoform	1437.71	1991.26	1965.8	2235.13	0.469588	0.0379794	0.451708	0.0332956	0.637584	0.00340203
ENSMUSG00000007570		Fance	Fanconi anemia, complementation group E	253.855	338.672	299.985	278.955	0.410846	0.140033	0.23791	0.402792	0.132429	0.684612
ENSMUSG00000007589		Tinf2	Terf1 (TRF1)-interacting nuclear factor 2	56.1694	61.7588	77.1104	128.348	0.126392	0.786294	0.450573	0.156266	1.18672	2.45643e-05
ENSMUSG00000007591		Tssk4	testis-specific serine kinase 4	6.72693	17.2465	18.3431	11.8648	1.36703	0.0971718	1.46932	0.0468011	0.849604	0.323445
ENSMUSG00000007594		Hapln4	hyaluronan and proteoglycan link protein 4	357.449	349.422	586.033	404.856	-0.031736	0.919425	0.713603	2.44262e-05	0.180975	0.438422
ENSMUSG00000007603		Dus3l	dihydrouridine synthase 3-like (S. cerevisiae)	153.21	118.244	89.4904	104.897	-0.374493	0.193769	-0.778236	0.000748638	-0.547701	0.0382018
ENSMUSG00000007610		Gtpbp3	GTP binding protein 3	53.2329	55.0217	71.7999	71.0293	0.0571223	0.924101	0.434017	0.267012	0.419949	0.309364
ENSMUSG00000007613		Tgfbr1	transforming growth factor, beta receptor I	436.608	443.081	451.07	506.164	0.0189299	0.958665	0.0468447	0.881943	0.212773	0.426374
ENSMUSG00000007617		Homer1	homer homolog 1 (Drosophila)	99.5737	101.98	96.5925	117.699	0.0376811	0.92632	-0.0405111	0.91082	0.240589	0.408894
ENSMUSG00000007646		Rad51c	RAD51 homolog c (S. cerevisiae)	63.0318	60.4972	48.3289	72.5307	-0.0590187	0.921977	-0.372879	0.368457	0.20606	0.662087
ENSMUSG00000007653		Gabrb2	gamma-aminobutyric acid (GABA) A receptor, subunit beta 2	12.9391	4.54247	10.0203	2.06094	-1.48766	0.0992465	-0.37028	0.713775	-2.65336	0.00178018
ENSMUSG00000007655		Cav1	caveolin 1, caveolae protein	629.78	779.304	479.462	75.5194	0.310755	0.359245	-0.390017	0.196238	-3.07032	2.66934e-28
ENSMUSG00000007656		Arpp19	cAMP-regulated phosphoprotein 19	659.696	879.833	973.723	893.961	0.414348	0.0757997	0.560753	0.00571297	0.438083	0.0563288
ENSMUSG00000007659		Bcl2l1	BCL2-like 1	204.196	233.354	229.645	222.589	0.190247	0.630601	0.171349	0.631901	0.129627	0.738337
ENSMUSG00000007670		Khsrp	KH-type splicing regulatory protein	234.958	174.573	157.452	280.287	-0.429086	0.12373	-0.575661	0.0175871	0.256468	0.390965
ENSMUSG00000007682		Dio2	deiodinase, iodothyronine, type II	5.59299	2.04467	4.76476	0.748268	-1.41048	0.107023	-0.221775	0.83187	-2.84532	0.000637007
ENSMUSG00000007721		Ccdc124	coiled-coil domain containing 124	141.945	224.779	196.801	253.129	0.669436	0.0351506	0.476232	0.131634	0.840513	0.00522028
ENSMUSG00000007739		Cct4	chaperonin containing Tcp1, subunit 4 (delta)	1483.12	1828.95	1709.46	2353.18	0.301458	0.217426	0.205287	0.398637	0.665265	0.00162213
ENSMUSG00000007777		0610009B22Rik	RIKEN cDNA 0610009B22 gene	924.408	1826.75	1387.45	1272.84	0.982613	0.000676427	0.586145	0.052847	0.46037	0.177436
ENSMUSG00000007783		Cpt1c	carnitine palmitoyltransferase 1c	46.2266	70.3714	60.5707	72.8941	0.597948	0.104276	0.382131	0.305496	0.649314	0.0670037
ENSMUSG00000007805		Twist2	twist homolog 2 (Drosophila)	0.699653	0.904202	1.59366	0	0.347538		1.1454		-3.10282
ENSMUSG00000007812		Zfp655	zinc finger protein 655	94.9943	109.69	105.003	129.269	0.202966	0.63243	0.143973	0.720043	0.442631	0.205081
ENSMUSG00000007815		Rhoa	ras homolog gene family, member A	605.023	663.165	581.452	694.86	0.131955	0.63168	-0.0566364	0.841296	0.200624	0.408913
ENSMUSG00000007817		Zmiz1	zinc finger, MIZ-type containing 1	1632.14	1315.13	1341.06	1136.53	-0.310542	0.123055	-0.283291	0.13714	-0.521405	0.00484008
ENSMUSG00000007827		Ankrd26	ankyrin repeat domain 26	63.9857	67.7951	79.1906	62.57	0.0832009	0.822884	0.304551	0.243502	-0.0350107	0.922864
ENSMUSG00000007833		Aldh16a1	aldehyde dehydrogenase 16 family, member A1	99.931	99.9914	112.294	158.067	0.015461	0.98254	0.176833	0.752807	0.673207	0.146185
ENSMUSG00000007836		Hnrnpa0	heterogeneous nuclear ribonucleoprotein A0	177.436	237.437	258.547	351.106	0.418496	0.140253	0.542143	0.0293002	0.983997	5.94643e-05
ENSMUSG00000007837		Prrg2	proline-rich Gla (G-carboxyglutamic acid) polypeptide 2	364.646	382.66	267.876	454.283	0.0654041	0.873577	-0.446137	0.0859612	0.315836	0.275743
ENSMUSG00000007850		Hnrnph1	heterogeneous nuclear ribonucleoprotein H1	3217.65	3064.06	3175.79	3211.8	-0.0712078	0.794244	-0.0191865	0.94517	-0.00301008	0.991367
ENSMUSG00000007867		1700019E19Rik	RIKEN cDNA 1700019E19 gene	73.2707	85.1701	98.8049	83.628	0.207175	0.744501	0.428606	0.380505	0.192618	0.7388
ENSMUSG00000007872		Id3	inhibitor of DNA binding 3	77.9967	112.762	91.3413	553.086	0.543629	0.293379	0.24413	0.655175	2.8339	6.06021e-14
ENSMUSG00000007877		Tcap	titin-cap	1.12434	1.92858	6.30059	4.05198	0.898171		2.57606		1.93942	0.455664
ENSMUSG00000007880		Arid1a	AT rich interactive domain 1A (SWI-like)	586.023	498.052	484.449	537.646	-0.234173	0.277345	-0.274499	0.155144	-0.123707	0.600442
ENSMUSG00000007888		Crlf1	cytokine receptor-like factor 1	66.8622	48.5948	23.0312	37.3658	-0.462247	0.665451	-1.52461	0.0524205	-0.843169	0.352336
ENSMUSG00000007891		Ctsd	cathepsin D	2618.17	3394.11	2805.88	2998.59	0.374695	0.0903575	0.100294	0.701303	0.195872	0.431662
ENSMUSG00000007892		Rplp1	ribosomal protein, large, P1	3696.94	4468.29	1127.57	2465.38	0.273396	0.728899	-1.71265	0.000684673	-0.584699	0.377736
ENSMUSG00000007907		4931407G18Rik	RIKEN cDNA 4931407G18 gene	4.69716	1.71348	7.84153	0.40386	-1.43674		0.697787		-3.59584	0.0550433
ENSMUSG00000007908		Hmgcll1	3-hydroxymethyl-3-methylglutaryl-Coenzyme A lyase-like 1	106.885	115.862	99.3567	98.1585	0.110692	0.800586	-0.108374	0.777671	-0.129137	0.738841
ENSMUSG00000007944		Ttc9b	tetratricopeptide repeat domain 9B	6.72848	2.48438	1.99574	2.91514	-1.41668		-1.76398		-1.21491	0.513042
ENSMUSG00000007946		Phox2a	paired-like homeobox 2a	4.79742	3.11385	4.93144	1.45657	-0.620185	0.682061	0.0551758	0.970486	-1.66552	0.176855
ENSMUSG00000007950		Abhd8	abhydrolase domain containing 8	106.43	104.786	75.5429	130.847	-0.0260988	0.95837	-0.488556	0.119786	0.301196	0.397949
ENSMUSG00000007987		Rabl5	RAB, member of RAS oncogene family-like 5	143.777	246.356	204.131	197.498	0.776353	0.0133857	0.506151	0.112852	0.451021	0.189981
ENSMUSG00000007989		Fzd3	frizzled homolog 3 (Drosophila)	219.81	213.629	252.628	200.753	-0.0405205	0.896274	0.201097	0.349758	-0.130602	0.591531
ENSMUSG00000008028		1700008O03Rik	RIKEN cDNA 1700008O03 gene	83.7087	100.01	76.3584	61.0237	0.267083	0.65538	-0.133772	0.823498	-0.448316	0.386034
ENSMUSG00000008035		Mid1ip1	Mid1 interacting protein 1 (gastrulation specific G12-like (zebrafish))	840.099	1091.36	812.047	2073.35	0.379303	0.168065	-0.047998	0.893046	1.30489	5.06821e-09
ENSMUSG00000008036		Ap2s1	adaptor-related protein complex 2, sigma 1 subunit	310.152	494.81	365.159	336.03	0.676936	0.00591773	0.241024	0.39463	0.121268	0.714347
ENSMUSG00000008090		Fgfrl1	fibroblast growth factor receptor-like 1	17.1319	8.8162	5.67294	4.20766	-0.959481	0.373642	-1.61475	0.0719598	-2.0083	0.0333124
ENSMUSG00000008129		4930432K21Rik	RIKEN cDNA 4930432K21 gene	3.678	2.99348	3.2366	6.22161	-0.265523	0.888345	-0.157828	0.925463	0.774411	0.576256
ENSMUSG00000008136		Fhl2	four and a half LIM domains 2	15.1571	26.1268	20.6838	18.2516	0.790229	0.223968	0.455931	0.491966	0.2796	0.705267
ENSMUSG00000008140		2310044H10Rik	RIKEN cDNA 2310044H10 gene	961.202	1410.8	1151.95	1110.57	0.553844	0.0306173	0.262127	0.347883	0.209921	0.494656
ENSMUSG00000008153		Clstn3	calsyntenin 3	154.902	185.394	162.288	104.276	0.264704	0.531053	0.0720377	0.87439	-0.562549	0.109677
ENSMUSG00000008167		Fbxw9	F-box and WD-40 domain protein 9	122.006	137.942	126.617	151.888	0.176821	0.679495	0.0571142	0.897487	0.322965	0.360982
ENSMUSG00000008193		Spib	Spi-B transcription factor (Spi-1/PU.1 related)	18.22	4.11802	2.73673	2.56158	-2.15206	0.00212391	-2.77245	1.35479e-05	-2.84135	4.1676e-05
ENSMUSG00000008200		Fnbp4	formin binding protein 4	1328.9	1251.42	1684.59	2122.64	-0.0866408	0.721435	0.34256	0.0386858	0.676224	2.62983e-05
ENSMUSG00000008206		Lass4	LAG1 homolog, ceramide synthase 4	192.743	163.907	178.523	151.317	-0.228768	0.452242	-0.110727	0.719834	-0.345939	0.196619
ENSMUSG00000008226		Scrn3	secernin 3	466.784	546.691	628.938	697.921	0.229146	0.476029	0.429888	0.0936535	0.578748	0.0268562
ENSMUSG00000008301		Phax	phosphorylated adaptor for RNA export	189.043	316.631	264.443	292.687	0.743196	0.00574982	0.483974	0.0779204	0.627783	0.0254027
ENSMUSG00000008305		Tle1	transducin-like enhancer of split 1, homolog of Drosophila E(spl)	128.92	131.004	121.347	105.72	0.0211276	0.960933	-0.0864442	0.81109	-0.28431	0.363644
ENSMUSG00000008307		1700109H08Rik	RIKEN cDNA 1700109H08 gene	30.9138	32.6527	33.2569	42.0811	0.0975572	0.938867	0.113158	0.91815	0.452041	0.630778
ENSMUSG00000008318		Relt	RELT tumor necrosis factor receptor	297.085	195.7	154.378	204.502	-0.599145	0.105609	-0.939852	0.00258569	-0.530939	0.144646
ENSMUSG00000008333		Snrpb2	U2 small nuclear ribonucleoprotein B	302.927	548.104	433.951	762.026	0.854223	0.00592971	0.51906	0.107238	1.32973	6.51183e-06
ENSMUSG00000008348		Ubc	ubiquitin C	393.009	376.966	413.631	619.96	-0.061063	0.867868	0.0740025	0.814073	0.657772	0.00435619
ENSMUSG00000008373		Prpf31	PRP31 pre-mRNA processing factor 31 homolog (yeast)	147.031	187.142	216.376	210.8	0.348699	0.221083	0.556476	0.0184984	0.51899	0.0440214
ENSMUSG00000008384		Sertad1	SERTA domain containing 1	27.1986	55.7522	67.0096	109.965	1.04641	0.0704894	1.30249	0.0092901	2.01687	3.50955e-05
ENSMUSG00000008393		Carhsp1	calcium regulated heat stable protein 1	126.571	128.698	87.6719	87.1637	0.0213653	0.955405	-0.530257	0.0168435	-0.540171	0.0236272
ENSMUSG00000008398		Elk3	ELK3, member of ETS oncogene family	344.201	357.589	349.572	262.086	0.0523053	0.895364	0.0190281	0.959857	-0.394505	0.149894
ENSMUSG00000008429		Herpud2	HERPUD family member 2	257.095	285.437	311.699	308.748	0.151287	0.521783	0.277921	0.140102	0.265511	0.188111
ENSMUSG00000008435		Rdh13	retinol dehydrogenase 13 (all-trans and 9-cis)	119.506	150.357	170.973	176.841	0.329375	0.371385	0.512495	0.093566	0.564293	0.0765856
ENSMUSG00000008438		Adam21	a disintegrin and metallopeptidase domain 21	3.42355	4.56392	5.71863	5.54998	0.436969	0.748221	0.764411	0.476565	0.72547	0.518231
ENSMUSG00000008450		Nutf2	nuclear transport factor 2	26.0391	46.2656	47.6546	33.8383	0.833835	0.0854814	0.883947	0.0435174	0.389224	0.473334
ENSMUSG00000008461		Fut1	fucosyltransferase 1	32.6525	25.5443	14.0249	52.4863	-0.348832	0.597909	-1.22363	0.00953829	0.689641	0.196886
ENSMUSG00000008475		Arpc5	actin related protein 2/3 complex, subunit 5	777.565	1268.77	1160.07	1237.61	0.706477	3.05448e-06	0.57758	0.000110493	0.670633	2.87856e-05
ENSMUSG00000008482		Rnf151	ring finger protein 151	15.8341	5.06639	10.956	21.6569	-1.68172	0.0953749	-0.559133	0.584513	0.422676	0.693303
ENSMUSG00000008489		Elavl2	ELAV (embryonic lethal, abnormal vision, Drosophila)-like 2 (Hu antigen B)	58.1987	75.004	44.6829	48.9712	0.366459	0.498921	-0.383502	0.433376	-0.250445	0.647793
ENSMUSG00000008496		Pou2f2	POU domain, class 2, transcription factor 2	10.0017	13.6377	6.14571	7.92588	0.465899	0.736009	-0.718239	0.541054	-0.323973	0.809966
ENSMUSG00000008540		Mgst1	microsomal glutathione S-transferase 1	116.775	57.145	29.3191	8.64164	-1.02612	0.0909488	-1.98986	8.65457e-05	-3.81811	5.06873e-11
ENSMUSG00000008575		Nfib	nuclear factor I/B	189.146	94.2492	68.6166	26.9222	-1.00228	2.52954e-05	-1.45971	1.45232e-11	-2.8138	1.56318e-32
ENSMUSG00000008590		Htr3b	5-hydroxytryptamine (serotonin) receptor 3B	7.19384	4.44945	7.84979	1.53858	-0.730914	0.550966	0.123074	0.925175	-2.25221	0.0274443
ENSMUSG00000008601		Rab25	RAB25, member RAS oncogene family	473.46	590.647	535.055	555.399	0.319473	0.353728	0.178144	0.613071	0.23016	0.518446
ENSMUSG00000008604		Ubqln4	ubiquilin 4	109.386	127.275	134.408	142.604	0.221633	0.584578	0.297598	0.384676	0.384168	0.267519
ENSMUSG00000008658		Rbfox1	RNA binding protein, fox-1 homolog (C. elegans) 1	9.25477	10.7889	6.79157	3.45729	0.223383	0.794565	-0.446575	0.512396	-1.43991	0.0188531
ENSMUSG00000008668		Rps18	ribosomal protein S18	678.858	1041.32	617.373	931.613	0.61877	0.031108	-0.134937	0.705385	0.455949	0.133526
ENSMUSG00000008682		Rpl10	ribosomal protein 10	308.022	219.416	219.762	298.815	-0.498142	0.207648	-0.487941	0.180506	-0.0483341	0.924671
ENSMUSG00000008683		Rps15a	ribosomal protein S15A	1139.37	1775.92	945.536	1655.62	0.639773	0.0240882	-0.269042	0.395331	0.538155	0.0694862
ENSMUSG00000008686		Zfp955a	zinc finger protein 955A	10.73	17.9353	16.593	14.4387	0.731033	0.473951	0.630159	0.504618	0.425043	0.684612
ENSMUSG00000008690		Ncaph2	non-SMC condensin II complex, subunit H2	200.187	252.46	287.61	323.719	0.333654	0.337505	0.519259	0.0711871	0.691319	0.0175505
ENSMUSG00000008730		Hipk1	homeodomain interacting protein kinase 1	533.492	589.095	601.771	614.568	0.142625	0.57239	0.173599	0.427403	0.204595	0.364485
ENSMUSG00000008734		Gprc5b	G protein-coupled receptor, family C, group 5, member B	12.802	13.5227	9.66334	7.16995	0.0836207	0.916381	-0.405476	0.478907	-0.841159	0.116014
ENSMUSG00000008763		Man1a2	mannosidase, alpha, class 1A, member 2	1975.97	2033.96	2440.71	2182.11	0.0413195	0.873934	0.304975	0.0572031	0.142805	0.469381
ENSMUSG00000008789		Ceacam5	carcinoembryonic antigen-related cell adhesion molecule 5	1.31406	0.848543	3.34132	0.986759	-0.570246		1.34807		-0.443481	0.836936
ENSMUSG00000008813		Tppp2	tubulin polymerization-promoting protein family member 2	4.14873	0.982744	2.06841	2.40135	-2.00823		-0.983942		-0.742087
ENSMUSG00000008822		Acyp1	acylphosphatase 1, erythrocyte (common) type	472.823	790.703	557.305	853.711	0.742025	0.0450463	0.239173	0.578985	0.85185	0.0193371
ENSMUSG00000008843		Cldn13	claudin 13	3.30179	0.682487	0.4507	2.34714	-2.23781		-2.84429		-0.530322
ENSMUSG00000008845		Cd163	CD163 antigen	9.83384	4.12089	4.43643	2.2805	-1.23464	0.129681	-1.15607	0.121271	-2.1162	0.00484711
ENSMUSG00000008855		Hdac5	histone deacetylase 5	1688.89	1933.91	2332.91	1006.65	0.195076	0.390444	0.465539	0.00778923	-0.745916	3.26922e-05
ENSMUSG00000008859		Rala	v-ral simian leukemia viral oncogene homolog A (ras related)	139.146	182.092	153.103	206.811	0.387351	0.106188	0.138599	0.607157	0.569789	0.00984294
ENSMUSG00000008874		Clec3a	C-type lectin domain family 3, member a	8.6023	5.83485	0.832571	2.30991	-0.5592		-3.33753		-1.87865	0.433139
ENSMUSG00000008892		Vdac3	voltage-dependent anion channel 3	69.1945	109.707	90.547	205.196	0.666859	0.0480916	0.390883	0.261318	1.57073	3.51993e-08
ENSMUSG00000008932		Slc1a7	solute carrier family 1 (glutamate transporter), member 7	4.01967	1.21599	2.03973	1.43903	-1.75326	0.383944	-1.01038		-1.47062	0.449154
ENSMUSG00000008958		Vps72	vacuolar protein sorting 72 (yeast)	345.012	286.879	256.157	450.225	-0.268153	0.44908	-0.427348	0.145097	0.382713	0.222267
ENSMUSG00000008976		Gabpa	GA repeat binding protein, alpha	600.094	516.458	460.887	671.607	-0.217091	0.360272	-0.379798	0.0507786	0.162653	0.500089
ENSMUSG00000008999		Bmp7	bone morphogenetic protein 7	124.273	33.0054	20.4658	5.35746	-1.91136	4.90408e-05	-2.60464	1.85546e-09	-4.57226	7.13325e-20
ENSMUSG00000009013		Dynll1	dynein light chain LC8-type 1	472.913	694.152	499.927	455.064	0.554343	0.0735097	0.0842665	0.834168	-0.0559249	0.894304
ENSMUSG00000009030		Pdcl	phosducin-like	153.151	147.725	94.5323	113.437	-0.0533089	0.919315	-0.69322	0.0281328	-0.437476	0.232056
ENSMUSG00000009035		Tmem184b	transmembrane protein 184b	255.792	337.728	394.687	364.39	0.400768	0.171724	0.624983	0.0118476	0.511206	0.0671924
ENSMUSG00000009047		Gm5965	predicted gene 5965	0.906355	0	1.25523	0.432313	-1.24706		0.511531		-0.869629
ENSMUSG00000009070		Rtdr1	rhabdoid tumor deletion region gene 1	8.62501	11.0648	9.02529	13.5386	0.387147	0.812474	0.0658778	0.9665	0.664589	0.618012
ENSMUSG00000009073		Nf2	neurofibromatosis 2	616.445	660.936	721.714	844.681	0.0991375	0.693707	0.226922	0.243519	0.454261	0.0128263
ENSMUSG00000009075		Cabp7	calcium binding protein 7	105.501	155.01	202.015	112.671	0.552588	0.0114588	0.936637	3.94923e-07	0.0951244	0.744372
ENSMUSG00000009076		Zmat5	zinc finger, matrin type 5	97.7412	81.1765	84.7321	89.325	-0.267057	0.694541	-0.195263	0.75491	-0.130861	0.845339
ENSMUSG00000009079		Ewsr1	Ewing sarcoma breakpoint region 1	1708.73	1617.8	2096.91	2129.41	-0.0793056	0.7698	0.294981	0.117571	0.317613	0.110679
ENSMUSG00000009090		Ap1b1	adaptor protein complex AP-1, beta 1 subunit	1057.57	1104.76	1506.77	1550.61	0.0629066	0.858694	0.510946	0.0159958	0.553587	0.0150669
ENSMUSG00000009092		Derl3	Der1-like domain family, member 3	875.695	217.912	65.9999	117.278	-2.00615	0.00293101	-3.72876	2.09879e-10	-2.90057	1.34525e-05
ENSMUSG00000009093		Gstt4	glutathione S-transferase, theta 4	8.48847	3.87355	3.99605	4.06466	-1.07802		-1.06406		-1.05044	0.534168
ENSMUSG00000009097		Tbx1	T-box 1	9.7054	6.40293	5.14515	6.14922	-0.604037	0.644171	-0.911144	0.39725	-0.659711	0.574143
ENSMUSG00000009108		Gnat2	guanine nucleotide binding protein, alpha transducing 2	708.812	1055.39	757.913	384.438	0.574187	0.0250831	0.0959322	0.772918	-0.88694	0.000319484
ENSMUSG00000009112		Bcl2l13	BCL2-like 13 (apoptosis facilitator)	68.0478	64.4751	75.7077	84.2471	-0.0806286	0.814283	0.155459	0.562738	0.309182	0.215383
ENSMUSG00000009114		2610028H24Rik	RIKEN cDNA 2610028H24 gene	1.69847	6.56832	4.91272	1.35429	1.91201		1.49418		-0.392192	0.857454
ENSMUSG00000009115		1700027D21Rik	RIKEN cDNA 1700027D21 gene	1.47283	4.18892	3.38651	3.79431	1.41654		1.14027		1.30614	0.511457
ENSMUSG00000009145		Dqx1	DEAQ RNA-dependent ATPase	15.5853	9.49408	6.99967	5.99756	-0.696795	0.350501	-1.14574	0.0646813	-1.35827	0.0368217
ENSMUSG00000009185		Ccl8	chemokine (C-C motif) ligand 8	3.12879	9.82769	0	1.49237	1.69673		-3.43887		-0.968902
ENSMUSG00000009207		Lnp	limb and neural patterns	352.872	373.901	384.749	551.795	0.0833163	0.832495	0.126549	0.693294	0.646541	0.011145
ENSMUSG00000009210		2310007L24Rik	RIKEN cDNA 2310007L24 gene	12.6289	3.11363	5.72544	11.8025	-1.96385	0.14357	-1.16391	0.340406	-0.105685	0.947232
ENSMUSG00000009214		Tmem8c	transmembrane protein 8C	3.74209	3.22269	4.37728	6.58898	-0.233791		0.190227		0.788472	0.676825
ENSMUSG00000009216		Fam163b	family with sequence similarity 163, member B	3.57893	5.67389	2.69643	2.35773	0.646049	0.586301	-0.429725	0.713149	-0.637399	0.575583
ENSMUSG00000009246		Trpm5	transient receptor potential cation channel, subfamily M, member 5	636.446	39.3657	38.4014	51.1152	-4.00995	2.0979e-69	-4.04905	2.3912e-74	-3.64438	7.15695e-50
ENSMUSG00000009248		Ascl2	achaete-scute complex homolog 2 (Drosophila)	4.15466	0.231188	2.02555	1.81451	-3.97002		-1.05828		-1.19502	0.521056
ENSMUSG00000009281		Rarres2	retinoic acid receptor responder (tazarotene induced) 2	28.4139	34.4004	25.9104	10.0399	0.286417	0.786294	-0.129375	0.899212	-1.47423	0.0618521
ENSMUSG00000009291		Pttg1ip	pituitary tumor-transforming 1 interacting protein	1728.41	2128.79	2634.37	3031.81	0.300996	0.0950271	0.608815	3.07406e-05	0.8114	1.40502e-07
ENSMUSG00000009292		Trpm2	transient receptor potential cation channel, subfamily M, member 2	42.2734	21.4848	35.8676	59.2693	-0.968477	0.00432489	-0.24158	0.543837	0.485361	0.183228
ENSMUSG00000009293		Ube2g2	ubiquitin-conjugating enzyme E2G 2	1124.27	1070.45	858.496	1161.71	-0.0708217	0.871757	-0.386606	0.184388	0.0483103	0.904349
ENSMUSG00000009350		Mpo	myeloperoxidase	17.418	46.8586	13.2551	18.2214	1.3927	0.164744	-0.42317	0.724715	0.0195588	0.988511
ENSMUSG00000009356		Lpo	lactoperoxidase	29.2575	4.18921	12.1359	7.06947	-2.82239	0.0308199	-1.28988	0.269699	-2.05026	0.0827033
ENSMUSG00000009376		Met	met proto-oncogene	126.492	103.154	107.795	176.555	-0.2883	0.292828	-0.227072	0.384281	0.48382	0.0435627
ENSMUSG00000009378		Slc16a12	solute carrier family 16 (monocarboxylic acid transporters), member 12	237.853	197.058	168.653	229.248	-0.273628	0.376515	-0.495609	0.0493492	-0.0536859	0.884588
ENSMUSG00000009394		Syn2	synapsin II	124.938	112.865	88.4799	130.731	-0.149866	0.691614	-0.496139	0.0665867	0.0678367	0.860478
ENSMUSG00000009406		Elk1	ELK1, member of ETS oncogene family	82.4243	71.748	72.0646	74.2145	-0.196749	0.637023	-0.195482	0.598121	-0.149131	0.711134
ENSMUSG00000009418		Nav1	neuron navigator 1	168.755	166.033	190.046	165.951	-0.023147	0.947906	0.171108	0.498247	-0.0236605	0.942476
ENSMUSG00000009470		Tnpo1	transportin 1	394.023	382.93	387.372	528.419	-0.0416752	0.905428	-0.024565	0.941041	0.423312	0.0707146
ENSMUSG00000009471		Myod1	myogenic differentiation 1	0.220886	0.384409	0.259384	0.274218	0.488896		-0.0894312		0.00422536
ENSMUSG00000009487		Otog	otogelin	6.94552	3.24858	3.87282	5.87786	-1.07762	0.0345929	-0.839623	0.0786816	-0.239774	0.694245
ENSMUSG00000009535		Rnmt	RNA (guanine-7-) methyltransferase	342.425	464.854	404.017	560.842	0.437055	0.093225	0.236938	0.384208	0.708105	0.00297846
ENSMUSG00000009545		Kcnq1	potassium voltage-gated channel, subfamily Q, member 1	61.2727	36.9636	21.3009	13.3744	-0.730658	0.102041	-1.52482	3.13734e-05	-2.19753	2.34916e-08
ENSMUSG00000009549		Srp14	signal recognition particle 14	994.462	1364.95	1036.48	1516.53	0.455888	0.214655	0.0603733	0.897613	0.608192	0.0792216
ENSMUSG00000009551		6330409D20Rik	RIKEN cDNA 6330409D20 gene	4.23545	3.25174	5.51276	0	-0.454698		0.346025		-5.19907	0.0394069
ENSMUSG00000009555		Cdk9	cyclin-dependent kinase 9 (CDC2-related kinase)	221.337	229.106	230.169	307.277	0.0554732	0.90036	0.0616538	0.872617	0.477412	0.0985683
ENSMUSG00000009563		Tor2a	torsin family 2, member A	356.914	298.441	218.875	275.688	-0.258008	0.371205	-0.704252	0.00118961	-0.368884	0.154319
ENSMUSG00000009566		Fpgs	folylpolyglutamyl synthetase	165.876	138.031	106.959	188.647	-0.266488	0.523611	-0.627621	0.0468586	0.187002	0.640721
ENSMUSG00000009569		Mkl2	MKL/myocardin-like 2	414.261	524.617	545.854	462.297	0.341652	0.140451	0.398243	0.0561657	0.159449	0.544771
ENSMUSG00000009575		Cbx5	chromobox homolog 5 (Drosophila HP1a)	960.588	1040.18	887.397	934.423	0.114089	0.718848	-0.114398	0.684346	-0.0403936	0.901867
ENSMUSG00000009580		Odam	odontogenic, ameloblast asssociated	4.5918	2.73836	7.95462	2.36454	-0.731573		0.823291		-0.937492	0.632855
ENSMUSG00000009585		Apobec3	apolipoprotein B mRNA editing enzyme, catalytic polypeptide 3	308.313	229.847	226.155	237.006	-0.424396	0.0916267	-0.446925	0.0489141	-0.377081	0.131232
ENSMUSG00000009588		St6galnac1	ST6 (alpha-N-acetyl-neuraminyl-2,3-beta-galactosyl-1,3)-N-acetylgalactosaminide alpha-2,6-sialyltransferase 1	0.847122	1.29505	0.705399	1.76942	0.574897		-0.365328		1.03182
ENSMUSG00000009596		Taf7l	TAF7-like RNA polymerase II, TATA box binding protein (TBP)-associated factor	8.73538	8.23234	13.1902	2.74705	-0.050358	0.97708	0.607309	0.636809	-1.63976	0.191938
ENSMUSG00000009614		Sardh	sarcosine dehydrogenase	230.688	58.3132	37.662	9.16215	-1.97965	0.000800916	-2.61468	1.26009e-06	-4.61126	1.98726e-13
ENSMUSG00000009621		Vav2	vav 2 oncogene	145.951	88.0938	104.935	110.404	-0.730498	0.0383752	-0.481258	0.161459	-0.403746	0.276559
ENSMUSG00000009628		Tex15	testis expressed gene 15	9.52581	5.34004	6.07826	2.86702	-0.83057	0.301855	-0.648997	0.384428	-1.71936	0.0146466
ENSMUSG00000009630		Ppp2cb	protein phosphatase 2 (formerly 2A), catalytic subunit, beta isoform	279.291	335.412	340.299	476.275	0.261887	0.316408	0.285656	0.227652	0.770987	0.000270782
ENSMUSG00000009633		G0s2	G0/G1 switch gene 2	19.8711	18.6865	15.439	6.25058	-0.108773	0.957873	-0.372922	0.827216	-1.69241	0.243186
ENSMUSG00000009640		Dmap1	DNA methyltransferase 1-associated protein 1	223.333	277.152	200.389	239.505	0.313321	0.376023	-0.153413	0.675689	0.102156	0.800137
ENSMUSG00000009646		Pla2g12b	phospholipase A2, group XIIB	5.07701	1.12828	1.47731	0.53657	-2.10564		-1.81346		-3.14903
ENSMUSG00000009647		Ccdc109a	coiled-coil domain containing 109A	108.813	103.63	99.6112	155.319	-0.06576	0.889401	-0.123964	0.742052	0.515635	0.0891503
ENSMUSG00000009654		Oit3	oncoprotein induced transcript 3	3.85311	4.44781	4.81218	1.90157	0.253878		0.346609		-0.966258	0.568459
ENSMUSG00000009670		Tex11	testis expressed gene 11	4.09262	4.53861	4.09864	5.57078	0.167974	0.901187	0.00326353	0.997637	0.448027	0.67083
ENSMUSG00000009681		Bcr	breakpoint cluster region	180.423	190.494	228.213	180.131	0.0801508	0.813513	0.339011	0.142867	-0.00119978	0.997408
ENSMUSG00000009687		Fxyd5	FXYD domain-containing ion transport regulator 5	189.998	246.993	144.082	168.32	0.382825	0.307745	-0.399119	0.252464	-0.173354	0.676814
ENSMUSG00000009731		Kcnd1	potassium voltage-gated channel, Shal-related family, member 1	68.6588	51.7239	54.2676	67.0244	-0.402625	0.333142	-0.341571	0.382574	-0.0351181	0.947094
ENSMUSG00000009733		Tfcp2	transcription factor CP2	59.199	71.3137	80.0838	98.3712	0.273296	0.424138	0.437006	0.116883	0.734638	0.00602666
ENSMUSG00000009734		Pou6f2	POU domain, class 6, transcription factor 2	153.028	347.051	217.977	131.123	1.18115	1.30064e-05	0.507799	0.0934729	-0.228815	0.540774
ENSMUSG00000009739		Pou6f1	POU domain, class 6, transcription factor 1	73.7997	68.1106	82.4501	92.4178	-0.114291	0.833346	0.154863	0.72968	0.319414	0.447329
ENSMUSG00000009741		Ubp1	upstream binding protein 1	186.945	154.313	223.635	284.69	-0.276859	0.226754	0.258897	0.222609	0.607577	0.00174438
ENSMUSG00000009772		Nuak2	NUAK family, SNF1-like kinase, 2	92.8033	75.894	77.2573	38.4436	-0.290641	0.490914	-0.265392	0.487779	-1.27336	6.95107e-05
ENSMUSG00000009828		Ick	intestinal cell kinase	181.317	121.35	124.544	93.1213	-0.576431	0.0292314	-0.539423	0.0289291	-0.955699	0.000104681
ENSMUSG00000009863		Sdhb	succinate dehydrogenase complex, subunit B, iron sulfur (Ip)	427.283	543.653	386.115	515.492	0.348257	0.295448	-0.144512	0.68619	0.270706	0.427157
ENSMUSG00000009876		Cox4i2	cytochrome c oxidase subunit IV isoform 2	27.3482	35.7984	14.7841	1.43161	0.373671	0.818405	-0.882069	0.487726	-4.40707	0.0016429
ENSMUSG00000009894		Snap47	synaptosomal-associated protein, 47	851.92	1149.46	1046.64	1115.42	0.432021	0.154938	0.297813	0.327735	0.387388	0.206408
ENSMUSG00000009900		Wnt3a	wingless-related MMTV integration site 3A	3.42109	1.07186	0.461976	0.126171	-1.63389		-2.87352		-4.94568	0.0325372
ENSMUSG00000009905		Kdsr	3-ketodihydrosphingosine reductase	44.159	41.646	34.5324	50.7281	-0.0869377	0.87024	-0.355334	0.3417	0.198645	0.644057
ENSMUSG00000009907		Vps4b	vacuolar protein sorting 4b (yeast)	485.567	532.965	620.047	709.708	0.132746	0.60066	0.352468	0.0591124	0.547084	0.0033819
ENSMUSG00000009927		Rps25	ribosomal protein S25	1110.34	1798.07	796.972	1097.7	0.695442	0.0370619	-0.477873	0.158576	-0.0178063	0.97149
ENSMUSG00000009941		Nxf2	nuclear RNA export factor 2	3.29286	1.54362	4.76195	3.0828	-1.10625	0.443812	0.53255	0.675586	-0.10076	0.948494
ENSMUSG00000009995		Taz	tafazzin	720.333	618.999	748.323	1005.11	-0.220818	0.390097	0.0534982	0.853762	0.47922	0.0256343
ENSMUSG00000010021		Kif19a	kinesin family member 19A	103.264	77.9925	83.3414	60.1056	-0.410298	0.278128	-0.313907	0.383423	-0.780078	0.0177632
ENSMUSG00000010025		Aldh3a2	aldehyde dehydrogenase family 3, subfamily A2	539.581	605.478	639.695	826.54	0.165455	0.450787	0.244439	0.186061	0.614339	0.000263595
ENSMUSG00000010044		Zmynd10	zinc finger, MYND domain containing 10	3.5745	9.47797	6.60598	2.11368	1.41564	0.20851	0.889317	0.434978	-0.783636	0.549575
ENSMUSG00000010045		Tmem115	transmembrane protein 115	69.7376	80.2942	88.1748	73.8795	0.203127	0.5808	0.334968	0.256366	0.0823186	0.829035
ENSMUSG00000010047		Hyal2	hyaluronoglucosaminidase 2	71.8112	81.2904	58.6382	85.1924	0.178138	0.691255	-0.287609	0.436253	0.24658	0.52864
ENSMUSG00000010048		Ifrd2	interferon-related developmental regulator 2	128.753	61.7171	39.8108	76.9934	-1.05718	0.00557689	-1.68734	4.55247e-07	-0.736286	0.0697567
ENSMUSG00000010051		Hyal1	hyaluronoglucosaminidase 1	33.8878	39.7223	39.2449	27.2342	0.225437	0.749868	0.218077	0.725395	-0.325666	0.596526
ENSMUSG00000010054		Tusc2	tumor suppressor candidate 2	72.7098	84.6131	118.896	169.957	0.222715	0.590745	0.714198	0.0126674	1.22662	1.25656e-05
ENSMUSG00000010057		Nprl2	nitrogen permease regulator-like 2 (S. cerevisiae)	84.6501	123.041	146.993	155.696	0.530888	0.0834953	0.790487	0.00209044	0.873314	0.00126271
ENSMUSG00000010064		Slc38a3	solute carrier family 38, member 3	172.683	83.2691	12.1728	2.56878	-1.05243	0.209135	-3.82293	1.77699e-09	-6.10276	6.74492e-17
ENSMUSG00000010066		Cacna2d2	calcium channel, voltage-dependent, alpha 2/delta subunit 2	26.5565	48.2594	42.5101	31.1702	0.859152	0.00115672	0.672359	0.00978469	0.225906	0.505143
ENSMUSG00000010067		Rassf1	Ras association (RalGDS/AF-6) domain family member 1	38.2508	30.287	37.2227	46.4031	-0.33032	0.546422	-0.0426942	0.944782	0.281217	0.569792
ENSMUSG00000010080		Epn3	epsin 3	49.0334	17.9258	10.2161	6.3953	-1.45202	0.00579653	-2.25397	1.43413e-06	-2.91544	1.71434e-08
ENSMUSG00000010086		Rnf112	ring finger protein 112	27.6472	52.9172	42.3978	16.3228	0.918081	0.117362	0.598225	0.313017	-0.797987	0.194797
ENSMUSG00000010095		Slc3a2	solute carrier family 3 (activators of dibasic and neutral amino acid transport), member 2	757.915	908.051	755.668	1327.53	0.261415	0.315978	-0.00375181	0.990047	0.809756	0.000149522
ENSMUSG00000010097		Nxf1	nuclear RNA export factor 1 homolog (S. cerevisiae)	389.348	478.374	593.564	734.421	0.296822	0.133663	0.608649	0.000133533	0.915352	2.92144e-08
ENSMUSG00000010110		Stx5a	syntaxin 5A	1252.76	1239.94	1236	1287.19	-0.0137069	0.96097	-0.0191631	0.941507	0.0392538	0.874416
ENSMUSG00000010122		Slc47a1	solute carrier family 47, member 1	11.5376	1.97765	8.6319	8.22518	-2.49821	0.00870091	-0.434864	0.672428	-0.503673	0.633496
ENSMUSG00000010136		1700027A23Rik	RIKEN cDNA 1700027A23 gene	1.03397	0.407971	1.57053	2.18979	-1.152		0.614927		1.05372
ENSMUSG00000010142		Tnfrsf13b	tumor necrosis factor receptor superfamily, member 13b	66.9118	29.8699	51.0826	19.4271	-1.15351	0.254418	-0.399982	0.714906	-1.76992	0.0559518
ENSMUSG00000010154		Spire2	spire homolog 2 (Drosophila)	39.5786	59.5511	44.7788	41.8784	0.593391	0.138992	0.182711	0.690528	0.0829563	0.87316
ENSMUSG00000010175		Prox1	prospero-related homeobox 1	642.985	1169.92	958.854	818.289	0.863071	1.25677e-07	0.576503	0.000555181	0.348232	0.0796409
ENSMUSG00000010205		Raver1	ribonucleoprotein, PTB-binding 1	866.329	738.26	634.61	919.164	-0.231309	0.29564	-0.448713	0.0120843	0.0860773	0.733719
ENSMUSG00000010277		2610507B11Rik	RIKEN cDNA 2610507B11 gene	3279.46	2554.41	3176.66	3325.89	-0.359791	0.0713133	-0.045718	0.861481	0.0210811	0.940929
ENSMUSG00000010290		AI597479	expressed sequence AI597479	108.873	146.183	123.007	122.648	0.422367	0.106447	0.176791	0.536952	0.171491	0.569792
ENSMUSG00000010307		Tmem86a	transmembrane protein 86A	67.8824	129.437	86.6009	93.5188	0.926935	0.00928122	0.352121	0.385275	0.462038	0.254269
ENSMUSG00000010311		Optc	opticin	18.9083	13.4362	25.0623	18.3228	-0.490106	0.60066	0.386556	0.641714	-0.0541846	0.958188
ENSMUSG00000010342		Tex14	testis expressed gene 14	63.1189	72.1378	85.3688	70.6089	0.189091	0.820983	0.438566	0.485918	0.154822	0.837596
ENSMUSG00000010358		Ifi35	interferon-induced protein 35	107.573	145.956	128.402	144.402	0.441879	0.27091	0.26175	0.518804	0.424271	0.274007
ENSMUSG00000010362		Rdm1	RAD52 motif 1	99.9953	135.46	137.419	110.777	0.42589	0.31464	0.454543	0.23212	0.14506	0.760436
ENSMUSG00000010376		Nedd8	neural precursor cell expressed, developmentally down-regulated gene 8	790.325	1513.24	1009.25	1137.75	0.937429	0.000212803	0.354312	0.22519	0.524997	0.0685821
ENSMUSG00000010392		Gosr1	golgi SNAP receptor complex member 1	234.381	261.798	222.239	369.483	0.157815	0.693247	-0.0771719	0.846997	0.656559	0.0270983
ENSMUSG00000010406		Mrpl52	mitochondrial ribosomal protein L52	1162.83	1823.37	895.263	1391.39	0.649679	0.0335014	-0.374115	0.246999	0.259492	0.474639
ENSMUSG00000010435		Spaca7	sperm acrosome associated 7	16.6841	9.38641	4.45603	3.87242	-0.864246	0.576917	-1.91656		-2.16407	0.0966174
ENSMUSG00000010453		4632411B12Rik	RIKEN cDNA 4632411B12 gene	126.721	97.8719	135.654	142.486	-0.374578	0.127523	0.0955918	0.736738	0.169014	0.535847
ENSMUSG00000010461		Eya4	eyes absent 4 homolog (Drosophila)	2.93658	2.30024	2.76054	2.83533	-0.349285	0.808303	-0.0950253	0.945952	-0.0730434	0.958158
ENSMUSG00000010476		Ebf3	early B cell factor 3	17.8011	15.8061	11.7544	6.14982	-0.17849	0.844392	-0.612107	0.351547	-1.54539	0.0109854
ENSMUSG00000010492		Gm16119	predicted gene 16119	56.927	33.0317	34.9213	26.3751	-0.798558	0.362662	-0.714957	0.372273	-1.10326	0.162333
ENSMUSG00000010505		Myt1	myelin transcription factor 1	598.083	490.54	371.01	569.529	-0.286823	0.275824	-0.689162	0.000747023	-0.0703635	0.824912
ENSMUSG00000010517		Faf1	Fas-associated factor 1	626.894	777.004	788.3	1215.32	0.309889	0.113782	0.331785	0.0625984	0.956289	4.54986e-09
ENSMUSG00000010529		Gm266	predicted gene 266	1.19551	0.881321	0.748313	0.419126	-0.403101		-0.719333		-1.45872
ENSMUSG00000010538		1700021C14Rik	RIKEN cDNA 1700021C14 gene	34.9419	36.653	25.7532	34.3713	0.0803694	0.950859	-0.413681	0.673468	-0.0172617	0.987938
ENSMUSG00000010554		Mettl16	methyltransferase like 16	261.775	298.087	262.744	364.773	0.184793	0.568127	0.0061965	0.985552	0.477881	0.0640785
ENSMUSG00000010592		Dazl	deleted in azoospermia-like	4.30282	1.76223	5.59473	3.79413	-1.26965	0.327724	0.385629	0.767213	-0.194539	0.89271
ENSMUSG00000010601		Apol7a	apolipoprotein L 7a	18.6926	7.86915	1.90287	0.850879	-1.259	0.291116	-3.2579	0.00112658	-4.34461	0.000213322
ENSMUSG00000010607		Pigyl	phosphatidylinositol glycan anchor biosynthesis, class Y-like	244.8	476.179	355.768	252.714	0.95979	0.000701218	0.539661	0.07119	0.041799	0.926086
ENSMUSG00000010608		Rbm25	RNA binding motif protein 25	332.672	352.339	469.182	460.762	0.081807	0.741285	0.495806	0.00155505	0.470076	0.00651469
ENSMUSG00000010609		Psen2	presenilin 2	158.023	184.749	228.698	190.131	0.227125	0.499702	0.532065	0.0351089	0.269535	0.378323
ENSMUSG00000010651		Acaa1b	acetyl-Coenzyme A acyltransferase 1B	3.30066	4.07144	2.67248	5.64321	0.30007		-0.308982		0.742131	0.686737
ENSMUSG00000010660		Plcd1	phospholipase C, delta 1	9.75381	2.79962	5.57673	1.72247	-1.76813	0.134635	-0.804972	0.501266	-2.51221	0.0243279
ENSMUSG00000010663		Fads1	fatty acid desaturase 1	226.384	206.631	216.755	218.872	-0.131668	0.724987	-0.0621073	0.86664	-0.0462411	0.904704
ENSMUSG00000010721		Lmbr1	limb region 1	143.975	108.739	152.713	171.529	-0.403381	0.117871	0.0861374	0.778364	0.253835	0.343371
ENSMUSG00000010751		Tnfrsf22	tumor necrosis factor receptor superfamily, member 22	219.288	174.588	294.223	108.339	-0.329013	0.454253	0.426536	0.246272	-1.00904	0.00383761
ENSMUSG00000010755		Cars	cysteinyl-tRNA synthetase	713.626	897.23	1354.85	1693.5	0.33078	0.229091	0.923554	8.61855e-06	1.24681	1.23816e-08
ENSMUSG00000010760		Phlda2	pleckstrin homology-like domain, family A, member 2	9.8247	2.97914	0.974999	0	-1.6958		-3.29336		-6.08066	0.0189206
ENSMUSG00000010796		Asz1	ankyrin repeat, SAM and basic leucine zipper domain containing 1	12.1797	3.27194	6.76994	2.97101	-1.85624		-0.821368		-2.02593	0.195324
ENSMUSG00000010797		Wnt2	wingless-related MMTV integration site 2	10.4175	7.39816	4.44086	2.27127	-0.492588	0.782183	-1.2395	0.360128	-2.20031	0.100085
ENSMUSG00000010803		Gabra1	gamma-aminobutyric acid (GABA) A receptor, subunit alpha 1	25.3172	12.7176	12.2329	4.75719	-0.980355	0.447101	-1.03803	0.356146	-2.36304	0.0378423
ENSMUSG00000010825		Grid2ip	glutamate receptor, ionotropic, delta 2 (Grid2) interacting protein 1	22.9082	6.96235	12.5688	7.28481	-1.7005	0.00131914	-0.871968	0.101304	-1.64437	0.00178617
ENSMUSG00000010830		Kdelr3	KDEL (Lys-Asp-Glu-Leu) endoplasmic reticulum protein retention receptor 3	60.6296	56.2546	37.2632	57.1689	-0.106674	0.884901	-0.699356	0.14447	-0.0799998	0.903526
ENSMUSG00000010841		1700006E09Rik	RIKEN cDNA 1700006E09 gene	7.52675	4.93247	3.27514	5.06362	-0.603308		-1.2015		-0.577119	0.788088
ENSMUSG00000010911		Apip	APAF1 interacting protein	380.508	347.099	245.628	369.287	-0.130498	0.800121	-0.627519	0.0668155	-0.0422588	0.933859
ENSMUSG00000010914		Pdhx	pyruvate dehydrogenase complex, component X	91.0337	91.8961	94.8523	100.62	0.0180167	0.967893	0.063274	0.868716	0.14525	0.681693
ENSMUSG00000010936		Vac14	Vac14 homolog (S. cerevisiae)	190.931	181.555	220.387	276.933	-0.0710275	0.829161	0.208195	0.383173	0.538835	0.0117248
ENSMUSG00000011008		Mcoln2	mucolipin 2	12.7288	10.9781	7.42093	5.3076	-0.198554	0.909202	-0.761582	0.557918	-1.23711	0.330979
ENSMUSG00000011034		Slc5a1	solute carrier family 5 (sodium/glucose cotransporter), member 1	23.6517	7.27801	11.3726	3.18373	-1.69277	0.00243222	-1.05915	0.0526419	-2.92758	1.4137e-07
ENSMUSG00000011052		1700049J03Rik	RIKEN cDNA 1700049J03 gene	6.73387	3.39812	0	0.608134	-1.05265		-4.30159		-3.29721
ENSMUSG00000011096		Akt1s1	AKT1 substrate 1 (proline-rich)	307.934	253.774	164.343	252.681	-0.279602	0.396581	-0.901351	0.000205183	-0.281421	0.36858
ENSMUSG00000011114		Tbrg1	transforming growth factor beta regulated gene 1	450.877	497.709	515.195	920.434	0.143841	0.55558	0.193764	0.347643	1.03099	6.32173e-10
ENSMUSG00000011118		Panx3	pannexin 3	10.9259	4.96	3.52157	3.59587	-1.11206	0.402192	-1.64287	0.145318	-1.62586	0.172319
ENSMUSG00000011148		Adssl1	adenylosuccinate synthetase like 1	15.9302	20.2885	35.303	36.413	0.323488	0.745397	1.14271	0.096066	1.19499	0.0980732
ENSMUSG00000011154		1700026D08Rik	RIKEN cDNA 1700026D08 gene	7.82371	5.79858	5.72601	7.73938	-0.432672	0.799565	-0.483502		-0.0422562	0.979846
ENSMUSG00000011158		Brf1	BRF1 homolog, subunit of RNA polymerase III transcription initiation factor IIIB (S. cerevisiae)	117.604	139.196	170.591	182.264	0.244704	0.377509	0.536015	0.0123713	0.632513	0.00487265
ENSMUSG00000011171		Vipr2	vasoactive intestinal peptide receptor 2	384.069	146.18	67.0818	379.752	-1.39293	0.000900694	-2.51763	1.73371e-11	-0.0128552	0.984458
ENSMUSG00000011179		Odc1	ornithine decarboxylase, structural 1	256.603	161.421	113.443	267.799	-0.667136	0.0208501	-1.17517	1.79408e-06	0.0632339	0.876199
ENSMUSG00000011254		Thg1l	tRNA-histidine guanylyltransferase 1-like (S. cerevisiae)	71.8326	95.5519	89.2136	141.671	0.40668	0.432124	0.299375	0.544508	0.970889	0.0196191
ENSMUSG00000011256		Adam19	a disintegrin and metallopeptidase domain 19 (meltrin beta)	63.6189	35.5875	20.9542	50.9998	-0.850026	0.0836846	-1.60552	8.90635e-05	-0.318455	0.564979
ENSMUSG00000011257		Pabpc4	poly(A) binding protein, cytoplasmic 4	148.206	74.9079	58.2488	53.3338	-0.981276	0.00326722	-1.3426	6.66118e-06	-1.46692	6.21435e-06
ENSMUSG00000011263		Exoc3l2	exocyst complex component 3-like 2	36.4477	40.4496	60.983	7.38051	0.138311	0.822217	0.737201	0.0594954	-2.31369	2.10697e-08
ENSMUSG00000011267		Zfp296	zinc finger protein 296	11.5649	16.1181	13.394	2.64725	0.484836	0.651479	0.214802	0.843285	-2.06048	0.021811
ENSMUSG00000011305		Plin5	perilipin 5	7.8527	2.23557	4.18585	8.26294	-1.76059	0.123051	-0.893291	0.405151	0.0880062	0.949403
ENSMUSG00000011306		Sugp1	SURP and G patch domain containing 1	221.454	189.278	214.231	208.738	-0.22562	0.525063	-0.0466362	0.906906	-0.0826496	0.830119
ENSMUSG00000011349		Dmrtc2	doublesex and mab-3 related transcription factor like family C2	1.66235	1.84276	4.0435	1.1747	0.138801		1.24679		-0.560493	0.83122
ENSMUSG00000011350		Gm5893	predicted gene 5893	36.4215	15.6532	32.2113	16.9777	-1.23795	0.0810859	-0.185532	0.830323	-1.08394	0.116723
ENSMUSG00000011382		Dhdh	dihydrodiol dehydrogenase (dimeric)	322.584	343.072	458.701	390.378	0.0858983	0.790741	0.505856	0.0130316	0.273183	0.26629
ENSMUSG00000011427		Zfp790	zinc finger protein 790	109.135	110.247	88.1298	90.0622	0.012257	0.97942	-0.306755	0.336847	-0.27842	0.415224
ENSMUSG00000011463		Cpb1	carboxypeptidase B1 (tissue)	877382	285972	56589	780.754	-1.61734	0.0650701	-3.95461	1.70639e-08	-10.1349	1.15309e-44
ENSMUSG00000011486		Slc25a41	solute carrier family 25, member 41	13.4572	4.18433	6.27528	3.7628	-1.66741	0.176434	-1.09769	0.339679	-1.79093	0.118172
ENSMUSG00000011589		Fsd1	fibronectin type 3 and SPRY domain-containing protein	4.81638	10.3139	7.78482	4.99293	1.08587	0.338003	0.678737	0.550657	0.0499326	0.972751
ENSMUSG00000011632		2310033E01Rik	RIKEN cDNA 2310033E01 gene	5.81236	1.88793	7.40217	4.66384	-1.54397		0.337336		-0.311912	0.897044
ENSMUSG00000011658		Fuz	fuzzy homolog (Drosophila)	171.334	181.544	182.241	145.543	0.0844601	0.864589	0.0870792	0.841211	-0.233796	0.548853
ENSMUSG00000011751		Spnb4	spectrin beta 4	137.257	108.745	101.821	144.497	-0.334611	0.322499	-0.431244	0.145676	0.0731253	0.857404
ENSMUSG00000011752		Pgam1	phosphoglycerate mutase 1	7.77295	10.6295	8.97641	12.9938	0.450007	0.678126	0.212096	0.844091	0.734346	0.412946
ENSMUSG00000011831		Evi5	ecotropic viral integration site 5	615.345	592.614	583.853	603.912	-0.0548668	0.856351	-0.0751654	0.766752	-0.0267647	0.926196
ENSMUSG00000011832		Evi5l	ecotropic viral integration site 5 like	110.219	160.095	152.931	190.673	0.540805	0.044633	0.471442	0.0637909	0.793952	0.00130163
ENSMUSG00000011837		Snapc2	small nuclear RNA activating complex, polypeptide 2	80.3329	103.743	82.4837	129.706	0.359876	0.394278	0.0350624	0.946764	0.688758	0.0536742
ENSMUSG00000011877		Git1	G protein-coupled receptor kinase-interactor 1	758.748	967.572	834.334	1129.75	0.351958	0.152406	0.137755	0.612571	0.576241	0.0104269
ENSMUSG00000011884		Gltp	glycolipid transfer protein	458.459	622.339	614.83	471.794	0.44255	0.166871	0.422893	0.158383	0.0439795	0.918223
ENSMUSG00000011958		Bnip2	BCL2/adenovirus E1B interacting protein 2	633.778	585.238	748.246	811.813	-0.11535	0.717379	0.238109	0.336867	0.35506	0.144675
ENSMUSG00000011960		Ccnt1	cyclin T1	1983.08	1817.49	2016.48	2556.08	-0.1264	0.622508	0.0243484	0.931616	0.366103	0.0693586
ENSMUSG00000012017		Scarf2	scavenger receptor class F, member 2	19.6545	18.534	15.3072	54.9528	-0.0706093	0.918474	-0.343305	0.484466	1.49694	9.0369e-05
ENSMUSG00000012042		4930579F01Rik	RIKEN cDNA 4930579F01 gene	0.31075	1.67746	1.52045	1.05404	2.44923		2.32172		1.78796
ENSMUSG00000012076		Brms1l	breast cancer metastasis-suppressor 1-like	75.8749	104.492	116.139	151.347	0.455218	0.135248	0.61076	0.0200368	0.990543	0.000143709
ENSMUSG00000012114		Med15	mediator complex subunit 15	256.356	358.48	361.134	412.567	0.483804	0.0101957	0.493873	0.00486738	0.687251	0.000148268
ENSMUSG00000012117		Dhdds	dehydrodolichyl diphosphate synthase	307.819	276.421	295.018	355.37	-0.153933	0.607293	-0.0598125	0.845845	0.209801	0.428732
ENSMUSG00000012123		Aim1l	absent in melanoma 1-like	65.161	45.8735	62.3315	48.6824	-0.496794	0.575443	-0.0670895	0.946329	-0.417981	0.617343
ENSMUSG00000012126		Ubxn11	UBX domain protein 11	131.568	123.596	113.251	141.574	-0.090663	0.881128	-0.225641	0.624184	0.0974029	0.852679
ENSMUSG00000012187		Mogat1	monoacylglycerol O-acyltransferase 1	2.84539	3.4153	3.2557	1.51112	0.177909		0.164336		-0.951702
ENSMUSG00000012211		Tex22	testis expressed gene 22	0.557981	1.41427	1.66839	1.39333	1.29157		1.57787		1.29398
ENSMUSG00000012282		Wnt8a	wingless-related MMTV integration site 8A	3.0901	2.49356	1.41732	0.29118	-0.300313		-1.17006		-3.31074	0.136441
ENSMUSG00000012296		Tjap1	tight junction associated protein 1	50.3935	52.2273	38.8783	47.9633	0.051537	0.929711	-0.373112	0.350109	-0.0672258	0.894989
ENSMUSG00000012350		Ehf	ets homologous factor	566.996	677.514	516.86	389.636	0.256153	0.473482	-0.132204	0.716485	-0.543946	0.0726195
ENSMUSG00000012396		Nanog	Nanog homeobox	6.37976	3.54543	8.40868	3.0756	-0.824786	0.553365	0.389335	0.765598	-1.04138	0.392435
ENSMUSG00000012405		Rpl15	ribosomal protein L15	262.691	319.512	379.842	232.603	0.281599	0.520133	0.530902	0.126698	-0.177846	0.690694
ENSMUSG00000012422		Tmem167	transmembrane protein 167	502.049	639.499	493.742	587.469	0.348562	0.239591	-0.0242487	0.950825	0.225019	0.4771
ENSMUSG00000012428		Steap4	STEAP family member 4	25.4196	69.3466	34.7143	11.6428	1.43952	2.59054e-05	0.447551	0.279382	-1.14791	0.00354002
ENSMUSG00000012429		2810021B07Rik	RIKEN cDNA 2810021B07 gene	141.015	166.238	167.592	178.758	0.234629	0.501515	0.246665	0.425407	0.337524	0.27278
ENSMUSG00000012443		Kif11	kinesin family member 11	13.0486	11.6164	8.15051	5.48408	-0.168003	0.809158	-0.678186	0.157437	-1.24942	0.00777364
ENSMUSG00000012483		Rpa3	replication protein A3	89.1253	179.94	137.362	236.754	1.00795	0.0239542	0.627904	0.172152	1.40771	0.000751099
ENSMUSG00000012519		Mlkl	mixed lineage kinase domain-like	20.5791	24.0519	20.7844	48.419	0.24013	0.792564	0.0377995	0.96613	1.24498	0.0400809
ENSMUSG00000012520		Phox2b	paired-like homeobox 2b	15.9518	7.63802	5.69492	3.26562	-1.06666	0.232886	-1.46941	0.0558703	-2.33255	0.00376504
ENSMUSG00000012535		Tnpo3	transportin 3	333.753	394.494	373.773	401.057	0.239816	0.325678	0.163354	0.49933	0.263485	0.261592
ENSMUSG00000012609		Ttll5	tubulin tyrosine ligase-like family, member 5	240.677	253.284	259.07	279.844	0.07391	0.780792	0.106273	0.62617	0.218399	0.279506
ENSMUSG00000012640		Zfp715	zinc finger protein 715	276.556	323.095	413.762	292.992	0.222421	0.416504	0.579573	0.00456516	0.0820952	0.78697
ENSMUSG00000012705		Retn	resistin	8.63287	4.34631	5.30992	7.93228	-1.00979	0.565659	-0.729643		-0.121306	0.94899
ENSMUSG00000012777		Acpt	acid phosphatase, testicular	6.64754	5.00527	6.75865	13.0465	-0.412889	0.793962	0.011713	0.992807	0.959041	0.410043
ENSMUSG00000012819		Cdh23	cadherin 23 (otocadherin)	17.3142	12.1227	11.5878	6.99087	-0.518569	0.362721	-0.587634	0.242503	-1.29359	0.00660831
ENSMUSG00000012848		Rps5	ribosomal protein S5	5420.01	8513.49	3569.4	6253.77	0.651407	0.0385985	-0.602467	0.0442948	0.206237	0.596085
ENSMUSG00000012889		Podnl1	podocan-like 1	4.15215	3.76707	5.19523	7.87379	-0.128786	0.934651	0.300252	0.809857	0.903476	0.391362
ENSMUSG00000013033		Lphn1	latrophilin 1	253.031	235.416	204.292	149.546	-0.103454	0.759922	-0.309584	0.214191	-0.758881	0.000950753
ENSMUSG00000013076		Amotl1	angiomotin-like 1	765.815	728.062	565.479	395.566	-0.0727259	0.865443	-0.437901	0.118461	-0.953025	0.000351361
ENSMUSG00000013083		2200002J24Rik	RIKEN cDNA 2200002J24 gene	40.1031	10.3811	17.9492	6.10691	-1.94515	0.215233	-1.17205		-2.65143	0.0711253
ENSMUSG00000013089		Etv5	ets variant gene 5	153.595	101.02	90.1977	95.5498	-0.602589	0.0896178	-0.770542	0.0133098	-0.682798	0.0471717
ENSMUSG00000013091		Tmem190	transmembrane protein 190	20.9222	22.143	36.6851	25.6905	0.0932056	0.94979	0.819118	0.40349	0.287638	0.810331
ENSMUSG00000013150		Gfod2	glucose-fructose oxidoreductase domain containing 2	116.793	104.691	99.0076	123.82	-0.155128	0.792554	-0.238984	0.618173	0.0884454	0.873534
ENSMUSG00000013155		E130303B06Rik	RIKEN cDNA E130303B06 gene	40.288	37.6585	51.3726	57.5777	-0.0896283	0.90491	0.351743	0.510103	0.522517	0.30986
ENSMUSG00000013158		4933405L10Rik	RIKEN cDNA 4933405L10 gene	2.12866	0.330842	1.23541	1.46587	-2.48791		-0.815798		-0.569974
ENSMUSG00000013160		Atp6v0d1	ATPase, H+ transporting, lysosomal V0 subunit D1	1219.98	1661.01	2207.52	2310.67	0.446274	0.0511324	0.856069	5.93866e-06	0.922499	7.62765e-06
ENSMUSG00000013236		Ptprs	protein tyrosine phosphatase, receptor type, S	61.328	44.2699	40.7891	39.0526	-0.465701	0.0722649	-0.584698	0.00990832	-0.647691	0.0071791
ENSMUSG00000013275		Slc41a1	solute carrier family 41, member 1	3529.99	1694.36	989.197	760.738	-1.05854	0.000806913	-1.83449	4.76748e-11	-2.21253	3.15517e-13
ENSMUSG00000013338		Fer1l4	fer-1-like 4 (C. elegans)	26.8484	8.81393	15.8909	18.3327	-1.58512	0.0487561	-0.747958	0.354951	-0.556087	0.530553
ENSMUSG00000013353		4931406B18Rik	RIKEN cDNA 4931406B18 gene	26.5146	9.11599	24.7347	11.5296	-1.51235	0.0521066	-0.108121	0.915326	-1.18888	0.125063
ENSMUSG00000013367		Iglon5	IgLON family member 5	28.7113	18.2893	14.7843	11.6437	-0.642866	0.275824	-0.95531	0.054515	-1.29299	0.011668
ENSMUSG00000013415		Igf2bp1	insulin-like growth factor 2 mRNA binding protein 1	63.475	22.1312	45.721	37.8921	-1.51384	0.0471507	-0.479197	0.560082	-0.757716	0.344398
ENSMUSG00000013418		B4galnt2	beta-1,4-N-acetyl-galactosaminyl transferase 2	10.3939	3.37409	4.01517	4.67472	-1.57269	0.2308	-1.35026	0.260607	-1.16538	0.363027
ENSMUSG00000013419		Zfp651	zinc finger protein 651	23.24	24.1481	17.5948	16.933	0.058607	0.918527	-0.396276	0.310059	-0.450484	0.261218
ENSMUSG00000013465		Cobra1	cofactor of BRCA1	435.466	475.407	698.81	553.918	0.126333	0.722861	0.681478	0.00281535	0.349057	0.207726
ENSMUSG00000013483		Card14	caspase recruitment domain family, member 14	13.9744	3.13363	3.30826	5.65487	-2.11934	0.00841216	-2.06637	0.00455233	-1.28727	0.119229
ENSMUSG00000013495		Tmem175	transmembrane protein 175	100.966	176.279	141.214	144.228	0.808083	0.000790792	0.488518	0.0507274	0.516747	0.050683
ENSMUSG00000013523		Bcas1	breast carcinoma amplified sequence 1	20.3538	24.4486	24.4504	10.6497	0.244414	0.859685	0.249302	0.836126	-0.92583	0.377922
ENSMUSG00000013539		D16H22S680E	DNA segment, Chr 16, human D22S680E, expressed	206.778	213.733	205.921	223.855	0.0560129	0.924449	-0.00405246	0.992906	0.116339	0.813373
ENSMUSG00000013562		4833413E03Rik	RIKEN cDNA 4833413E03 gene	0.488485	0.340849	1.13846	1.71729	-0.285299		1.26375		1.86073
ENSMUSG00000013584		Aldh1a2	aldehyde dehydrogenase family 1, subfamily A2	9.3019	34.0683	4.34008	4.49954	1.8783	0.0357898	-1.09552	0.270466	-1.03267	0.323988
ENSMUSG00000013593		Ndufs2	NADH dehydrogenase (ubiquinone) Fe-S protein 2	1913.96	1559.16	1709.35	1331.6	-0.296817	0.268297	-0.16399	0.55267	-0.524453	0.0294667
ENSMUSG00000013611		Snx31	sorting nexin 31	29.0595	10.2711	12.7588	4.67011	-1.48899	0.0554153	-1.19536	0.0954505	-2.59302	0.000436531
ENSMUSG00000013622		0610007C21Rik	RIKEN cDNA 0610007C21 gene	839.435	1668.36	1535.27	1566.08	0.990045	0.00113135	0.870859	0.00320426	0.898602	0.00516214
ENSMUSG00000013629		Cad	carbamoyl-phosphate synthetase 2, aspartate transcarbamylase, and dihydroorotase	1243	741.332	907.976	854.26	-0.744502	0.00228126	-0.452643	0.0717336	-0.539135	0.0411465
ENSMUSG00000013643		2210415F13Rik	RIKEN cDNA 2210415F13 gene	48.9736	16.1404	49.2742	25.2235	-1.58015	0.0375286	0.00228094	0.998021	-0.971528	0.219591
ENSMUSG00000013646		Sh3bp5l	SH3 binding domain protein 5 like	66.3164	70.1849	78.0577	80.9867	0.0787131	0.880344	0.236004	0.541105	0.288375	0.462085
ENSMUSG00000013653		1810065E05Rik	RIKEN cDNA 1810065E05 gene	12.8812	15.9963	14.2732	7.51357	0.313525	0.840531	0.144501	0.921906	-0.738538	0.562853
ENSMUSG00000013662		Atad1	ATPase family, AAA domain containing 1	486.056	769.536	639.078	791.229	0.66273	0.0444226	0.395286	0.249673	0.702827	0.0340137
ENSMUSG00000013663		Pten	phosphatase and tensin homolog	563.834	535.296	613.542	727.062	-0.0750878	0.756106	0.122111	0.539628	0.36727	0.0354131
ENSMUSG00000013668		4933402N03Rik	RIKEN cDNA 4933402N03 gene	7.88495	5.15263	6.07463	2.29321	-0.675448	0.725569	-0.394114		-1.81781	0.248099
ENSMUSG00000013698		Pea15a	phosphoprotein enriched in astrocytes 15A	1135.04	1433.12	1354.42	1284.26	0.336155	0.0913575	0.254375	0.194171	0.177273	0.423416
ENSMUSG00000013701		Timm23	translocase of inner mitochondrial membrane 23 homolog (yeast)	38.426	28.101	26.4436	55.1371	-0.453814	0.642155	-0.52137	0.532371	0.517952	0.538249
ENSMUSG00000013707		Tnfaip8l2	tumor necrosis factor, alpha-induced protein 8-like 2	4.7399	2.8049	3.51344	2.45864	-0.752835		-0.460387		-0.959981	0.611873
ENSMUSG00000013736		Trnt1	tRNA nucleotidyl transferase, CCA-adding, 1	177.558	235.568	229.9	234.387	0.4032	0.196956	0.36976	0.208637	0.394634	0.19749
ENSMUSG00000013766		Ly6g6e	lymphocyte antigen 6 complex, locus G6E	6.55831	8.39992	4.70724	2.73944	0.40497		-0.464346		-1.21573	0.544696
ENSMUSG00000013787		Ehmt2	euchromatic histone lysine N-methyltransferase 2	759.602	910.969	892.405	793.668	0.262198	0.259464	0.232076	0.291589	0.0641416	0.81954
ENSMUSG00000013822		Elof1	elongation factor 1 homolog (ELF1, S. cerevisiae)	387.354	524.218	420.339	409.812	0.433524	0.129321	0.117997	0.72481	0.0786992	0.830144
ENSMUSG00000013833		Med16	mediator complex subunit 16	288.41	285.917	237.641	302.008	-0.0145889	0.966589	-0.281751	0.22608	0.0654945	0.828585
ENSMUSG00000013846		St3gal1	ST3 beta-galactoside alpha-2,3-sialyltransferase 1	116.718	72.9393	67.95	43.0608	-0.680885	0.0471507	-0.782938	0.0113746	-1.43652	3.77878e-06
ENSMUSG00000013858		ORF61	open reading frame 61	195.332	215.564	194.043	230.074	0.142373	0.703441	-0.00749535	0.984207	0.239183	0.458741
ENSMUSG00000013878		Rnf170	ring finger protein 170	299.803	434.314	497.879	431.809	0.535682	0.0129594	0.730881	0.000100653	0.525944	0.0141381
ENSMUSG00000013921		Clip3	CAP-GLY domain containing linker protein 3	1365.17	2020.45	1749.96	1921.85	0.564007	0.0196693	0.357683	0.150142	0.493914	0.0497202
ENSMUSG00000013928		Thap8	THAP domain containing 8	1.59334	0.400229	0	0.939104	-2.14627		-3.72254		-0.756417
ENSMUSG00000013936		Myl2	myosin, light polypeptide 2, regulatory, cardiac, slow	9.10861	8.07802	5.91486	3.97783	-0.159903		-0.618327		-1.1599	0.586786
ENSMUSG00000013973		Dedd	death effector domain-containing	104.632	95.6897	64.5374	85.6203	-0.128668	0.812463	-0.698055	0.0474086	-0.285646	0.510201
ENSMUSG00000013974		1810033B17Rik	RIKEN cDNA 1810033B17 gene	8.02953	12.4332	1.35397	0.981413	0.602719	0.739026	-2.5773		-3.0093	0.0577619
ENSMUSG00000013989		D430018E03Rik	RIKEN cDNA D430018E03 gene	4.63635	2.21891	3.81933	5.99734	-1.05126	0.299833	-0.272869	0.802449	0.381364	0.712891
ENSMUSG00000013997		Nit1	nitrilase 1	176.819	199.592	254.862	306.447	0.174354	0.563445	0.529197	0.0126442	0.796028	0.000180223
ENSMUSG00000014030		Pax5	paired box gene 5	9.1523	1.9724	1.68276	1.40701	-2.17176		-2.45831		-2.65271	0.183708
ENSMUSG00000014039		Prdm15	PR domain containing 15	208.746	152.024	146.897	195.251	-0.453352	0.163591	-0.506941	0.0817912	-0.0969119	0.807583
ENSMUSG00000014074		Rnf168	ring finger protein 168	111.957	145.311	164.692	131.224	0.376945	0.126212	0.555075	0.00826452	0.228156	0.389839
ENSMUSG00000014075		Tctex1d2	Tctex1 domain containing 2	201.485	400.703	289.124	330.48	0.995487	0.000365697	0.525699	0.0789859	0.715476	0.0179211
ENSMUSG00000014077		1500003O03Rik	RIKEN cDNA 1500003O03 gene	813.805	816.9	841.038	750.35	0.00552152	0.988492	0.0496282	0.886018	-0.113602	0.727071
ENSMUSG00000014104		Sval2	seminal vesicle antigen-like 2	2.72716	0	5.70882	0	-2.74104		1.07554		-3.7432
ENSMUSG00000014158		Trpv4	transient receptor potential cation channel, subfamily V, member 4	29.895	18.762	12.4131	15.3721	-0.691267	0.246512	-1.27292	0.00939673	-0.972431	0.0737299
ENSMUSG00000014164		Klhl3	kelch-like 3 (Drosophila)	29.0735	26.1569	23.2149	8.09757	-0.140387	0.877324	-0.320849	0.648311	-1.85013	0.00142708
ENSMUSG00000014177		Fam18b	family with sequence similarity 18, member B	1882.86	1963.09	1693.9	1923.9	0.0594506	0.904109	-0.152525	0.696994	0.0304881	0.948731
ENSMUSG00000014195		Dnajc7	DnaJ (Hsp40) homolog, subfamily C, member 7	788.884	805.97	753.818	1056.67	0.029883	0.941162	-0.0651839	0.84727	0.420604	0.109213
ENSMUSG00000014198		Zfp385c	zinc finger protein 385C	8.12461	7.27336	9.47516	12.2795	-0.140314	0.940543	0.226926	0.883251	0.602469	0.662802
ENSMUSG00000014226		Cacybp	calcyclin binding protein	287.456	404.348	376.373	429.33	0.492945	0.166139	0.390597	0.261066	0.578558	0.0920112
ENSMUSG00000014232		Cluap1	clusterin associated protein 1	233.023	403.074	365.805	377.619	0.78662	0.00328242	0.649646	0.0123676	0.693911	0.0119941
ENSMUSG00000014243		Zswim7	zinc finger, SWIM-type containing 7	74.511	192.355	180.703	256.61	1.35482	5.38312e-05	1.27136	7.09729e-05	1.77348	4.84961e-08
ENSMUSG00000014245		Pigl	phosphatidylinositol glycan anchor biosynthesis, class L	190.558	271.383	316.499	365.722	0.511059	0.0117075	0.732251	3.28361e-05	0.940407	3.74898e-07
ENSMUSG00000014294		Ndufa2	NADH dehydrogenase (ubiquinone) 1 alpha subcomplex, 2	606.379	1415.67	930.135	1252.02	1.22248	1.81322e-06	0.617767	0.0252749	1.04476	0.000141575
ENSMUSG00000014301		Pam16	presequence translocase-asssociated motor 16 homolog (S. cerevisiae)	44.7453	29.2217	52.9362	42.4822	-0.610773	0.515122	0.248675	0.784557	-0.0646227	0.950372
ENSMUSG00000014303		Glis2	GLIS family zinc finger 2	516.168	504.749	435.249	434.73	-0.0328686	0.932632	-0.243407	0.356745	-0.244697	0.376886
ENSMUSG00000014313		Cox6c	cytochrome c oxidase, subunit VIc	522.468	1154.32	735.126	666.795	1.1418	7.12512e-05	0.491704	0.127243	0.348414	0.339596
ENSMUSG00000014329		Bicc1	bicaudal C homolog 1 (Drosophila)	192.699	118.919	104.157	85.6524	-0.694529	0.00634181	-0.884851	0.000105909	-1.16582	1.46759e-06
ENSMUSG00000014349		Ube2z	ubiquitin-conjugating enzyme E2Z (putative)	159.741	183.69	195.128	245.238	0.201745	0.541423	0.288323	0.30028	0.619689	0.0164769
ENSMUSG00000014351		Gip	gastric inhibitory polypeptide	8.55073	1.74754	3.87282	5.84788	-2.25317		-1.1409		-0.561114	0.813637
ENSMUSG00000014353		Tmem87b	transmembrane protein 87B	328.089	338.5	378.856	448.55	0.0435907	0.905428	0.206865	0.428389	0.449714	0.062498
ENSMUSG00000014355		Anapc1	anaphase promoting complex subunit 1	1773.65	1935.4	2408.91	2816.19	0.126336	0.592295	0.441226	0.00750585	0.666877	7.75635e-05
ENSMUSG00000014361		Mertk	c-mer proto-oncogene tyrosine kinase	28.5502	19.7967	26.3896	8.07873	-0.52313	0.274033	-0.116901	0.832274	-1.81185	5.30195e-06
ENSMUSG00000014372		Cyp2d10	cytochrome P450, family 2, subfamily d, polypeptide 10	0.897443	0.885904	2.30723	0.211897	0.0422967		1.38061		-2.24102
ENSMUSG00000014402		Tsg101	tumor susceptibility gene 101	233.802	359.118	346.439	471.892	0.618512	0.0141594	0.570746	0.0159819	1.01639	1.10048e-05
ENSMUSG00000014418		Hps5	Hermansky-Pudlak syndrome 5 homolog (human)	199.421	156.089	202.078	287.673	-0.352795	0.243968	0.0176438	0.963807	0.525994	0.0514374
ENSMUSG00000014426		Map3k4	mitogen-activated protein kinase kinase kinase 4	36.5835	38.1683	45.2985	51.5066	0.0569611	0.909618	0.30564	0.378208	0.493284	0.140215
ENSMUSG00000014444		Fam38a	family with sequence similarity 38, member A	31.7102	32.6575	16.7631	14.157	0.0456547	0.949672	-0.925987	0.0319226	-1.16173	0.0100282
ENSMUSG00000014453		Blk	B lymphoid kinase	5.50732	0.732434	1.44667	0.52496	-2.85776		-1.93554		-3.46202	0.0320921
ENSMUSG00000014470		Rnf166	ring finger protein 166	428.021	591.166	557.688	673.249	0.468121	0.0790589	0.381475	0.136789	0.655693	0.00802051
ENSMUSG00000014496		Ankrd28	ankyrin repeat domain 28	99.8849	113.514	122.736	141.464	0.18341	0.465044	0.297557	0.147994	0.50245	0.0119105
ENSMUSG00000014498		Ankrd52	ankyrin repeat domain 52	275.827	242.873	244.708	253.674	-0.182666	0.521069	-0.172618	0.50516	-0.118858	0.680903
ENSMUSG00000014503		Pkd2l2	polycystic kidney disease 2-like 2	25.8306	26.8083	36.5664	38.8876	0.0582188	0.934607	0.498081	0.273376	0.585945	0.200798
ENSMUSG00000014504		Srp19	signal recognition particle 19	688.102	729.21	627.808	791.397	0.084452	0.818721	-0.131533	0.662879	0.201445	0.497265
ENSMUSG00000014529		4930511M11Rik	RIKEN cDNA 4930511M11 gene	5.8511	9.48581	6.4436	9.19843	0.721546	0.635225	0.16425	0.920527	0.658795	0.635814
ENSMUSG00000014542		Clec4f	C-type lectin domain family 4, member f	20.8826	10.3049	8.45424	5.61768	-1.01155	0.419297	-1.31532	0.226262	-1.86405	0.0899312
ENSMUSG00000014543		Klra17	killer cell lectin-like receptor, subfamily A, member 17	5.51367	1.92141	9.22673	3.39087	-1.47281		0.727745		-0.70607	0.742257
ENSMUSG00000014547		Wdfy2	WD repeat and FYVE domain containing 2	32.3921	36.7449	25.3726	29.3451	0.175381	0.800586	-0.344257	0.530484	-0.135977	0.832416
ENSMUSG00000014550		Zfyve20	zinc finger, FYVE domain containing 20	541.896	528.227	547.529	739.909	-0.0398236	0.909774	0.0159231	0.961458	0.449476	0.0458083
ENSMUSG00000014551		Mrps25	mitochondrial ribosomal protein S25	167.216	268.051	242.008	366.266	0.679144	0.0435544	0.528226	0.105875	1.12649	0.00019071
ENSMUSG00000014554		Dguok	deoxyguanosine kinase	219.547	299.595	321.69	385.947	0.443122	0.112013	0.550357	0.0240914	0.811988	0.000901289
ENSMUSG00000014592		Camta1	calmodulin binding transcription activator 1	84.6475	90.4427	88.937	110.624	0.0914964	0.796813	0.0712422	0.825849	0.385523	0.13201
ENSMUSG00000014599		Csf1	colony stimulating factor 1 (macrophage)	106.285	89.2966	114.126	81.9524	-0.251553	0.553413	0.106752	0.804767	-0.367207	0.321579
ENSMUSG00000014601		Fam40a	family with sequence similarity 40, member A	102.173	113.434	130.278	125.176	0.148393	0.658961	0.350415	0.169951	0.295304	0.287885
ENSMUSG00000014602		Kif1a	kinesin family member 1A	710.245	661.615	764.736	768.565	-0.102371	0.691526	0.106454	0.643715	0.113813	0.636793
ENSMUSG00000014606		Slc25a11	solute carrier family 25 (mitochondrial carrier oxoglutarate carrier), member 11	627.138	664.023	746.978	1005.78	0.0811398	0.797045	0.254	0.263087	0.682045	0.000740636
ENSMUSG00000014609		Chrne	cholinergic receptor, nicotinic, epsilon polypeptide	10.3141	5.45258	5.70655	18.7572	-0.906096	0.513155	-0.867194	0.47291	0.858458	0.467925
ENSMUSG00000014633		2310061C15Rik	RIKEN cDNA 2310061C15 gene	125.77	202.107	199.92	220.713	0.684873	0.0820367	0.670481	0.0646068	0.805902	0.0314455
ENSMUSG00000014668		Chfr	checkpoint with forkhead and ring finger domains	107.687	81.4934	124.377	146.82	-0.40114	0.109417	0.208621	0.414278	0.450077	0.0545663
ENSMUSG00000014686		Ceacam16	carcinoembryonic antigen-related cell adhesion molecule 16	1.97976	0.734975	0.32871	6.97922	-1.46063		-2.64799		1.79312	0.338009
ENSMUSG00000014704		Hoxa2	homeobox A2	4.16979	1.738	3.80295	3.74962	-1.29937	0.41373	-0.144181	0.936334	-0.130065	0.942452
ENSMUSG00000014725		Adam28	a disintegrin and metallopeptidase domain 28	10.8892	5.94618	7.33667	2.8603	-0.857378	0.332929	-0.570406	0.501996	-1.96167	0.0111684
ENSMUSG00000014747		Ankrd53	ankyrin repeat domain 53	8.00012	4.40226	3.20692	8.88801	-0.856195	0.537249	-1.31696	0.252464	0.135109	0.927942
ENSMUSG00000014748		Tex261	testis expressed gene 261	569.438	752.703	745.312	893.615	0.401033	0.0547536	0.387478	0.0459649	0.649309	0.000747156
ENSMUSG00000014763		Fam120b	family with sequence similarity 120, member B	200.623	250.922	270.913	292.75	0.322713	0.0887528	0.433447	0.00859591	0.544449	0.00157638
ENSMUSG00000014767		Tbp	TATA box binding protein	651.413	623.615	774.221	754.851	-0.0638426	0.821753	0.249404	0.201184	0.21169	0.31679
ENSMUSG00000014769		Psmb1	proteasome (prosome, macropain) subunit, beta type 1	405.677	632.313	615.714	765.969	0.63885	0.0595474	0.602473	0.0581658	0.915788	0.00423279
ENSMUSG00000014773		Dll1	delta-like 1 (Drosophila)	60.2435	34.0836	41.9071	49.8303	-0.80233	0.272841	-0.518628	0.46245	-0.271419	0.736519
ENSMUSG00000014776		Nol3	nucleolar protein 3 (apoptosis repressor with CARD domain)	45.1753	25.4163	16.702	26.7156	-0.838142	0.0592134	-1.4418	0.000117381	-0.756	0.0852282
ENSMUSG00000014778		Fhod1	formin homology 2 domain containing 1	56.5779	51.0448	44.891	39.1504	-0.142069	0.777376	-0.331971	0.381091	-0.532818	0.14727
ENSMUSG00000014782		Plekhg4	pleckstrin homology domain containing, family G (with RhoGef domain) member 4	8.02468	2.6941	6.51833	3.1985	-1.58954	0.0923269	-0.300706	0.781113	-1.30267	0.15614
ENSMUSG00000014786		Slc9a5	solute carrier family 9 (sodium/hydrogen exchanger), member 5	6.01139	4.52983	4.60842	5.46653	-0.400375	0.692775	-0.376932	0.673855	-0.137428	0.893353
ENSMUSG00000014791		Elmo3	engulfment and cell motility 3, ced-12 homolog (C. elegans)	269.105	219.383	207.06	204.739	-0.291902	0.252735	-0.379068	0.0883032	-0.394129	0.0954681
ENSMUSG00000014813		Stc1	stanniocalcin 1	34.5174	32.3436	44.6864	29.1019	-0.0964838	0.832495	0.36709	0.236717	-0.254361	0.470233
ENSMUSG00000014837		4931428F04Rik	RIKEN cDNA 4931428F04 gene	11.0069	5.56191	7.10729	7.70097	-0.994052	0.146131	-0.634052	0.33462	-0.517686	0.463267
ENSMUSG00000014846		Tppp3	tubulin polymerization-promoting protein family member 3	87.0826	89.8323	44.0658	61.6025	0.0405739	0.958842	-0.974636	0.042945	-0.495715	0.386884
ENSMUSG00000014850		Msh3	mutS homolog 3 (E. coli)	71.8076	79.2738	87.3082	85.941	0.139626	0.728969	0.284754	0.366064	0.257381	0.444115
ENSMUSG00000014852		Adamts13	a disintegrin-like and metallopeptidase (reprolysin type) with thrombospondin type 1 motif, 13	10.7916	5.86238	4.29961	7.89042	-0.873617	0.309085	-1.32184	0.0682604	-0.454608	0.611686
ENSMUSG00000014856		Tmem208	transmembrane protein 208	495.694	560.321	470.61	523.827	0.178008	0.57686	-0.0727172	0.82505	0.0803798	0.808589
ENSMUSG00000014859		E2f4	E2F transcription factor 4	256.002	324.481	339.471	429.907	0.341886	0.129681	0.406558	0.0425482	0.748133	0.000128447
ENSMUSG00000014867		Surf4	surfeit gene 4	4588.59	3758.26	3770.42	3426.11	-0.287727	0.147304	-0.28276	0.127382	-0.421051	0.0239446
ENSMUSG00000014873		Surf2	surfeit gene 2	312.351	386.09	455.122	532.116	0.303125	0.294469	0.54189	0.0208917	0.765877	0.00136073
ENSMUSG00000014905		Dnajb9	DnaJ (Hsp40) homolog, subfamily B, member 9	888.072	1268.3	1305.15	1514.46	0.514019	0.0234165	0.555803	0.00789855	0.770257	0.000387219
ENSMUSG00000014907		Naf1	nuclear assembly factor 1 homolog (S. cerevisiae)	16.7909	15.7472	25.9553	23.1264	-0.0813176	0.910537	0.637327	0.154893	0.469411	0.342596
ENSMUSG00000014932		Yes1	Yamaguchi sarcoma viral (v-yes) oncogene homolog 1	119.871	96.3144	98.3966	95.0007	-0.315339	0.276807	-0.283096	0.296194	-0.337436	0.222145
ENSMUSG00000014956		Ppp1cb	protein phosphatase 1, catalytic subunit, beta isoform	1240.54	2118.98	1819.89	1636.97	0.772251	4.06127e-05	0.55303	0.0037107	0.400044	0.0685821
ENSMUSG00000014959		Gorasp2	golgi reassembly stacking protein 2	1065.58	1341.22	1683.51	1644.13	0.332594	0.105609	0.660104	8.47842e-05	0.626241	0.000754457
ENSMUSG00000014980		Tsen15	tRNA splicing endonuclease 15 homolog (S. cerevisiae)	46.3803	93.2749	119.799	132.158	0.995317	0.0330361	1.34827	0.000739793	1.49195	0.00034022
ENSMUSG00000015001		Oc90	otoconin 90	4.46128	2.77425	1.14734	2.48698	-0.70693		-1.94825		-0.87367	0.632355
ENSMUSG00000015002		Efr3a	EFR3 homolog A (S. cerevisiae)	1003.23	1025.83	1179.86	1318.9	0.030865	0.923108	0.233935	0.271755	0.393566	0.0563552
ENSMUSG00000015013		Trappc2l	trafficking protein particle complex 2-like	238.787	538.794	511.97	608.082	1.17309	5.8489e-06	1.10026	9.10752e-06	1.34616	2.59113e-07
ENSMUSG00000015016		Acsf3	acyl-CoA synthetase family member 3	70.6226	70.8528	87.3363	129.717	0.0104756	0.985656	0.307651	0.46324	0.879518	0.0164415
ENSMUSG00000015023		Ddx19a	DEAD (Asp-Glu-Ala-Asp) box polypeptide 19a	319.425	366.506	451.113	450.32	0.19724	0.511622	0.49794	0.0242799	0.49627	0.0363093
ENSMUSG00000015027		Galns	galactosamine (N-acetyl)-6-sulfate sulfatase	97.5842	141.719	138.368	87.0314	0.537105	0.0722649	0.503599	0.0703485	-0.163827	0.653198
ENSMUSG00000015053		Gata2	GATA binding protein 2	16.9155	12.5758	12.2448	8.9718	-0.423226	0.496567	-0.459458	0.394594	-0.894869	0.0802287
ENSMUSG00000015083		C8g	complement component 8, gamma polypeptide	43.7069	53.1375	62.0302	31.154	0.273144	0.697079	0.502284	0.361256	-0.478534	0.422662
ENSMUSG00000015085		Entpd2	ectonucleoside triphosphate diphosphohydrolase 2	55.4718	24.2025	9.90774	121.08	-1.2114	0.01055	-2.49075	2.68972e-09	1.13382	0.0116645
ENSMUSG00000015087		B230208H17Rik	RIKEN cDNA B230208H17 gene	1555.64	1235.4	1173.89	1753.45	-0.331745	0.140391	-0.405012	0.042702	0.174326	0.483737
ENSMUSG00000015090		Ptgds	prostaglandin D2 synthase (brain)	11.5459	3.17785	2.41257	5.50153	-1.93381		-2.24058		-1.0798	0.512998
ENSMUSG00000015092		Edf1	endothelial differentiation-related factor 1	2300.14	1994.27	1254.12	1808.13	-0.20508	0.445735	-0.874268	3.14422e-06	-0.346384	0.145279
ENSMUSG00000015093		Clic3	chloride intracellular channel 3	28.3969	5.85912	19.9341	10.7598	-2.25735	0.0371246	-0.503781	0.661691	-1.36737	0.193294
ENSMUSG00000015094		Npdc1	neural proliferation, differentiation and control gene 1	1027.1	1114.37	960.288	1174.1	0.118902	0.690347	-0.0962855	0.726632	0.194822	0.453527
ENSMUSG00000015095		Fbxw5	F-box and WD-40 domain protein 5	1059.42	1026.54	1046.2	1157.48	-0.0436272	0.887177	-0.0165487	0.954292	0.128736	0.593893
ENSMUSG00000015112		Slc25a13	solute carrier family 25 (mitochondrial carrier, adenine nucleotide translocator), member 13	27.1035	21.7569	20.726	14.2053	-0.310643	0.603888	-0.375667	0.461284	-0.92444	0.0476076
ENSMUSG00000015120		Ube2i	ubiquitin-conjugating enzyme E2I	530.176	572.278	588.327	808.993	0.108212	0.727585	0.147802	0.572992	0.606617	0.0046787
ENSMUSG00000015126		0610007P22Rik	RIKEN cDNA 0610007P22 gene	75.1981	123.789	135.938	120.149	0.719308	0.05798	0.848503	0.0112515	0.669717	0.071998
ENSMUSG00000015127		Unkl	unkempt-like (Drosophila)	36.8617	28.9531	32.1358	27.9434	-0.347824	0.46991	-0.19989	0.665646	-0.393113	0.364181
ENSMUSG00000015133		Lrrk1	leucine-rich repeat kinase 1	70.6023	41.1843	29.5318	15.9873	-0.775305	0.110923	-1.24691	0.00241761	-2.13326	6.70972e-07
ENSMUSG00000015134		Aldh1a3	aldehyde dehydrogenase family 1, subfamily A3	113.273	30.816	27.6614	18.3531	-1.87389	0.00327952	-2.02285	0.000541703	-2.6336	2.85345e-05
ENSMUSG00000015143		Actn1	actinin, alpha 1	223.225	213.308	151.147	195.874	-0.0637097	0.885689	-0.56014	0.038545	-0.185227	0.598562
ENSMUSG00000015149		Sirt2	sirtuin 2 (silent mating type information regulation 2, homolog) 2 (S. cerevisiae)	1909.19	1833.51	1777.05	1488.97	-0.0579256	0.852879	-0.103048	0.681287	-0.357915	0.0979346
ENSMUSG00000015165		Hnrnpl	heterogeneous nuclear ribonucleoprotein L	537.285	496.333	446.963	575.576	-0.114958	0.686752	-0.266495	0.226612	0.100014	0.713667
ENSMUSG00000015176		Nolc1	nucleolar and coiled-body phosphoprotein 1	116.326	148.118	165.441	219.021	0.348833	0.1531	0.510002	0.0137452	0.914412	7.11727e-06
ENSMUSG00000015189		Casd1	CAS1 domain containing 1	1112.24	1319.65	1100.21	976.456	0.243903	0.39545	-0.0171542	0.961677	-0.190907	0.512998
ENSMUSG00000015202		Cnksr3	Cnksr family member 3	60.6187	63.0716	51.12	39.7496	0.0515224	0.925934	-0.246329	0.536686	-0.608149	0.0923592
ENSMUSG00000015214		Mtmr1	myotubularin related protein 1	583.759	561.315	549.813	807.086	-0.0562541	0.877324	-0.0860771	0.772952	0.467384	0.0454149
ENSMUSG00000015217		Hmgb3	high mobility group box 3	8.05553	10.0012	14.9374	13.8549	0.33392	0.76798	0.89581	0.267013	0.792691	0.35148
ENSMUSG00000015222		Mtap2	microtubule-associated protein 2	2075.91	2219.39	1939.82	2070.27	0.0962246	0.658829	-0.0982624	0.615062	-0.00414744	0.986564
ENSMUSG00000015224		Cyp2j9	cytochrome P450, family 2, subfamily j, polypeptide 9	16.2988	10.4868	9.18159	2.35258	-0.628731	0.447509	-0.834945	0.235585	-2.7626	0.000104232
ENSMUSG00000015242		Nipsnap3a	nipsnap homolog 3A (C. elegans)	6.71608	0.657467	0.22696	1.28546	-3.28359		-4.71446		-2.4459
ENSMUSG00000015243		Abca1	ATP-binding cassette, sub-family A (ABC1), member 1	418.267	360.371	363.206	345.022	-0.215721	0.449151	-0.203672	0.437804	-0.277224	0.294379
ENSMUSG00000015247		Nipsnap3b	nipsnap homolog 3B (C. elegans)	257.203	270.815	187.356	329.425	0.0700755	0.902818	-0.458712	0.234302	0.353725	0.400801
ENSMUSG00000015289		Lage3	L antigen family, member 3	265.885	370.196	243.71	281.546	0.479695	0.0870986	-0.121484	0.717858	0.0816245	0.821673
ENSMUSG00000015290		Ubl4	ubiquitin-like 4	563.371	649.761	582.093	754.226	0.205534	0.575748	0.0471868	0.907008	0.422438	0.165439
ENSMUSG00000015291		Gdi1	guanosine diphosphate (GDP) dissociation inhibitor 1	5683.03	6384.42	6717.08	7597.44	0.167548	0.557708	0.240936	0.317672	0.418725	0.0715987
ENSMUSG00000015305		Sash1	SAM and SH3 domain containing 1	40.1031	45.3161	31.1666	25.8396	0.179417	0.648004	-0.359197	0.251547	-0.626916	0.0380849
ENSMUSG00000015312		Gadd45b	growth arrest and DNA-damage-inducible 45 beta	223.28	239.32	174.89	51.0686	0.0938143	0.886636	-0.353023	0.457488	-2.13784	4.93945e-08
ENSMUSG00000015314		Slamf6	SLAM family member 6	15.5534	8.66371	10.486	7.55196	-0.852437	0.411418	-0.584639	0.550478	-1.08193	0.248137
ENSMUSG00000015316		Slamf1	signaling lymphocytic activation molecule family member 1	25.8363	8.94998	16.7744	9.80491	-1.51335	0.0618474	-0.625791	0.455016	-1.39903	0.0750354
ENSMUSG00000015335		Zdhhc12	zinc finger, DHHC domain containing 12	81.0237	74.4786	73.3378	95.3664	-0.125312	0.808702	-0.141689	0.744534	0.237803	0.560974
ENSMUSG00000015337		Endog	endonuclease G	32.6882	68.4846	48.5132	52.3184	1.07967	0.0361656	0.572135	0.297443	0.679416	0.215116
ENSMUSG00000015340		Cybb	cytochrome b-245, beta polypeptide	117.046	253.953	143.943	41.4281	1.11	0.014372	0.294676	0.59349	-1.49502	0.00129105
ENSMUSG00000015341		Golga7	golgi autoantigen, golgin subfamily a, 7	183.992	215.869	277.315	309.592	0.227827	0.504051	0.591958	0.0188536	0.748772	0.00427044
ENSMUSG00000015342		Xk	Kell blood group precursor (McLeod phenotype) homolog	153.233	157.866	195.289	142.156	0.0438214	0.881513	0.350081	0.0511243	-0.10756	0.650325
ENSMUSG00000015354		Pcolce2	procollagen C-endopeptidase enhancer 2	22.4933	10.3043	7.46265	8.04765	-1.12413	0.097165	-1.58505	0.00677005	-1.48711	0.0192631
ENSMUSG00000015355		Cd48	CD48 antigen	11.177	14.7957	7.06394	4.14058	0.393906	0.803497	-0.6791	0.604107	-1.40903	0.259565
ENSMUSG00000015357		Clpx	caseinolytic peptidase X (E.coli)	386.913	328.085	394.54	382.859	-0.238238	0.309864	0.0282999	0.922492	-0.0159532	0.958188
ENSMUSG00000015363		Trabd	TraB domain containing	599.744	311.36	222.25	303.078	-0.946742	3.43603e-05	-1.42995	5.50216e-12	-0.984128	3.56302e-05
ENSMUSG00000015365		Mov10l1	Moloney leukemia virus 10-like 1	39.5352	25.5684	20.4315	20.6306	-0.625279	0.357762	-0.956704	0.0927981	-0.92242	0.12781
ENSMUSG00000015377		Fam116b	family with sequence similarity 116, member B	36.084	60.011	104.401	85.4559	0.737544	0.00980023	1.5339	6.97167e-11	1.24607	2.24651e-06
ENSMUSG00000015396		Cd83	CD83 antigen	24.0353	41.1777	27.7367	7.87243	0.766254	0.117871	0.198323	0.731548	-1.62175	0.00059534
ENSMUSG00000015401		Tmem27	transmembrane protein 27	2753.65	5565.44	2614.37	2271.13	1.01502	0.000657808	-0.0749012	0.865985	-0.278477	0.473456
ENSMUSG00000015405		Ace2	angiotensin I converting enzyme (peptidyl-dipeptidase A) 2	129.724	412.194	187.693	97.2259	1.66674	5.50287e-15	0.532076	0.0336745	-0.419825	0.141194
ENSMUSG00000015437		Gzmb	granzyme B	3.23617	4.38758	2.24207	1.81261	0.443791		-0.558533		-0.844959	0.684167
ENSMUSG00000015441		Gzmf	granzyme F	3.09287	3.24933	2.01336	6.37019	0.0915327		-0.639185		1.02169	0.631448
ENSMUSG00000015443		Gzmn	granzyme N	11.2487	1.83495	4.49684	0.717526	-2.54779		-1.34156		-4.10542	0.0312743
ENSMUSG00000015451		C4a	complement component 4A (Rodgers blood group)	27.2173	22.1365	23.5442	47.0848	-0.276538	0.825231	-0.205691	0.854537	0.791658	0.398468
ENSMUSG00000015452		Ager	advanced glycosylation end product-specific receptor	18.4051	12.5412	18.8036	11.2841	-0.543405	0.603986	0.0295406	0.978391	-0.693656	0.452944
ENSMUSG00000015461		Atf6b	activating transcription factor 6 beta	1107.56	1194.85	1090.29	1061.91	0.109061	0.810743	-0.0236986	0.958635	-0.0593584	0.891798
ENSMUSG00000015467		Egfl8	EGF-like domain 8	18.5217	15.6547	16.3873	6.81878	-0.260827	0.847403	-0.201482	0.86664	-1.42742	0.142962
ENSMUSG00000015468		Notch4	Notch gene homolog 4 (Drosophila)	198.515	276.095	282.877	198.796	0.471605	0.243064	0.506415	0.166099	0.00577479	0.991308
ENSMUSG00000015474		Ppt2	palmitoyl-protein thioesterase 2	48.6269	46.27	33.4287	28.7648	-0.0666251	0.929708	-0.532622	0.292394	-0.75963	0.128974
ENSMUSG00000015476		Prrt1	proline-rich transmembrane protein 1	326.071	308.811	235.264	162.745	-0.0751742	0.876786	-0.469172	0.135834	-0.997086	0.00086971
ENSMUSG00000015478		Rnf5	ring finger protein 5	389.146	218.076	83.0048	240.869	-0.836189	0.302265	-2.2272	0.000366753	-0.692708	0.401323
ENSMUSG00000015484		Fam163a	family with sequence similarity 163, member A	80.6442	78.149	51.658	95.5612	-0.0479275	0.970511	-0.643084	0.49783	0.244459	0.830727
ENSMUSG00000015488		5930434B04Rik	RIKEN cDNA 5930434B04 gene	1203.96	857.455	828.617	1244.83	-0.490136	0.0880021	-0.538815	0.038881	0.0482582	0.901219
ENSMUSG00000015501		Hivep2	human immunodeficiency virus type I enhancer binding protein 2	121.197	109.618	141.714	89.4112	-0.143338	0.650476	0.225445	0.388288	-0.438474	0.077195
ENSMUSG00000015519		2310057J18Rik	RIKEN cDNA 2310057J18 gene	8.24881	1.45518	5.40553	4.22663	-2.53854		-0.599085		-0.962586	0.555022
ENSMUSG00000015522		Arnt	aryl hydrocarbon receptor nuclear translocator	540.947	331.508	348.953	491.953	-0.706703	0.00925112	-0.631841	0.0149754	-0.136897	0.705879
ENSMUSG00000015533		Itga2	integrin alpha 2	21.4268	5.80564	7.05018	10.3086	-1.85732	0.000380699	-1.59817	0.000955382	-1.04749	0.0573691
ENSMUSG00000015536		Mocs2	molybdenum cofactor synthesis 2	669.614	1124.4	913.478	1186.88	0.745848	0.00291607	0.44714	0.0873388	0.824085	0.0011782
ENSMUSG00000015542		Nat9	N-acetyltransferase 9 (GCN5-related, putative)	161.513	292.685	327.389	357.324	0.857654	0.00154255	1.02133	3.24087e-05	1.14433	1.17649e-05
ENSMUSG00000015568		Lpl	lipoprotein lipase	825.182	1384.08	807.721	1383.67	0.745875	2.12462e-07	-0.0308704	0.89646	0.745477	1.03395e-06
ENSMUSG00000015575		Atp6v0e	ATPase, H+ transporting, lysosomal V0 subunit E	286.918	544.393	422.319	627.845	0.925449	0.000252492	0.559201	0.0334406	1.13032	9.83705e-06
ENSMUSG00000015579		Nkx2-5	NK2 transcription factor related, locus 5 (Drosophila)	0.349467	1.93042	0	0.395121	2.51272		-1.86158		0.202796
ENSMUSG00000015597		Zfp318	zinc finger protein 318	177.208	171.647	215.739	221.159	-0.0478142	0.89441	0.282313	0.243206	0.319677	0.200458
ENSMUSG00000015599		Ttbk1	tau tubulin kinase 1	5.93617	6.19113	3.61879	5.13976	0.0384239	0.969599	-0.722469	0.298565	-0.217944	0.799417
ENSMUSG00000015605		Srf	serum response factor	81.6476	116.76	88.9861	89.5307	0.518383	0.0514886	0.124677	0.698031	0.134437	0.685712
ENSMUSG00000015619		Gata3	GATA binding protein 3	15.4313	5.07027	9.54732	6.69098	-1.57043	0.307222	-0.682384		-1.16199	0.425169
ENSMUSG00000015627		Gata5	GATA binding protein 5	0.580001	2.53918	1.69522	1.82562	2.10186		1.49543		1.62654	0.490804
ENSMUSG00000015647		Lama5	laminin, alpha 5	411.512	330.186	217.868	68.3672	-0.314002	0.443329	-0.91561	0.00256013	-2.56903	9.60845e-17
ENSMUSG00000015652		Steap1	six transmembrane epithelial antigen of the prostate 1	14.1618	11.6373	14.4979	166.969	-0.240355	0.839864	0.0582404	0.958496	3.57184	9.17152e-09
ENSMUSG00000015653		Steap2	six transmembrane epithelial antigen of prostate 2	377.511	334.018	444.19	621.369	-0.177581	0.456098	0.233444	0.256366	0.717925	7.53334e-05
ENSMUSG00000015656		Hspa8	heat shock protein 8	1339.53	1460.46	1279.3	823.475	0.124381	0.728903	-0.0657831	0.851512	-0.703406	0.00594516
ENSMUSG00000015659		Serac1	serine active site containing 1	368.805	326.384	407.585	426.398	-0.171713	0.6218	0.144671	0.643715	0.21073	0.493141
ENSMUSG00000015665		Awat1	acyl-CoA wax alcohol acyltransferase 1	2.4972	4.94551	3.67969	1.36823	1.01403		0.578712		-0.8867	0.665176
ENSMUSG00000015668		Pdzd11	PDZ domain containing 11	355.473	398.976	460.763	486.553	0.165054	0.681303	0.374818	0.227781	0.451482	0.156166
ENSMUSG00000015671		Psma2	proteasome (prosome, macropain) subunit, alpha type 2	177.421	312.135	295.195	353.502	0.81382	0.00211422	0.734178	0.00391523	0.992967	0.00017532
ENSMUSG00000015672		Mrpl32	mitochondrial ribosomal protein L32	147.858	280.175	230.124	257.111	0.920948	0.00644306	0.638128	0.0602739	0.793242	0.0228759
ENSMUSG00000015697		Setdb1	SET domain, bifurcated 1	98.3352	79.907	114.702	146.47	-0.301417	0.228378	0.221347	0.358345	0.574555	0.00738593
ENSMUSG00000015702		Anxa9	annexin A9	24.8288	20.0923	16.4208	12.1835	-0.295334	0.700532	-0.590822	0.326342	-1.02975	0.0763726
ENSMUSG00000015709		Arnt2	aryl hydrocarbon receptor nuclear translocator 2	57.4535	87.9981	59.9678	95.8459	0.612398	0.0203236	0.0602304	0.869354	0.738125	0.00421216
ENSMUSG00000015711		Prune	prune homolog (Drosophila)	94.7768	105.742	113.413	126.089	0.157856	0.678125	0.256053	0.405205	0.41441	0.160346
ENSMUSG00000015714		Lass2	LAG1 homolog, ceramide synthase 2	1124.63	1147.08	1333.26	1508.22	0.0269654	0.93394	0.245525	0.250951	0.424265	0.0393703
ENSMUSG00000015721		Nlrp5	NLR family, pyrin domain containing 5	2.20921	2.56915	1.62124	1.07544	0.189869	0.925005	-0.445443		-1.03166	0.502821
ENSMUSG00000015733		Capza2	capping protein (actin filament) muscle Z-line, alpha 2	904.558	1320.15	1495.71	1538.2	0.546163	0.0735097	0.727081	0.00657502	0.766472	0.00808363
ENSMUSG00000015745		Plekho1	pleckstrin homology domain containing, family O member 1	70.7661	109.848	75.7282	49.3805	0.620601	0.305919	0.0939234	0.90017	-0.511347	0.409765
ENSMUSG00000015747		Vps45	vacuolar protein sorting 45 (yeast)	78.7329	115.753	106.999	80.112	0.554284	0.0933687	0.440416	0.168641	0.018532	0.968841
ENSMUSG00000015748		Prpf3	PRP3 pre-mRNA processing factor 3 homolog (yeast)	515.196	509.074	527.719	548.621	-0.0193528	0.954774	0.0329523	0.912249	0.0889467	0.745791
ENSMUSG00000015749		Anp32e	acidic (leucine-rich) nuclear phosphoprotein 32 family, member E	1466.35	2468.94	2698.62	3070.17	0.751208	1.3355e-05	0.880675	4.37318e-08	1.06676	7.39299e-10
ENSMUSG00000015750		Aph1a	anterior pharynx defective 1a homolog (C. elegans)	12.609	18.9862	15.7489	16.396	0.581471	0.400943	0.316482	0.651206	0.386288	0.57889
ENSMUSG00000015755		Tab2	TGF-beta activated kinase 1/MAP3K7 binding protein 2	997.203	1411.59	1531.51	1796.43	0.502199	0.00123166	0.619397	1.32654e-05	0.849865	1.58486e-08
ENSMUSG00000015757		Ppil4	peptidylprolyl isomerase (cyclophilin)-like 4	236.265	259.075	330.441	389.284	0.13005	0.634172	0.482393	0.0100531	0.718425	0.000151943
ENSMUSG00000015759		Cnih	cornichon homolog (Drosophila)	109.635	118.732	112.112	145.501	0.122841	0.780875	0.037467	0.932365	0.413331	0.201047
ENSMUSG00000015766		Eps8	epidermal growth factor receptor pathway substrate 8	1475.64	1106.47	1539.29	1315.02	-0.413956	0.0789703	0.059734	0.844091	-0.165686	0.543723
ENSMUSG00000015776		Med22	mediator complex subunit 22	187.889	226.231	265.965	373.579	0.271412	0.461808	0.500707	0.0872574	0.992729	0.000344205
ENSMUSG00000015787		Abo	ABO blood group (transferase A, alpha 1-3-N-acetylgalactosaminyltransferase, transferase B, alpha 1-3-galactosyltransferase)	9.67665	2.49074	3.73439	7.67891	-1.918	0.107279	-1.37197	0.207097	-0.350622	0.795513
ENSMUSG00000015790		Surf1	surfeit gene 1	241.877	257.996	290.342	506.573	0.0852094	0.839864	0.258311	0.396271	1.05955	2.4528e-05
ENSMUSG00000015804		Med28	mediator of RNA polymerase II transcription, subunit 28 homolog (yeast)	803.122	1468.44	1088.96	1649.88	0.869688	0.00235249	0.440047	0.155507	1.03856	0.000301865
ENSMUSG00000015806		Qdpr	quinoid dihydropteridine reductase	774.882	1000.56	1030.03	1240.9	0.367683	0.0948125	0.409509	0.0389831	0.679096	0.000567484
ENSMUSG00000015812		Gnrh1	gonadotropin releasing hormone 1	45.9558	40.6503	40.6035	30.3773	-0.16896	0.885689	-0.194044	0.84618	-0.610344	0.490789
ENSMUSG00000015829		Tnr	tenascin R	211.95	188.993	121.692	99.0789	-0.166224	0.484792	-0.8018	7.11786e-07	-1.09663	1.80677e-10
ENSMUSG00000015837		Sqstm1	sequestosome 1	1624.03	2159.71	2061.94	8932.95	0.410714	0.0825457	0.344735	0.130862	2.45964	1.39275e-37
ENSMUSG00000015839		Nfe2l2	nuclear factor, erythroid derived 2, like 2	499.927	625.701	723.974	704.131	0.324936	0.165006	0.535217	0.00632123	0.494706	0.0222457
ENSMUSG00000015843		Rxrg	retinoid X receptor gamma	2.39703	1.26214	1.20035	0.328191	-0.90631		-0.96915		-2.88105
ENSMUSG00000015846		Rxra	retinoid X receptor alpha	329.797	400.62	257.147	314.026	0.283732	0.26236	-0.356795	0.111842	-0.0678297	0.825523
ENSMUSG00000015850		Adamtsl4	ADAMTS-like 4	183.37	67.8557	108.121	47.1995	-1.44049	0.0130302	-0.753755	0.202773	-1.93363	0.000547846
ENSMUSG00000015852		Fcrls	Fc receptor-like S, scavenger receptor	6.95508	5.85933	3.35577	1.67136	-0.28747	0.88468	-1.0841		-2.03306	0.157006
ENSMUSG00000015854		Cd5l	CD5 antigen-like	2.96467	2.32507	3.32862	0.342031	-0.364815		0.159829		-3.28313	0.0729857
ENSMUSG00000015869		Prpsap1	phosphoribosyl pyrophosphate synthetase-associated protein 1	674.019	704.699	776.804	650.795	0.0651759	0.883971	0.204288	0.536781	-0.0489276	0.904594
ENSMUSG00000015879		Fam184b	family with sequence similarity 184, member B	25.9389	37.5644	27.0407	13.412	0.535474	0.188157	0.0609428	0.908163	-0.939073	0.0125009
ENSMUSG00000015880		Ncapg	non-SMC condensin I complex, subunit G	12.6952	6.93706	8.53278	7.25975	-0.851595	0.201259	-0.564964	0.374844	-0.808036	0.199132
ENSMUSG00000015882		Lcorl	ligand dependent nuclear receptor corepressor-like	362.656	462.094	315.784	342.148	0.347543	0.183227	-0.200371	0.457488	-0.0857563	0.79011
ENSMUSG00000015889		Lta4h	leukotriene A4 hydrolase	134.268	164.329	164.665	201.387	0.290483	0.289083	0.294561	0.238794	0.586498	0.0115553
ENSMUSG00000015890		Amdhd1	amidohydrolase domain containing 1	2.78698	5.77041	2.36658	8.45824	1.03792	0.513155	-0.266573	0.881549	1.57975	0.246281
ENSMUSG00000015932		Dstn	destrin	1386.57	1755.57	1178.8	1527.93	0.340408	0.283694	-0.233925	0.45725	0.139818	0.698834
ENSMUSG00000015937		H2afy	H2A histone family, member Y	982.189	1521.05	1554.96	1639.01	0.631225	8.99091e-05	0.662474	1.21617e-05	0.738207	6.36436e-06
ENSMUSG00000015942		Gtf2ird2	GTF2I repeat domain containing 2	191.46	245.309	223.111	194.955	0.35643	0.365585	0.218315	0.579672	0.030874	0.950372
ENSMUSG00000015943		Bola1	bolA-like 1 (E. coli)	203.82	420.772	350.151	680.993	1.04592	0.000860532	0.784055	0.012204	1.73996	6.14666e-09
ENSMUSG00000015944		Gatsl2	GATS protein-like 2	712.06	1266.51	750.225	829.901	0.830714	5.28368e-07	0.0754567	0.758366	0.221399	0.308484
ENSMUSG00000015947		Fcgr1	Fc receptor, IgG, high affinity I	3.82631	4.26583	3.30502	4.61613	0.162609	0.918961	-0.211317	0.878359	0.250741	0.853094
ENSMUSG00000015950		Ncf1	neutrophil cytosolic factor 1	19.1472	23.2325	11.5561	5.02665	0.27319	0.791382	-0.7327	0.350027	-1.91596	0.00934616
ENSMUSG00000015957		Wnt11	wingless-related MMTV integration site 11	5.3746	1.4365	3.84566	2.79135	-1.87619		-0.483365		-0.959025	0.548397
ENSMUSG00000015961		Adss	adenylosuccinate synthetase, non muscle	317.041	349.071	289.65	347.854	0.138928	0.679589	-0.128329	0.6727	0.134376	0.672662
ENSMUSG00000015962		1700016C15Rik	RIKEN cDNA 1700016C15 gene	2.27719	3.26816	1.50225	0.907185	0.510873		-0.676555		-1.433
ENSMUSG00000015966		Il17rb	interleukin 17 receptor B	13.4034	10.7614	12.0625	14.1338	-0.330549	0.715469	-0.171522	0.84266	0.0714245	0.937698
ENSMUSG00000015968		Cacna1d	calcium channel, voltage-dependent, L type, alpha 1D subunit	205.45	200.895	262.309	191.215	-0.0319839	0.924507	0.352109	0.0899326	-0.103295	0.705814
ENSMUSG00000015970		Chdh	choline dehydrogenase	111.054	30.8262	25.8091	16.6088	-1.84419	2.32509e-07	-2.10157	3.75683e-10	-2.72407	1.13793e-13
ENSMUSG00000015971		Actr8	ARP8 actin-related protein 8 homolog (S. cerevisiae)	166.906	221.98	227.802	296.929	0.410045	0.106321	0.448317	0.0506499	0.828358	0.000196877
ENSMUSG00000015980		Lrrc27	leucine rich repeat containing 27	221.375	248.641	200.42	323.348	0.174235	0.679129	-0.135986	0.726302	0.553039	0.078049
ENSMUSG00000015981		Stk32c	serine/threonine kinase 32C	2.57582	1.57382	3.27239	1.59794	-0.685354		0.391879		-0.655048	0.738758
ENSMUSG00000015994		Fnta	farnesyltransferase, CAAX box, alpha	243.133	344.063	350.832	384.331	0.500183	0.0439626	0.530193	0.0194993	0.660023	0.00533828
ENSMUSG00000016018		Skiv2l2	superkiller viralicidic activity 2-like 2 (S. cerevisiae)	195.251	312.909	305.865	340.01	0.679526	0.00629664	0.646942	0.0060515	0.798196	0.0012998
ENSMUSG00000016024		Lbp	lipopolysaccharide binding protein	61.6409	21.9758	26.6524	7.04077	-1.50011	0.00870091	-1.20016	0.026479	-3.09892	3.31505e-08
ENSMUSG00000016028		Celsr1	cadherin, EGF LAG seven-pass G-type receptor 1 (flamingo homolog, Drosophila)	62.2455	22.2917	7.79127	5.67771	-1.48049	0.0568857	-2.99702	3.16695e-06	-3.45269	8.10253e-07
ENSMUSG00000016087		Fli1	Friend leukemia integration 1	31.4225	26.5067	18.7165	12.0111	-0.255164	0.656089	-0.758318	0.0699626	-1.39639	0.000792246
ENSMUSG00000016128		Stard13	StAR-related lipid transfer (START) domain containing 13	973.478	676.453	545.726	470.088	-0.525515	0.00293853	-0.834214	7.34591e-08	-1.04959	3.05449e-10
ENSMUSG00000016150		Odz1	odd Oz/ten-m homolog 1 (Drosophila)	10.7223	7.06195	7.79323	4.68233	-0.617542	0.301799	-0.462544	0.41441	-1.19487	0.02173
ENSMUSG00000016179		Camk1g	calcium/calmodulin-dependent protein kinase I gamma	86.1668	66.3474	89.8405	49.8013	-0.373028	0.554949	0.057953	0.93475	-0.805908	0.117696
ENSMUSG00000016181		Diexf	digestive organ expansion factor homolog (zebrafish)	50.0665	43.6428	42.2749	69.1069	-0.198083	0.607644	-0.243347	0.45978	0.465876	0.128333
ENSMUSG00000016194		Hsd11b1	hydroxysteroid 11-beta dehydrogenase 1	33.9703	20.2069	18.2292	7.9794	-0.722354	0.446419	-0.898514	0.272409	-2.07664	0.00896722
ENSMUSG00000016200		Syt14	synaptotagmin XIV	178.449	175.07	177.426	149.635	-0.0320702	0.934967	-0.00869784	0.980032	-0.255588	0.357724
ENSMUSG00000016206		H2-M3	histocompatibility 2, M region locus 3	92.4967	141.309	119.799	131.522	0.613083	0.0658525	0.36933	0.279177	0.503415	0.135625
ENSMUSG00000016239		Lonrf3	LON peptidase N-terminal domain and ring finger 3	7.15149	8.14785	13.3216	48.1496	0.172913	0.867927	0.885934	0.177369	2.74654	5.78829e-07
ENSMUSG00000016252		Atp5e	ATP synthase, H+ transporting, mitochondrial F1 complex, epsilon subunit	2486.32	4403.62	2304.99	3348.7	0.824525	0.000351419	-0.108698	0.731913	0.429111	0.10799
ENSMUSG00000016253		Th1l	TH1-like homolog (Drosophila)	356.633	569.437	629.638	691.261	0.675713	0.00349173	0.819383	8.52954e-05	0.954407	1.5796e-05
ENSMUSG00000016255		Tubb1	tubulin, beta 1 class VI	15.6177	29.2866	10.6921	8.43732	0.910904	0.243968	-0.558486	0.49933	-0.89452	0.265632
ENSMUSG00000016256		Ctsz	cathepsin Z	247.624	510.931	400.584	522.804	1.04684	8.77501e-06	0.695075	0.00383892	1.08036	9.31757e-06
ENSMUSG00000016257		Slmo2	slowmo homolog 2 (Drosophila)	955.051	1294.48	902.186	1423.92	0.439605	0.084527	-0.0801891	0.80397	0.575928	0.0176189
ENSMUSG00000016262		Sertad4	SERTA domain containing 4	58.3062	38.2083	30.3587	43.825	-0.600365	0.163978	-0.942747	0.00928841	-0.40979	0.350665
ENSMUSG00000016283		H2-M2	histocompatibility 2, M region locus 2	86.213	53.5676	49.3135	33.8884	-0.677922	0.306666	-0.806088	0.171149	-1.36256	0.0189236
ENSMUSG00000016308		Ube2a	ubiquitin-conjugating enzyme E2A, RAD6 homolog (S. cerevisiae)	220.909	267.959	236.789	342.347	0.27834	0.394651	0.101198	0.774342	0.63229	0.0195831
ENSMUSG00000016319		Slc25a5	solute carrier family 25 (mitochondrial carrier, adenine nucleotide translocator), member 5	887.349	778.361	625.615	900.679	-0.188739	0.614998	-0.502457	0.0708185	0.0217937	0.959715
ENSMUSG00000016327		Atp1b4	ATPase, (Na+)/K+ transporting, beta 4 polypeptide	1.75585	3.79024	3.11949	5.31236	1.10588	0.438029	0.81887	0.549563	1.57194	0.208145
ENSMUSG00000016344		Ppdpf	pancreatic progenitor cell differentiation and proliferation factor homolog (zebrafish)RIKEN cDNA 2700038C09 gene	89.6807	132.924	95.8758	134.261	0.574466	0.18228	0.105732	0.842836	0.586745	0.152818
ENSMUSG00000016346		Kcnq2	potassium voltage-gated channel, subfamily Q, member 2	43.6597	51.0902	39.9525	60.1252	0.223314	0.624924	-0.131294	0.766449	0.464286	0.205759
ENSMUSG00000016349		Eef1a2	eukaryotic translation elongation factor 1 alpha 2	39.9936	81.5169	40.3024	73.5183	1.02669	0.0241667	0.0192757	0.976203	0.887502	0.0572039
ENSMUSG00000016356		Col20a1	collagen, type XX, alpha 1	19.3045	17.103	19.0399	19.2315	-0.173304	0.81496	-0.0230564	0.973652	-0.00103112	0.999334
ENSMUSG00000016382		Pls3	plastin 3 (T-isoform)	97.46	122.546	78.1996	83.789	0.330341	0.407482	-0.316086	0.392681	-0.218738	0.597296
ENSMUSG00000016386		Mpped2	metallophosphoesterase domain containing 2	185.446	169.812	178.016	129.278	-0.131391	0.774107	-0.057718	0.89646	-0.514747	0.1224
ENSMUSG00000016409		Nkap	NFKB activating protein	111.386	116.99	109.137	154.283	0.0690165	0.856078	-0.0322575	0.927873	0.465492	0.0627861
ENSMUSG00000016427		Ndufa1	NADH dehydrogenase (ubiquinone) 1 alpha subcomplex, 1	743.701	1335.54	1029.45	812.343	0.845337	0.0120829	0.46928	0.188949	0.125277	0.788232
ENSMUSG00000016458		Wt1	Wilms tumor 1 homolog	11.7392	28.1985	4.76404	3.21379	1.25909	0.450593	-1.3122	0.395497	-1.86112	0.231224
ENSMUSG00000016477		E2f3	E2F transcription factor 3	33.0376	44.339	25.0585	50.2334	0.435998	0.453279	-0.394976	0.468696	0.611098	0.238102
ENSMUSG00000016481		Cr1l	complement component (3b/4b) receptor 1-like	296.593	420.61	401.041	542.465	0.504242	0.0117503	0.436667	0.0224928	0.871935	2.53715e-06
ENSMUSG00000016487		Ppfibp1	PTPRF interacting protein, binding protein 1 (liprin beta 1)	1227.89	1447.37	1516.47	1860.07	0.236605	0.349153	0.304246	0.170664	0.599468	0.00449472
ENSMUSG00000016493		Cd46	CD46 antigen, complement regulatory protein	21.1889	15.9603	26.4236	70.6758	-0.395204	0.663353	0.31985	0.685348	1.74048	0.00385647
ENSMUSG00000016494		Cd34	CD34 antigen	52.0596	75.7151	45.7911	17.9895	0.539584	0.1269	-0.184464	0.647041	-1.52914	1.51113e-06
ENSMUSG00000016495		5033414D02Rik	RIKEN cDNA 5033414D02 gene	525.831	685.808	805.202	755.599	0.380827	0.0931732	0.61196	0.00124716	0.518469	0.014288
ENSMUSG00000016496		Cd274	CD274 antigen	99.1568	140.239	175.737	175.664	0.496524	0.0267687	0.822348	1.37318e-05	0.822648	6.61243e-05
ENSMUSG00000016498		Pdcd1lg2	programmed cell death 1 ligand 2	2.88082	5.24224	3.10833	3.49126	0.831695		0.0668812		0.235781	0.914896
ENSMUSG00000016503		Gtf3a	general transcription factor III A	107.744	106.021	80.9029	94.3015	-0.0154376	0.975556	-0.410185	0.215167	-0.185976	0.636273
ENSMUSG00000016510		Mtif3	mitochondrial translational initiation factor 3	141.222	176.171	157.803	169.935	0.320363	0.448181	0.161266	0.707249	0.263798	0.525548
ENSMUSG00000016520		Lnx2	ligand of numb-protein X 2	189.056	161.833	160.9	147.033	-0.221661	0.402254	-0.229945	0.336462	-0.360694	0.121486
ENSMUSG00000016524		Il19	interleukin 19	4.82786	2.5122	2.88581	1.90182	-0.962145		-0.776332		-1.36725	0.551175
ENSMUSG00000016526		Dyrk3	dual-specificity tyrosine-(Y)-phosphorylation regulated kinase 3	26.1975	27.523	35.8134	42.699	0.0816352	0.911574	0.457725	0.359275	0.71168	0.136186
ENSMUSG00000016528		Mapkapk2	MAP kinase-activated protein kinase 2	185.018	216.586	214.215	224.941	0.229392	0.463708	0.214374	0.454331	0.286105	0.319673
ENSMUSG00000016529		Il10	interleukin 10	2.36707	1.46136	2.31632	0.848061	-0.715447		-0.0881286		-1.48817
ENSMUSG00000016534		Lamp2	lysosomal-associated membrane protein 2	1495.85	2238.98	2083.65	2278.23	0.581914	0.0191155	0.47833	0.0481686	0.60692	0.0165052
ENSMUSG00000016541		Atxn10	ataxin 10	466.848	613.947	679.027	761.692	0.394129	0.0764322	0.540522	0.00523891	0.707024	0.000476547
ENSMUSG00000016552		Foxred2	FAD-dependent oxidoreductase domain containing 2	140.966	97.8581	98.155	104.723	-0.528574	0.0349524	-0.520691	0.0246881	-0.425985	0.0993654
ENSMUSG00000016554		Eif3d	eukaryotic translation initiation factor 3, subunit D	185.342	209.081	223.51	330.273	0.174345	0.622941	0.272556	0.349425	0.835808	0.000949539
ENSMUSG00000016559		H3f3b	H3 histone, family 3B	457.81	775.974	857.671	841.07	0.761513	0.000553957	0.906573	8.06728e-06	0.877612	9.01483e-05
ENSMUSG00000016619		Nup50	nucleoporin 50	206.543	194.106	198.243	274.033	-0.0908663	0.770562	-0.0590566	0.840151	0.40851	0.0656203
ENSMUSG00000016624		Phf21b	PHD finger protein 21B	148.313	201.318	221.132	201.174	0.442241	0.129915	0.576433	0.024021	0.44182	0.126088
ENSMUSG00000016626		Nlrp14	NLR family, pyrin domain containing 14	3.82879	3.86395	3.2213	0.450328	0.0410621	0.9819	-0.243514	0.872828	-3.02413	0.0292836
ENSMUSG00000016637		Ift27	intraflagellar transport 27 homolog (Chlamydomonas)	60.2868	86.219	102.399	107.556	0.508138	0.285843	0.764315	0.0520919	0.836021	0.0418178
ENSMUSG00000016664		Pacsin2	protein kinase C and casein kinase substrate in neurons 2	142.802	84.4803	82.5396	188.742	-0.755392	0.00211033	-0.787013	0.000548753	0.405945	0.136606
ENSMUSG00000016756		Cmah	cytidine monophospho-N-acetylneuraminic acid hydroxylase	24.1196	11.7084	7.42737	3.40834	-1.03264	0.100022	-1.70919	0.00132244	-2.79406	1.49073e-06
ENSMUSG00000016757		Ttll12	tubulin tyrosine ligase-like family, member 12	59.6577	92.3182	85.5178	115.336	0.635047	0.0289642	0.524674	0.0607594	0.956011	0.000402043
ENSMUSG00000016758		Bik	BCL2-interacting killer	21.6409	20.3068	8.69909	22.2246	-0.102259	0.934093	-1.31704	0.0971451	0.0231638	0.983459
ENSMUSG00000016763		Scube1	signal peptide, CUB domain, EGF-like 1	12.048	14.302	8.46339	1.67283	0.246448	0.733952	-0.505647	0.38207	-2.81077	1.96516e-07
ENSMUSG00000016831		Tox4	TOX high mobility group box family member 4	906.35	988.203	1146.77	1486.87	0.126153	0.62518	0.341082	0.0705138	0.71455	6.9024e-05
ENSMUSG00000016833		Mrps18c	mitochondrial ribosomal protein S18C	138.622	237.77	271.332	383.355	0.775416	0.0842443	0.97419	0.0127637	1.46818	0.00017022
ENSMUSG00000016918		Sulf1	sulfatase 1	27.5064	15.9514	14.8195	5.92928	-0.779397	0.0954955	-0.88396	0.0335233	-2.19813	1.26833e-07
ENSMUSG00000016921		Srsf6	serine/arginine-rich splicing factor 6	1463.19	924.713	940.485	1050.76	-0.661469	0.000147803	-0.637637	0.00012562	-0.477209	0.0123993
ENSMUSG00000016933		Plcg1	phospholipase C, gamma 1	377.958	315.546	366.935	333.386	-0.260615	0.385979	-0.0442304	0.901429	-0.179691	0.561161
ENSMUSG00000016940		Kctd2	potassium channel tetramerisation domain containing 2	224.74	265.839	337.105	414.702	0.245345	0.402074	0.585796	0.0083782	0.886751	7.73796e-05
ENSMUSG00000016942		Tmprss6	transmembrane serine protease 6	9.49112	5.53013	8.91599	3.19741	-0.763546	0.398246	-0.0992059	0.924594	-1.56463	0.0449455
ENSMUSG00000016946		Kctd5	potassium channel tetramerisation domain containing 5	37.1734	68.7864	59.2573	100.978	0.87169	0.0694121	0.668269	0.153397	1.43641	0.000831143
ENSMUSG00000016982		Pom121l2	POM121 membrane glycoprotein-like 2 (rat)	3.33812	1.61794	3.02112	1.69748	-1.00852		-0.141045		-0.948579	0.644069
ENSMUSG00000016984		Etaa1	Ewing's tumor-associated antigen 1	34.1368	40.452	39.3604	43.9817	0.247701	0.551995	0.207406	0.586669	0.36243	0.313317
ENSMUSG00000016995		Matn4	matrilin 4	32.4439	16.2355	9.78532	5.98282	-0.981767	0.129988	-1.73123	0.00147691	-2.43341	3.29332e-05
ENSMUSG00000016998		Svs4	seminal vesicle secretory protein 4	3.86782	5.40473	1.07177	0	0.499411		-1.86467		-4.69699
ENSMUSG00000017000		Svs6	seminal vesicle secretory protein 6	3.7303	4.02543	9.11985	6.35282	0.186408		1.31388		0.819652	0.734291
ENSMUSG00000017002		Slpi	secretory leukocyte peptidase inhibitor	38.5971	150.451	41.2324	10.3548	1.95709	0.00505497	0.0991112	0.926907	-1.86044	0.0222373
ENSMUSG00000017003		Svs3a	seminal vesicle secretory protein 3A	1.34016	3.16321	0.590626	0	1.28626		-1.09912		-3.82945
ENSMUSG00000017004		Svs5	seminal vesicle secretory protein 5	3.98479	0.737829	0.600333	0.504365	-2.22427		-2.83874		-2.80036
ENSMUSG00000017007		Rbpjl	recombination signal binding protein for immunoglobulin kappa J region-like	1078.69	426.252	80.5884	13.9346	-1.33927	0.146791	-3.7424	1.90188e-07	-6.2754	2.44252e-16
ENSMUSG00000017009		Sdc4	syndecan 4	719.082	773.256	535.971	679.942	0.105636	0.754713	-0.422485	0.0721043	-0.0795836	0.807813
ENSMUSG00000017049		Ccdc70	coiled-coil domain containing 70	0.406474	0.353695	0.699371	0	-0.285313		0.451123		-2.24923
ENSMUSG00000017057		Il13ra1	interleukin 13 receptor, alpha 1	43.1189	59.8891	67.0898	71.6699	0.479491	0.165462	0.641568	0.0313864	0.735907	0.0185117
ENSMUSG00000017064		Prl5a1	prolactin family 5, subfamily a, member 1	4.69914	6.08467	1.37026	0.567916	0.361556		-1.76042		-3.09085	0.142203
ENSMUSG00000017119		Nbr1	neighbor of Brca1 gene 1	831.914	758.963	779.911	702.954	-0.131909	0.555206	-0.092681	0.661841	-0.243196	0.202247
ENSMUSG00000017132		Cyth1	cytohesin 1	151.223	111.089	99.0393	188.545	-0.445856	0.0824931	-0.608241	0.00587278	0.318567	0.217967
ENSMUSG00000017144		Rnd3	Rho family GTPase 3	29.8223	34.2292	17.9109	25.6116	0.194753	0.748221	-0.737184	0.0881501	-0.226159	0.679754
ENSMUSG00000017146		Brca1	breast cancer 1	30.8191	26.2136	15.6616	17.636	-0.240693	0.716224	-0.984867	0.0316112	-0.822159	0.0996223
ENSMUSG00000017165		Gast	gastrin	15.3906	17.5564	14.548	13.9179	0.192124	0.914829	-0.089874		-0.181474	0.908572
ENSMUSG00000017167		Cntnap1	contactin associated protein-like 1	36.3158	31.9238	24.1716	21.2422	-0.184439	0.748221	-0.586473	0.158753	-0.769391	0.0682271
ENSMUSG00000017176		Nt5c3l	5'-nucleotidase, cytosolic III-like	292.77	342.102	290.323	327.519	0.226324	0.591109	-0.0106503	0.981457	0.164503	0.687802
ENSMUSG00000017188		Ccdc56	coiled-coil domain containing 56	821.252	1058.13	841.781	1010.94	0.36511	0.209001	0.0367746	0.922492	0.301322	0.308366
ENSMUSG00000017195		Zpbp2	zona pellucida binding protein 2	8.86756	10.7947	9.65076	10.1031	0.290129	0.832798	0.136643	0.915313	0.213623	0.863366
ENSMUSG00000017204		Gsdma	gasdermin A	14.0355	3.41477	4.67616	76.6254	-2.0317	0.00028336	-1.60052	0.000833746	2.43856	3.48482e-09
ENSMUSG00000017210		Med24	mediator complex subunit 24	565.701	687.202	539.384	634.827	0.282309	0.357278	-0.0677498	0.848816	0.167688	0.605847
ENSMUSG00000017211		Gsdma2	gasdermin A2	39.5874	17.0682	9.22452	17.3516	-1.21647	0.280913	-2.09269	0.0272387	-1.16938	0.279986
ENSMUSG00000017221		Psmd3	proteasome (prosome, macropain) 26S subunit, non-ATPase, 3	170.207	207.691	190.303	277.679	0.285289	0.34999	0.160172	0.606921	0.706863	0.00520286
ENSMUSG00000017264		Exosc10	exosome component 10	190.534	181.746	218.254	250.419	-0.066022	0.846217	0.196617	0.427747	0.395259	0.0869643
ENSMUSG00000017286		Glod4	glyoxalase domain containing 4	363.013	469.551	404.819	454.764	0.370775	0.190309	0.157482	0.608494	0.323145	0.257285
ENSMUSG00000017288		Vps53	vacuolar protein sorting 53 (yeast)	822.897	1005.07	1148.85	1289.94	0.28909	0.244067	0.481774	0.0191691	0.650755	0.00215917
ENSMUSG00000017291		Taok1	TAO kinase 1	239.264	263.131	265.715	257.108	0.137061	0.505811	0.151424	0.407536	0.103874	0.614799
ENSMUSG00000017299		Dnttip1	deoxynucleotidyltransferase, terminal, interacting protein 1	200.087	244.812	228.691	319.814	0.283813	0.472904	0.192312	0.612305	0.678116	0.0313286
ENSMUSG00000017300		Tnnc2	troponin C2, fast	6.6716	1.6663	1.55083	0.699516	-2.04076		-2.10856		-3.41586
ENSMUSG00000017307		Acot8	acyl-CoA thioesterase 8	53.4454	53.7274	54.3619	88.5094	-0.00286542	0.996818	0.0252602	0.967889	0.728042	0.111685
ENSMUSG00000017309		Cd300lg	CD300 antigen like family member G	63.2147	108.564	127.278	9.20991	0.776795	0.00483717	1.00523	4.10086e-05	-2.80916	2.18097e-21
ENSMUSG00000017310		Spint4	serine protease inhibitor, Kunitz type 4	4.45765	9.15347	8.07214	1.60468	1.04676		0.871505		-1.49334	0.443586
ENSMUSG00000017311		Pyy	peptide YY	35708.1	114817	40367.1	68700.9	1.68501	0.00231135	0.176941	0.822254	0.944073	0.135638
ENSMUSG00000017314		Mpp2	membrane protein, palmitoylated 2 (MAGUK p55 subfamily member 2)	371.17	780.909	554.608	765.289	1.07608	1.27017e-07	0.584669	0.00682049	1.04769	8.50779e-07
ENSMUSG00000017316		Ppy	pancreatic polypeptide	8821.03	42230.5	17575.2	11884.2	2.2593	7.82737e-05	0.99457	0.119242	0.430005	0.586582
ENSMUSG00000017344		Vtn	vitronectin	357.817	236.938	38.1532	12.1846	-0.595654	0.20282	-3.22373	6.77531e-20	-4.88898	1.68828e-30
ENSMUSG00000017376		Nlk	nemo like kinase	717.583	736.793	841.108	1061.26	0.0389868	0.893288	0.229478	0.239938	0.565185	0.0014742
ENSMUSG00000017386		Traf4	TNF receptor associated factor 4	53.9229	63.2136	38.2586	49.748	0.229815	0.579933	-0.495736	0.127306	-0.119048	0.776752
ENSMUSG00000017390		Aldoc	aldolase C, fructose-bisphosphate	119.983	104.792	96.4131	188.564	-0.197935	0.697204	-0.315072	0.444608	0.653401	0.0750354
ENSMUSG00000017400		Stac2	SH3 and cysteine rich domain 2	18.6934	49.358	21.9464	39.569	1.40446	0.00102306	0.23146	0.689554	1.08405	0.0152829
ENSMUSG00000017404		Rpl19	ribosomal protein L19	91.4593	129.207	52.4801	74.4258	0.508327	0.338003	-0.790998	0.0873645	-0.296775	0.599991
ENSMUSG00000017405		Nek8	NIMA (never in mitosis gene a)-related expressed kinase 8	31.9295	40.52	41.8654	31.0554	0.359465	0.6168	0.397279	0.524473	-0.025559	0.974508
ENSMUSG00000017412		Cacnb4	calcium channel, voltage-dependent, beta 4 subunit	4.85733	7.85129	9.50402	4.16811	0.687418	0.279847	0.968365	0.07119	-0.237154	0.746649
ENSMUSG00000017417		Plxdc1	plexin domain containing 1	9.16861	10.7329	7.65685	4.36941	0.237797	0.851614	-0.254598	0.819404	-1.07221	0.255341
ENSMUSG00000017418		Arl5b	ADP-ribosylation factor-like 5B	296.382	178.201	209.336	198.953	-0.732264	0.00172292	-0.498857	0.0322707	-0.573344	0.0200727
ENSMUSG00000017421		Zfp207	zinc finger protein 207	1262.52	1616.02	1593.99	1409.01	0.355844	0.0719571	0.336086	0.0701551	0.157638	0.491413
ENSMUSG00000017428		Psmd11	proteasome (prosome, macropain) 26S subunit, non-ATPase, 11	913.215	1218.93	1374.03	1518.43	0.415026	0.0295428	0.588046	0.000381587	0.733105	2.7025e-05
ENSMUSG00000017446		C1qtnf1	C1q and tumor necrosis factor related protein 1	15.3546	15.6317	6.82346	4.2577	0.0181978	0.985425	-1.16326	0.0653052	-1.83377	0.00483917
ENSMUSG00000017453		Pipox	pipecolic acid oxidase	33.868	29.2341	21.832	16.3303	-0.193784	0.87794	-0.624436	0.500623	-1.02407	0.256516
ENSMUSG00000017466		Timp2	tissue inhibitor of metalloproteinase 2	219.807	309.815	159.793	83.0142	0.49535	0.164532	-0.457466	0.178163	-1.4037	5.06269e-06
ENSMUSG00000017478		Zc3h18	zinc finger CCCH-type containing 18	194.864	189.734	190.029	331.813	-0.0362288	0.928983	-0.0357801	0.921653	0.770198	0.00133693
ENSMUSG00000017485		Top2b	topoisomerase (DNA) II beta	1733.7	1952.15	2057.08	1739.44	0.171733	0.501331	0.248105	0.251002	0.00637441	0.983459
ENSMUSG00000017491		Rarb	retinoic acid receptor, beta	12.3007	8.09683	7.77741	3.33282	-0.592062	0.549059	-0.665428	0.434703	-1.84126	0.0205812
ENSMUSG00000017493		Igfbp4	insulin-like growth factor binding protein 4	199.619	191.044	110.535	40.5577	-0.0636636	0.908937	-0.847732	0.0101641	-2.29112	1.04185e-11
ENSMUSG00000017499		Cdc6	cell division cycle 6 homolog (S. cerevisiae)	11.3293	6.80704	5.28098	5.01657	-0.720577	0.44261	-1.11621	0.153993	-1.17529	0.153641
ENSMUSG00000017548		Suz12	suppressor of zeste 12 homolog (Drosophila)	1028.48	1105.03	1360.72	1369.63	0.105403	0.724987	0.40578	0.0497475	0.414706	0.0615202
ENSMUSG00000017550		Atad5	ATPase family, AAA domain containing 5	34.7032	36.2587	30.4924	35.4101	0.0588246	0.901009	-0.189375	0.595545	0.0225874	0.95999
ENSMUSG00000017561		Crlf3	cytokine receptor-like factor 3	47.0796	39.6532	27.7467	42.5824	-0.248836	0.625197	-0.761446	0.0375709	-0.149126	0.760518
ENSMUSG00000017588		Krt27	keratin 27	3.87895	0.840832	1.83542	1.37275	-2.26465		-1.09952		-1.4555	0.508238
ENSMUSG00000017607		Tns4	tensin 4	33.8987	17.792	9.98542	34.1971	-0.924079	0.414047	-1.76153	0.057137	0.00774321	0.99543
ENSMUSG00000017615		Tnfaip1	tumor necrosis factor, alpha-induced protein 1 (endothelial)	123.594	178.656	175.067	229.209	0.530675	0.00859292	0.501354	0.00836298	0.89133	2.17274e-06
ENSMUSG00000017631		Abr	active BCR-related gene	871.417	975.815	973.419	759.817	0.162923	0.576492	0.159437	0.54375	-0.197306	0.463589
ENSMUSG00000017639		Rab11fip4	RAB11 family interacting protein 4 (class II)	53.9307	33.8892	21.4197	26.0837	-0.667925	0.0593303	-1.33344	5.17096e-06	-1.04928	0.00118454
ENSMUSG00000017652		Cd40	CD40 antigen	28.0662	19.5379	37.4812	63.368	-0.518382	0.586301	0.400857	0.624184	1.15563	0.0937453
ENSMUSG00000017664		Slc35c2	solute carrier family 35, member C2	641.713	590.497	386.6	459.73	-0.116021	0.725042	-0.728437	0.000542553	-0.477446	0.0510401
ENSMUSG00000017667		Zfp334	zinc finger protein 334	35.8241	39.5989	39.8951	38.3713	0.144687	0.695899	0.158282	0.625662	0.101933	0.776865
ENSMUSG00000017670		Elmo2	engulfment and cell motility 2, ced-12 homolog (C. elegans)	250.517	261.703	276.761	265.73	0.0604826	0.866535	0.143148	0.603359	0.0819559	0.791512
ENSMUSG00000017677		Wsb1	WD repeat and SOCS box-containing 1	197.183	159.35	167.334	341.38	-0.307765	0.415348	-0.241825	0.496391	0.787995	0.00845664
ENSMUSG00000017679		Ttpal	tocopherol (alpha) transfer protein-like	174.739	225.342	276.811	283.712	0.366605	0.157392	0.66195	0.00165459	0.700131	0.00191012
ENSMUSG00000017686		Rhot1	ras homolog gene family, member T1	199.879	230.485	284.103	339.601	0.20405	0.375864	0.505319	0.00382592	0.762858	1.83216e-05
ENSMUSG00000017688		Hnf4g	hepatocyte nuclear factor 4, gamma	61.3543	65.8803	74.4639	54.4749	0.0968898	0.853858	0.277	0.472889	-0.175129	0.689138
ENSMUSG00000017692		Rhbdl3	rhomboid, veinlet-like 3 (Drosophila)	154.216	169.976	101.978	92.2481	0.143955	0.811914	-0.593239	0.157095	-0.735435	0.0863555
ENSMUSG00000017697		Ada	adenosine deaminase	43.4916	28.91	27.2951	23.1713	-0.571073	0.394459	-0.668388	0.254261	-0.888473	0.130698
ENSMUSG00000017707		Serinc3	serine incorporator 3	3927.81	2719.49	2264.94	2293.42	-0.530188	0.0712688	-0.794031	0.00168048	-0.77626	0.00534296
ENSMUSG00000017713		Tha1	threonine aldolase 1	60.0223	86.0624	73.3125	99.9149	0.521889	0.218786	0.281356	0.521317	0.728651	0.0574106
ENSMUSG00000017715		Pgs1	phosphatidylglycerophosphate synthase 1	48.1607	42.1935	47.3007	69.946	-0.187257	0.704007	-0.0264051	0.959857	0.539945	0.146222
ENSMUSG00000017716		Birc5	baculoviral IAP repeat-containing 5	30.7063	28.6238	15.5934	6.3031	-0.111071	0.930332	-0.973812	0.253602	-2.2566	0.00708868
ENSMUSG00000017718		Afmid	arylformamidase	16.6355	7.96736	12.2785	16.5684	-1.02012	0.335871	-0.444939	0.674969	0.00398562	0.997768
ENSMUSG00000017720		Trp53tg5	transformation related protein 53 target 5	7.96284	7.0321	5.73877	10.1609	-0.185443	0.919646	-0.452143		0.378964	0.797633
ENSMUSG00000017721		Pigt	phosphatidylinositol glycan anchor biosynthesis, class T	352.837	358.752	374.772	364.83	0.0254694	0.942354	0.0880061	0.752666	0.0507558	0.869065
ENSMUSG00000017723		Wfdc2	WAP four-disulfide core domain 2	47.0236	14.1142	16.9984	5.33287	-1.7511	0.191854	-1.4546	0.240976	-3.06669	0.0161259
ENSMUSG00000017724		Etv4	ets variant gene 4 (E1A enhancer binding protein, E1AF)	13.9347	7.00685	21.5535	12.9841	-0.950484	0.538294	0.610575	0.652455	-0.0960901	0.954611
ENSMUSG00000017733		Spinlw1	serine protease inhibitor-like, with Kunitz and WAP domains 1 (eppin)	4.4778	1.85207	3.30863	1.22226	-1.20607		-0.423634		-1.89765
ENSMUSG00000017734		Dbndd2	dysbindin (dystrobrevin binding protein 1) domain containing 2	48.6522	43.7132	39.9052	34.2132	-0.136406	0.86726	-0.277938	0.662756	-0.495558	0.416064
ENSMUSG00000017737		Mmp9	matrix metallopeptidase 9	13.9045	7.9953	9.40481	5.95629	-0.836475	0.570509	-0.552528	0.680292	-1.22596	0.332507
ENSMUSG00000017740		Slc12a5	solute carrier family 12, member 5	93.536	97.9691	90.7344	71.649	0.0714909	0.889781	-0.0438456	0.926369	-0.383514	0.302108
ENSMUSG00000017747		Ghdc	GH3 domain containing	122.734	141.918	173.15	185.979	0.216699	0.664941	0.496015	0.193334	0.599982	0.120589
ENSMUSG00000017754		Pltp	phospholipid transfer protein	77.7279	49.3115	46.5482	18.4216	-0.665087	0.16517	-0.738464	0.0825633	-2.06116	8.22723e-07
ENSMUSG00000017756		Slc12a7	solute carrier family 12, member 7	254.862	221.052	400.396	191.727	-0.20521	0.445735	0.650212	0.000761494	-0.410094	0.0737746
ENSMUSG00000017760		Ctsa	cathepsin A	1937.41	2043.7	1753.72	2360.54	0.077304	0.783604	-0.142683	0.52428	0.285863	0.171773
ENSMUSG00000017764		Zswim1	zinc finger, SWIM domain containing 1	68.6626	66.2109	61.7624	80.4718	-0.0477608	0.930933	-0.145987	0.733321	0.238763	0.559746
ENSMUSG00000017765		Slc12a4	solute carrier family 12, member 4	90.2191	55.3391	77.1527	39.7531	-0.702777	0.327883	-0.229843	0.768154	-1.16337	0.0688799
ENSMUSG00000017767		1700020C07Rik	RIKEN cDNA 1700020C07 gene	4.00737	2.89745	0.479505	2.01426	-0.422687		-3.16465		-0.934948
ENSMUSG00000017774		Myo1c	myosin IC	254.038	262.217	252.93	256.608	0.0450013	0.889272	-0.00526722	0.98522	0.0154461	0.960218
ENSMUSG00000017776		Crk	v-crk sarcoma virus CT10 oncogene homolog (avian)	732.041	848.324	857.831	1042.48	0.212338	0.493244	0.229989	0.403837	0.510658	0.0450637
ENSMUSG00000017778		Cox7c	cytochrome c oxidase, subunit VIIc	271.099	304.685	163.484	221.684	0.168112	0.790839	-0.724851	0.0949057	-0.29344	0.583249
ENSMUSG00000017781		Pitpna	phosphatidylinositol transfer protein, alpha	1057.51	1266.73	1458.5	1761.98	0.260971	0.21805	0.465115	0.00745727	0.738191	2.80375e-05
ENSMUSG00000017801		Mlx	MAX-like protein X	300.903	304.009	308.605	292.239	0.0178239	0.969391	0.0421068	0.919515	-0.0405183	0.923485
ENSMUSG00000017802		Fam134c	family with sequence similarity 134, member C	62.9379	72.3563	56.5447	113.087	0.202863	0.572108	-0.156292	0.641036	0.846462	0.00105107
ENSMUSG00000017817		Jph2	junctophilin 2	7.78967	4.30199	3.5956	3.3835	-0.846032	0.381083	-1.13901	0.170215	-1.21495	0.161873
ENSMUSG00000017830		Dhx58	DEXH (Asp-Glu-X-His) box polypeptide 58	55.8204	70.5951	53.7885	86.2202	0.328828	0.636709	-0.0589954	0.938653	0.624375	0.271551
ENSMUSG00000017831		Rab5a	RAB5A, member RAS oncogene family	138.828	198.243	149.925	209.31	0.512843	0.0800114	0.113738	0.750474	0.594429	0.0360867
ENSMUSG00000017832		Hspb9	heat shock protein, alpha-crystallin-related, B9	3.81252	5.18725	3.73602	9.9614	0.481977		0.0121153		1.44339	0.524538
ENSMUSG00000017837		Nkiras2	NFKB inhibitor interacting Ras-like protein 2	68.7264	54.4185	52.9375	86.7275	-0.33081	0.635317	-0.381686	0.524849	0.336051	0.591937
ENSMUSG00000017843		Ppp2r5c	protein phosphatase 2, regulatory subunit B (B56), gamma isoform	204.023	197.976	184.129	213.316	-0.0454238	0.890789	-0.148205	0.547707	0.0626733	0.829098
ENSMUSG00000017858		Ift52	intraflagellar transport 52 homolog (Chlamydomonas)	479.538	752.622	901.198	860.461	0.65194	0.000904002	0.911414	1.93357e-07	0.843954	1.25656e-05
ENSMUSG00000017861		Mybl2	myeloblastosis oncogene-like 2	23.2412	37.7964	52.87	37.3973	0.705664	0.37096	1.19136	0.0591803	0.692169	0.347709
ENSMUSG00000017868		Sgk2	serum/glucocorticoid regulated kinase 2	41.8719	62.6313	39.541	102.83	0.578657	0.129915	-0.0901865	0.852967	1.28819	7.15431e-05
ENSMUSG00000017897		Eya2	eyes absent 2 homolog (Drosophila)	20.1201	26.3179	18.7593	8.14841	0.375255	0.788494	-0.109621	0.937695	-1.28001	0.24134
ENSMUSG00000017922		Prl3c1	prolactin family 3, subfamily c, member 1	3.70253	2.18304	4.63945	5.67712	-0.752128		0.2663		0.564233	0.809902
ENSMUSG00000017929		B4galt5	UDP-Gal:betaGlcNAc beta 1,4-galactosyltransferase, polypeptide 5	1193.49	1072.64	1021.09	1316.85	-0.156405	0.571676	-0.2264	0.325263	0.142091	0.583438
ENSMUSG00000017943		Gdap1l1	ganglioside-induced differentiation-associated protein 1-like 1	238.883	284.041	341.013	386.002	0.24643	0.404712	0.512381	0.0268374	0.692218	0.00357939
ENSMUSG00000017950		Hnf4a	hepatic nuclear factor 4, alpha	379.497	368.003	347.78	269.515	-0.0438368	0.906755	-0.126051	0.664113	-0.490778	0.0451522
ENSMUSG00000017969		Ptgis	prostaglandin I2 (prostacyclin) synthase	16.1591	27.7933	5.54641	4.02241	0.783956	0.409403	-1.54259	0.0583407	-2.01609	0.0187647
ENSMUSG00000017978		Cadps2	Ca2+-dependent activator protein for secretion 2	78.0852	46.1827	42.2378	36.6891	-0.759038	0.0020747	-0.884659	7.53719e-05	-1.08953	4.71872e-06
ENSMUSG00000017999		Ddx27	DEAD (Asp-Glu-Ala-Asp) box polypeptide 27	337.949	357.785	323.976	542.117	0.0815638	0.824212	-0.0628174	0.849473	0.680486	0.00347913
ENSMUSG00000018001		Cyth3	cytohesin 3	539.161	514.14	626.371	588.59	-0.0603087	0.889272	0.220727	0.474705	0.130872	0.70876
ENSMUSG00000018008		Cyth4	cytohesin 4	16.2056	15.4048	10.2251	10.6699	-0.0677263	0.942354	-0.670099	0.284007	-0.614968	0.352336
ENSMUSG00000018012		Rac3	RAS-related C3 botulinum substrate 3	16.6477	29.7811	14.155	8.40389	0.861747	0.408544	-0.210125	0.863532	-0.980581	0.344029
ENSMUSG00000018040		Rrp7a	ribosomal RNA processing 7 homolog A (S. cerevisiae)	215.733	227.453	178.557	261.151	0.0726976	0.884715	-0.269516	0.453541	0.275131	0.459056
ENSMUSG00000018042		Cyb5r3	cytochrome b5 reductase 3	2562.49	2607.65	2538.17	2535.45	0.025188	0.923389	-0.0136081	0.955102	-0.0150616	0.951159
ENSMUSG00000018068		Ints2	integrator complex subunit 2	674.271	604.639	755.931	915.866	-0.156091	0.60364	0.164782	0.530761	0.440704	0.0579957
ENSMUSG00000018076		Med13l	mediator complex subunit 13-like	88.5607	92.8943	100.658	82.701	0.0692963	0.832162	0.184069	0.45062	-0.098166	0.729719
ENSMUSG00000018102		Hist1h2bc	histone cluster 1, H2bc	747.423	1555.16	1716.21	1231.76	1.05934	1.98548e-07	1.20156	4.45613e-10	0.723168	0.00142973
ENSMUSG00000018126		Baiap2l2	BAI1-associated protein 2-like 2	18.6892	8.73223	13.5914	11.6289	-1.09878	0.208437	-0.462935	0.604519	-0.70107	0.423416
ENSMUSG00000018143		Mafk	v-maf musculoaponeurotic fibrosarcoma oncogene family, protein K (avian)	103.409	100.538	90.9577	99.8499	-0.0400489	0.934936	-0.183629	0.613902	-0.0461284	0.916452
ENSMUSG00000018160		Med1	mediator complex subunit 1	920.219	1030.95	1160.49	1044.77	0.164562	0.464866	0.336188	0.0573657	0.184535	0.38353
ENSMUSG00000018166		Erbb3	v-erb-b2 erythroblastic leukemia viral oncogene homolog 3 (avian)	37.6413	22.0085	17.3754	19.3401	-0.779335	0.0270114	-1.11259	0.00028805	-0.953478	0.0051014
ENSMUSG00000018167		Stard3	START domain containing 3	235.259	126.041	119.453	114.837	-0.897619	0.00689638	-0.973276	0.0012411	-1.02523	0.00159328
ENSMUSG00000018168		Ikzf3	IKAROS family zinc finger 3	67.5544	58.5402	52.776	95.6739	-0.213222	0.643325	-0.36402	0.328297	0.493403	0.174347
ENSMUSG00000018169		Mfng	MFNG O-fucosylpeptide 3-beta-N-acetylglucosaminyltransferase	42.8173	64.2215	54.7853	33.9017	0.562602	0.429182	0.342539	0.625983	-0.334485	0.654932
ENSMUSG00000018171		Vmp1	vacuole membrane protein 1	1156.15	1063.66	836.661	2105.4	-0.121367	0.780792	-0.46529	0.123916	0.865429	0.00287867
ENSMUSG00000018189		Uchl5	ubiquitin carboxyl-terminal esterase L5	241.869	257.587	276.605	289.204	0.0924165	0.81214	0.19644	0.513863	0.258807	0.390924
ENSMUSG00000018196		Glrx2	glutaredoxin 2 (thioltransferase)	588.986	759.702	982.205	913.087	0.366815	0.084023	0.73893	1.37029e-05	0.63316	0.000805912
ENSMUSG00000018199		Trove2	TROVE domain family, member 2	237.336	256.302	205.708	205.913	0.109855	0.753406	-0.206873	0.462038	-0.206093	0.490988
ENSMUSG00000018209		Stk4	serine/threonine kinase 4	920.035	1112.76	1124.87	1476.63	0.272459	0.245292	0.290417	0.174573	0.682186	0.000530357
ENSMUSG00000018211		Wfdc15b	WAP four-disulfide core domain 15B	10.4773	12.2032	7.87609	1.86455	0.230922		-0.396593		-2.54251	0.158257
ENSMUSG00000018217		Pmp22	peripheral myelin protein 22	404.92	390.368	245.468	86.1477	-0.0491443	0.938867	-0.722258	0.0603284	-2.23508	9.33162e-10
ENSMUSG00000018238		Gdf9	growth differentiation factor 9	24.8522	13.5797	12.6837	18.1935	-0.827797	0.60066	-0.988361	0.460839	-0.443289	0.772295
ENSMUSG00000018239		Zcchc10	zinc finger, CCHC domain containing 10	140.546	141.232	128.883	143.404	0.01296	0.981026	-0.116824	0.786897	0.0311497	0.948916
ENSMUSG00000018259		Prl8a2	prolactin family 8, subfamily a, member 2	1.47195	1.29142	2.53382	0.656025	-0.22295		0.752153		-1.20973
ENSMUSG00000018263		Tbx5	T-box 5	7.05114	4.35126	2.748	4.06603	-0.682279	0.546736	-1.35543	0.131534	-0.793756	0.437921
ENSMUSG00000018286		Psmb6	proteasome (prosome, macropain) subunit, beta type 6	955.89	1451.01	862.901	1532.41	0.601549	0.0471507	-0.14675	0.688544	0.680137	0.0231351
ENSMUSG00000018287		Spag7	sperm associated antigen 7	257.311	346.325	338.315	377.868	0.424984	0.154172	0.391606	0.160203	0.549191	0.0476076
ENSMUSG00000018293		Pfn1	profilin 1	2789.08	3195.77	1807.22	3015.57	0.197024	0.533697	-0.624668	0.00635958	0.113693	0.729435
ENSMUSG00000018322		Tomm34	translocase of outer mitochondrial membrane 34	265.134	330.632	347.101	409.941	0.319941	0.151584	0.391142	0.0469492	0.630939	0.00125016
ENSMUSG00000018326		Ywhab	tyrosine 3-monooxygenase/tryptophan 5-monooxygenase activation protein, beta polypeptide	945.687	1063.58	1052.24	1097.37	0.168972	0.43181	0.154019	0.439493	0.214913	0.280578
ENSMUSG00000018334		Ksr1	kinase suppressor of ras 1	17.1873	13.2901	15.2727	14.9367	-0.380473	0.663862	-0.180228	0.836075	-0.21731	0.802018
ENSMUSG00000018339		Gpx3	glutathione peroxidase 3	7892.2	20493.8	7554.31	8252.11	1.37692	1.99489e-07	-0.0628691	0.882702	0.0645109	0.88278
ENSMUSG00000018340		Anxa6	annexin A6	539.621	510.719	353.968	416.297	-0.0797422	0.773512	-0.607098	0.000323752	-0.373537	0.0603266
ENSMUSG00000018341		Il12rb2	interleukin 12 receptor, beta 2	23.0769	17.9203	15.577	21.9044	-0.368181	0.510602	-0.565722	0.217801	-0.076777	0.898997
ENSMUSG00000018347		Zkscan6	zinc finger with KRAB and SCAN domains 6	73.4925	83.494	86.1119	69.3099	0.180702	0.67247	0.231075	0.525954	-0.0819112	0.851712
ENSMUSG00000018362		Kpna2	karyopherin (importin) alpha 2	98.7134	71.4317	54.1452	96.9653	-0.463042	0.514603	-0.871367	0.12515	-0.0310597	0.969888
ENSMUSG00000018363		Smurf2	SMAD specific E3 ubiquitin protein ligase 2	568.711	513.238	453.204	483.202	-0.149064	0.571461	-0.327602	0.107119	-0.235167	0.308484
ENSMUSG00000018372		Ccdc45	coiled-coil domain containing 45	362.037	538.664	597.76	617.177	0.578328	0.0168597	0.725796	0.000718562	0.772012	0.000795104
ENSMUSG00000018377		Vezf1	vascular endothelial zinc finger 1	450.063	514.519	645.055	501.485	0.19296	0.406693	0.519144	0.00300283	0.156757	0.504315
ENSMUSG00000018378		Cuedc1	CUE domain containing 1	251.248	253.642	186.183	153.205	0.0163033	0.970703	-0.431051	0.132605	-0.710353	0.0118907
ENSMUSG00000018379		Srsf1	serine/arginine-rich splicing factor 1	1704.61	1652.74	2502.29	2219.88	-0.0442584	0.89492	0.554202	0.00416575	0.381584	0.0890444
ENSMUSG00000018381		Abi3	ABI gene family, member 3	14.8356	15.8553	18.9156	8.04633	0.105892	0.932523	0.341631	0.722458	-0.907323	0.30623
ENSMUSG00000018387		Shroom1	shroom family member 1	27.9305	10.5934	11.692	8.00904	-1.37963	0.0161865	-1.26365	0.0168056	-1.81863	0.00097164
ENSMUSG00000018395		Kif3a	kinesin family member 3A	408.311	507.358	340.753	365.325	0.312835	0.196614	-0.260959	0.26592	-0.16044	0.550604
ENSMUSG00000018398		2008-09-01	septin 8	225.335	243.565	236.804	168.614	0.113329	0.776584	0.0700705	0.850959	-0.415768	0.163107
ENSMUSG00000018401		Mtmr4	myotubularin related protein 4	109.517	99.6223	97.4122	110.282	-0.136386	0.716547	-0.16771	0.603359	0.0137927	0.972751
ENSMUSG00000018405		Mrm1	mitochondrial rRNA methyltransferase 1 homolog (S. cerevisiae)	279.329	201.597	210.983	373.066	-0.466721	0.287789	-0.407604	0.320017	0.416707	0.322794
ENSMUSG00000018411		Mapt	microtubule-associated protein tau	345.757	229.54	228.131	203.039	-0.591476	0.0239574	-0.602222	0.0121702	-0.767003	0.0022157
ENSMUSG00000018412		1700081L11Rik	RIKEN cDNA 1700081L11 gene	773.758	837.592	805.363	807.022	0.114419	0.594689	0.0580803	0.786772	0.0610316	0.782641
ENSMUSG00000018415		4933439F18Rik	RIKEN cDNA 4933439F18 gene	358.554	232.263	154.997	186.984	-0.626068	0.00882768	-1.20819	2.75003e-09	-0.936979	4.79188e-05
ENSMUSG00000018417		Myo1b	myosin IB	869.702	851.317	611.509	617.064	-0.0287317	0.934936	-0.505937	0.0128137	-0.493816	0.0260646
ENSMUSG00000018425		Dhx40	DEAH (Asp-Glu-Ala-His) box polypeptide 40	951.15	884.563	1077.83	1097.07	-0.105533	0.701527	0.181271	0.414067	0.206481	0.368132
ENSMUSG00000018427		Ypel2	yippee-like 2 (Drosophila)	213.511	212.067	170.016	230.256	-0.00919176	0.977153	-0.328356	0.102229	0.108576	0.673981
ENSMUSG00000018428		Akap1	A kinase (PRKA) anchor protein 1	80.5153	62.7553	77.2132	65.7321	-0.35338	0.294107	-0.0576611	0.885541	-0.289392	0.384425
ENSMUSG00000018433		Nol11	nucleolar protein 11	101.576	118.782	140.88	194.275	0.222108	0.488824	0.471914	0.0554429	0.933669	7.48642e-05
ENSMUSG00000018442		Derl2	Der1-like domain family, member 2	1196.89	1235.11	1041.3	2028.43	0.0444754	0.904203	-0.200587	0.45189	0.76061	0.000739205
ENSMUSG00000018446		C1qbp	complement component 1, q subcomponent binding protein	376.509	433	309.704	775.716	0.201708	0.534234	-0.278081	0.315456	1.04645	6.31707e-06
ENSMUSG00000018449		Rpain	RPA interacting protein	140.728	141.266	165.923	206.547	-0.00452774	0.993425	0.235797	0.584513	0.549545	0.14918
ENSMUSG00000018451		6330403K07Rik	RIKEN cDNA 6330403K07 gene	40.9529	38.4666	35.4941	30.0822	-0.103505	0.909774	-0.206117	0.782642	-0.44401	0.525001
ENSMUSG00000018459		Slc13a3	solute carrier family 13 (sodium-dependent dicarboxylate transporter), member 3	13.5358	9.30588	3.04116	2.32026	-0.520729	0.672206	-2.12654	0.0179065	-2.55074	0.00842776
ENSMUSG00000018470		Kcnab3	potassium voltage-gated channel, shaker-related subfamily, beta member 3	100.847	40.526	49.0653	41.7117	-1.30871	0.000189276	-1.04037	0.00194989	-1.26503	0.000394051
ENSMUSG00000018474		Chd3	chromodomain helicase DNA binding protein 3	1037.92	970.053	875.096	726.679	-0.0976687	0.770987	-0.24598	0.33232	-0.512841	0.0312058
ENSMUSG00000018476		Kdm6b	KDM1 lysine (K)-specific demethylase 6B	300.628	332.214	222.897	453.103	0.146131	0.643325	-0.430279	0.0629733	0.593381	0.0118555
ENSMUSG00000018479		1700125H20Rik	RIKEN cDNA 1700125H20 gene	7.9991	3.05562	3.91411	20.0829	-1.36224	0.483682	-1.07974		1.30048	0.422645
ENSMUSG00000018481		Appbp2	amyloid beta precursor protein (cytoplasmic tail) binding protein 2	220.751	190.611	182.406	206.029	-0.213599	0.412553	-0.275086	0.227822	-0.099498	0.726243
ENSMUSG00000018486		Wnt9b	wingless-type MMTV integration site 9B	3.6263	0.896959	1.20061	1.12528	-1.98361	0.306979	-1.56918	0.384676	-1.65616	0.382561
ENSMUSG00000018500		Adora2b	adenosine A2b receptor	21.1123	14.9659	17.6085	34.7358	-0.475264	0.561261	-0.26765	0.730389	0.724071	0.282354
ENSMUSG00000018501		Ncor1	nuclear receptor co-repressor 1	2829.79	2992.1	3879.2	3614.72	0.080677	0.724669	0.455072	0.0021498	0.353442	0.0372802
ENSMUSG00000018507		Trpv2	transient receptor potential cation channel, subfamily V, member 2	14.3269	8.84623	12.3622	9.40072	-0.684933	0.365701	-0.225073	0.779098	-0.607086	0.400764
ENSMUSG00000018509		Cenpv	centromere protein V	455.388	479.28	412.35	510.455	0.0755577	0.846217	-0.143361	0.642131	0.167365	0.590191
ENSMUSG00000018537		Pcgf2	polycomb group ring finger 2	296.892	375.506	348.363	345.217	0.342582	0.260822	0.232953	0.438921	0.222863	0.486228
ENSMUSG00000018541		Cwc25	CWC25 spliceosome-associated protein homolog (S. cerevisiae)	88.8462	98.4727	109.001	114.999	0.150144	0.682285	0.298683	0.297036	0.378553	0.185737
ENSMUSG00000018543		1700001P01Rik	RIKEN cDNA 1700001P01 gene	7.38769	2.70941	2.04409	7.87601	-1.47068		-1.82337		0.107102	0.96671
ENSMUSG00000018547		Pip4k2b	phosphatidylinositol-5-phosphate 4-kinase, type II, beta	129.158	112.505	94.4969	116.184	-0.197509	0.508351	-0.448726	0.0490201	-0.1511	0.604122
ENSMUSG00000018548		Trim37	tripartite motif-containing 37	279.581	298.922	360.527	435.888	0.0978906	0.71991	0.367001	0.0512652	0.640804	0.000537073
ENSMUSG00000018554		Ybx2	Y box protein 2	16.8696	14.52	10.1532	9.62706	-0.205265	0.878751	-0.70238	0.473185	-0.794611	0.427892
ENSMUSG00000018559		Ctdnep1	CTD nuclear envelope phosphatase 1	853.582	818.316	780.055	1004.3	-0.0611984	0.891922	-0.130369	0.717707	0.236443	0.49205
ENSMUSG00000018565		Rai12	retinoic acid induced 12	301.312	431.929	417.83	653.989	0.516787	0.131541	0.473219	0.143059	1.11842	0.000167625
ENSMUSG00000018566		Slc2a4	solute carrier family 2 (facilitated glucose transporter), member 4	13.42	10.9457	7.77488	6.21562	-0.314243	0.865793	-0.797953		-1.14854	0.415575
ENSMUSG00000018567		Gabarap	gamma-aminobutyric acid receptor associated protein	2376.05	2909.84	2195.48	3055.02	0.292415	0.301762	-0.113638	0.713775	0.362566	0.177989
ENSMUSG00000018569		Cldn7	claudin 7	358.359	281.626	189.401	530.947	-0.346541	0.350501	-0.916948	0.00121416	0.568492	0.080779
ENSMUSG00000018570		2810408A11Rik	RIKEN cDNA 2810408A11 gene	7.92089	9.9748	8.88425	26.4506	0.347641	0.783668	0.175078	0.883041	1.75124	0.0345214
ENSMUSG00000018572		Phf23	PHD finger protein 23	149.893	163.489	180.27	169.633	0.123543	0.765065	0.262513	0.410288	0.179879	0.614485
ENSMUSG00000018574		Acadvl	acyl-Coenzyme A dehydrogenase, very long chain	78.3414	81.4124	72.8144	109.723	0.0580016	0.933027	-0.0966546	0.867812	0.489808	0.28785
ENSMUSG00000018581		Dnahc11	dynein, axonemal, heavy chain 11	44.8815	76.6519	46.317	26.9064	0.768017	0.00315647	0.042381	0.914118	-0.737531	0.00728519
ENSMUSG00000018583		G3bp1	Ras-GTPase-activating protein SH3-domain binding protein 1	295.507	290.108	305.592	510.173	-0.0284783	0.942354	0.0482631	0.887637	0.787592	0.000710292
ENSMUSG00000018585		Atox1	ATX1 (antioxidant protein 1) homolog 1 (yeast)	425.533	882.625	618.507	972.845	1.05334	4.76463e-06	0.543276	0.0277439	1.19451	2.83894e-07
ENSMUSG00000018589		Glra2	glycine receptor, alpha 2 subunit	1.40113	1.29142	2.4543	0.956443	-0.0732437		0.827553		-0.549636	0.775092
ENSMUSG00000018593		Sparc	secreted acidic cysteine rich glycoprotein	1522.43	2460.07	1623.06	671.198	0.693038	0.00916813	0.0929516	0.797709	-1.17971	3.81304e-06
ENSMUSG00000018595		Glra4	glycine receptor, alpha 4 subunit	11.8923	15.3203	15.7274	23.0829	0.350292	0.745106	0.403907	0.660572	0.964166	0.23664
ENSMUSG00000018599		Smcr7	Smith-Magenis syndrome chromosome region, candidate 7 homolog (human)	84.8612	104.582	100.956	85.1949	0.307793	0.626306	0.249334	0.665156	0.00348315	0.996059
ENSMUSG00000018604		Tbx3	T-box 3	17.2152	14.401	9.80479	14.2411	-0.249109	0.689295	-0.801479	0.0741767	-0.268266	0.630188
ENSMUSG00000018620		Mmp20	matrix metallopeptidase 20 (enamelysin)	3.60721	1.92756	0.554154	0.49431	-0.888475		-2.79026		-2.83013	0.102715
ENSMUSG00000018623		Mmp7	matrix metallopeptidase 7	17.7406	0.695077	5.07419	0.563139	-4.61064	0.0117651	-1.82253		-5.00205	0.003709
ENSMUSG00000018634		Crhr1	corticotropin releasing hormone receptor 1	208.653	21.9994	22.1908	28.6983	-3.20606	0.00243345	-3.20614	0.000809893	-2.83596	0.00652702
ENSMUSG00000018648		Dusp14	dual specificity phosphatase 14	35.0327	38.2103	56.0113	94.3254	0.128036	0.847426	0.677299	0.107634	1.42533	0.000221839
ENSMUSG00000018651		Tada2a	transcriptional adaptor 2A	168.542	193.045	230.751	277.344	0.185792	0.652772	0.44533	0.148653	0.710101	0.0176457
ENSMUSG00000018654		Ikzf1	IKAROS family zinc finger 1	21.243	9.60873	13.5444	5.94164	-1.15574	0.0896688	-0.658574	0.333049	-1.84039	0.00344945
ENSMUSG00000018656		Fam115e	family with sequence similarity 115, member E	12.9407	4.8417	12.129	4.56037	-1.36599	0.353058	-0.104828	0.951673	-1.50394	0.267342
ENSMUSG00000018659		Pnpo	pyridoxine 5'-phosphate oxidase	101.17	97.8375	102.109	146.527	-0.0451629	0.92091	0.0168449	0.9667	0.536004	0.0618609
ENSMUSG00000018661		Cog1	component of oligomeric golgi complex 1	1071.19	1228.21	1786.87	1194.94	0.198806	0.349153	0.738902	1.18941e-06	0.159287	0.459039
ENSMUSG00000018666		Cbx1	chromobox homolog 1 (Drosophila HP1 beta)	325.126	412.753	328.795	471.674	0.343896	0.183202	0.0182947	0.958485	0.539047	0.0214098
ENSMUSG00000018669		Cdk5rap3	CDK5 regulatory subunit associated protein 3	873.849	1073.91	1148.82	982.809	0.298008	0.279484	0.395688	0.098047	0.169891	0.566246
ENSMUSG00000018672		Copz2	coatomer protein complex, subunit zeta 2	1741.87	1303.34	1095.98	917.317	-0.417999	0.0989737	-0.667866	0.00186478	-0.924026	3.94328e-05
ENSMUSG00000018677		Slc25a39	solute carrier family 25, member 39	1118.2	1316.54	1114.52	2103.61	0.23597	0.396951	-0.00326448	0.991701	0.91384	2.54836e-05
ENSMUSG00000018678		Sp2	Sp2 transcription factor	130.274	94.0896	112.417	119.706	-0.467718	0.104902	-0.210703	0.493662	-0.119344	0.733717
ENSMUSG00000018697		Aatf	apoptosis antagonizing transcription factor	188.09	190.384	206.942	355.2	0.0150821	0.971894	0.136557	0.677131	0.915274	0.000239733
ENSMUSG00000018698		Lhx1	LIM homeobox protein 1	150.712	123.171	196.016	258.321	-0.288183	0.55286	0.376885	0.347581	0.781444	0.0339025
ENSMUSG00000018707		Dync1h1	dynein cytoplasmic 1 heavy chain 1	9593.43	9337.23	10896.5	11394.8	-0.0387474	0.905428	0.183817	0.432493	0.248555	0.293269
ENSMUSG00000018727		Cpsf4l	cleavage and polyadenylation specific factor 4-like	19.8653	18.8459	13.111	8.3	-0.090954	0.946736	-0.599708	0.541935	-1.25437	0.176784
ENSMUSG00000018733		Pex12	peroxisomal biogenesis factor 12	86.6729	127.725	161.976	148.678	0.55736	0.0580777	0.903915	0.000237655	0.776608	0.00447981
ENSMUSG00000018736		Ndel1	nuclear distribution gene E-like homolog 1 (A. nidulans)	325.695	324.822	366.619	493.365	-0.00310674	0.992765	0.170477	0.501473	0.598552	0.00520286
ENSMUSG00000018740		Slc25a35	solute carrier family 25, member 35	296.187	214.871	175.352	240.597	-0.46127	0.149693	-0.754011	0.00510338	-0.29744	0.38321
ENSMUSG00000018750		Zbtb4	zinc finger and BTB domain containing 4	1222.51	1210.17	978.371	1020.85	-0.0148655	0.959786	-0.320907	0.0796009	-0.258732	0.204049
ENSMUSG00000018752		BC096441	cDNA sequence BC096441	104.089	95.0061	86.5953	69.6768	-0.140708	0.82521	-0.266303	0.598505	-0.572918	0.220638
ENSMUSG00000018761		Mpdu1	mannose-P-dolichol utilization defect 1	201.071	258.184	172.981	250.822	0.362448	0.321066	-0.211863	0.570717	0.324357	0.363413
ENSMUSG00000018765		Fxr2	fragile X mental retardation, autosomal homolog 2	627.117	758.869	610.735	1082.91	0.2761	0.297574	-0.0389172	0.905746	0.787646	0.000225927
ENSMUSG00000018770		Atp5g3	ATP synthase, H+ transporting, mitochondrial F0 complex, subunit C3 (subunit 9)	1507.33	2068.07	1955.92	2080.28	0.456637	0.0249747	0.376178	0.0570837	0.465496	0.023867
ENSMUSG00000018774		Cd68	CD68 antigen	69.912	117.463	87.7716	178.24	0.742693	0.121988	0.320241	0.540443	1.34795	0.00139629
[truncated: 32,821 more rows]

## Sheet: UR-1W
Ensembl Gene ID		Gene name	Description	Avg-WT	Avg-KO-1W	Avg-KO-3W	Avg-KO-5W	Log2 FC (KO-1W_vs_WT)	Adjusted p-value (KO-1W_vs_WT)	Log2 FC (KO-3W_vs_WT)	Adjusted p-value (KO-3W_vs_WT)	Log2 FC (KO-5W_vs_WT)	Adjusted p-value (KO-5W_vs_WT)
ENSMUSG00000000215		Saa3	serum amyloid A 3	1.77488	603.797	9.1644	10.3194	8.39347	6.16913e-06	2.36418	0.309311	2.50172	0.279927
ENSMUSG00000000394		Xist	inactive X specific transcripts	48.5627	3608.28	3270.51	3761.14	6.21789	2.47775e-58	6.0761	1.26722e-55	6.27776	4.90997e-48
ENSMUSG00000001289		Reg3a	regenerating islet-derived 3 alpha	126.847	3257.98	72.3508	1.43981	4.68485	1.16097e-05	-0.808166	0.572477	-6.47579	2.51645e-06
ENSMUSG00000001827		Cxcl2	chemokine (C-X-C motif) ligand 2	1.72056	38.9787	1.76915	4.54902	4.52011	0.0153157	0.0592833	0.983359	1.40392	0.544696
ENSMUSG00000001948		Reg3g	regenerating islet-derived 3 gamma	19.0167	396.326	34.1988	1.81717	4.41524	1.08613e-39	0.882881	0.0421956	-3.47367	3.1744e-07
ENSMUSG00000002064		Igkv1-117	immunoglobulin kappa variable 1-117	4.56292	101.458	4.71078	0	4.33231	0.00424251	-0.149081	0.954368	-4.03909	0.0998423
ENSMUSG00000002083		S100a8	S100 calcium binding protein A8 (calgranulin A)	15.2411	213.544	59.5061	0	3.83106	2.44692e-05	1.98517	0.0451174	-5.74736	0.00344533
ENSMUSG00000002233		Gm16574	predicted gene 16574	1.96346	25.5069	20.8004	12.7765	3.72687	0.00592971	3.42922	0.00797172	2.7236	0.0468311
ENSMUSG00000002289		Fn1	fibronectin 1	28.2698	285.556	18.5884	3.31977	3.33669	0.00040139	-0.60506	0.626303	-3.09222	0.00237445
ENSMUSG00000002565		Gm12516	predicted gene 12516	3.47886	32.5891	23.5802	21.8378	3.16029	0.038747	2.67059	0.0703181	2.57372	0.0853373
ENSMUSG00000002767		Snord118	small nucleolar RNA, C/D box 118	61.7918	545.335	317.684	155.243	3.15061	7.10375e-07	2.37876	0.000206961	1.33247	0.076483
ENSMUSG00000003541		Reg3b	regenerating islet-derived 3 beta	1574.64	13553.4	618.652	0.736812	3.10575	0.00888661	-1.34761	0.309127	-10.9222	3.93645e-12
ENSMUSG00000003934		Marco	macrophage receptor with collagenous structure	6.20902	50.9065	5.83892	6.43152	3.03347	0.014813	-0.0875965	0.963464	0.0591932	0.975414
ENSMUSG00000003955		Lyz2	lysozyme 2	213.893	1695.65	450.959	140.335	2.98677	1.03522e-05	1.07599	0.171702	-0.60825	0.514933
ENSMUSG00000004151		Hist1h4i	histone cluster 1, H4i	24.3565	190.3	236.282	95.5704	2.97088	7.92319e-10	3.28481	1.0109e-12	1.96472	0.000178928
ENSMUSG00000004366		Scarna13	small Cajal body-specific RNA 1	28.8909	206.534	85.0666	55.6685	2.86798	3.79828e-05	1.5783	0.0359913	0.945934	0.276559
ENSMUSG00000004631		Ccl6	chemokine (C-C motif) ligand 6	14.8886	102.18	20.7402	13.6008	2.77645	0.000431648	0.476829	0.658107	-0.15479	0.902408
ENSMUSG00000005233		Gm8696	predicted gene 8696	8.95031	57.9935	16.5092	33.1849	2.71395	0.0110673	0.912049	0.482645	1.89779	0.0860219
ENSMUSG00000006435		Cxcl13	chemokine (C-X-C motif) ligand 13	7.87843	50.9242	4.79274	10.0485	2.69912	0.000806913	-0.677191	0.542569	0.350911	0.765768
ENSMUSG00000006546		S100a9	S100 calcium binding protein A9 (calgranulin B)	20.5678	135.209	47.6515	4.80333	2.69403	0.00111574	1.19218	0.203991	-2.07097	0.0565497
ENSMUSG00000006717		Hist1h4h	histone cluster 1, H4h	32.6746	199.062	162.935	85.4359	2.62561	4.1743e-08	2.34361	5.40961e-07	1.40778	0.00928037
ENSMUSG00000009734		C3	complement component 3	807.586	4894.33	173.323	63.8607	2.59916	0.00232212	-2.22155	0.0079917	-3.66094	2.07626e-05
ENSMUSG00000012428		Ccl9	chemokine (C-C motif) ligand 9	43.4484	257.01	39.6439	12.0407	2.57848	8.37501e-05	-0.114297	0.915829	-1.81157	0.0317763
ENSMUSG00000012483		Clec4d	C-type lectin domain family 4, member d	3.3865	19.3308	6.39108	4.34107	2.54566	0.0271627	0.946369	0.482457	0.358107	0.824216
ENSMUSG00000013584		Rpl3-ps1	ribosomal protein L3, pseudogene 1	11.2893	63.9505	12.3733	15.5931	2.51568	5.58956e-06	0.151905	0.867775	0.463929	0.548803
ENSMUSG00000014243		Gpr84	G protein-coupled receptor 84	3.39308	19.8095	4.20853	5.15697	2.48849	0.0179225	0.260338	0.865116	0.539408	0.697045
ENSMUSG00000014294		Cxcl1	chemokine (C-X-C motif) ligand 1	4.63124	25.2353	4.48477	6.36222	2.45777	0.0229458	-0.0149492	0.992198	0.498883	0.728008
ENSMUSG00000014313		Dynlrb2	dynein light chain roadblock-type 2	17.3697	90.2805	43.6255	67.5566	2.36747	0.00233482	1.33201	0.110005	1.94745	0.0148959
ENSMUSG00000015013		Hist1h4c	histone cluster 1, H4c	54.3803	276.779	334.708	103.946	2.36736	2.13059e-07	2.64944	6.93072e-10	0.948721	0.0838321
ENSMUSG00000015337		Gm16124	predicted gene 16124	74.0972	382.353	473.815	285.241	2.36032	7.15211e-15	2.6709	5.77087e-20	1.93641	2.06791e-09
ENSMUSG00000015340		Ccl2	chemokine (C-C motif) ligand 2	11.9103	60.4148	9.54187	14.2926	2.35559	0.0021076	-0.294055	0.796343	0.28272	0.800901
ENSMUSG00000015401		M5C1000I18Rik	RIKEN cDNA M5C1000I18 gene	2.07277	10.7797	15.3508	6.42558	2.28782	0.0338939	2.80702	0.00295884	1.5539	0.159598
ENSMUSG00000015405		Gm11821	predicted gene 11821	4.24323	20.921	23.0271	9.53033	2.2797	0.0273221	2.41147	0.0105308	1.14522	0.317369
ENSMUSG00000015943		Cyp1b1	cytochrome P450, family 1, subfamily b, polypeptide 1	6.53993	31.5731	2.82133	2.50006	2.2705	3.02114e-05	-1.19721	0.0648907	-1.39103	0.040379
ENSMUSG00000016256		Ppy	pancreatic polypeptide	8821.03	42230.5	17575.2	11884.2	2.2593	7.82737e-05	0.99457	0.119242	0.430005	0.586582
ENSMUSG00000016349		Ctxn2	cortexin 2	22.621	106.692	32.2321	28.9044	2.24885	3.44005e-06	0.532089	0.396204	0.362044	0.600536
ENSMUSG00000017002		Gcg	glucagon	917107	4.14226e+06	2.12865e+06	1.61258e+06	2.17525	1.20531e-08	1.21478	0.00267948	0.814213	0.0853778
ENSMUSG00000017311		Lrrn4	leucine rich repeat neuronal 4	4.81559	21.4071	2.83637	2.07308	2.15254	0.0140563	-0.785214	0.459159	-1.24226	0.234343
ENSMUSG00000017314		Edn3	endothelin 3	272.921	1205.27	382.057	531.586	2.14736	2.55438e-20	0.489793	0.0904004	0.965068	0.000511764
ENSMUSG00000017316		Angptl4	angiopoietin-like 4	10.3739	46.4439	12.2336	4.12335	2.13801	0.0182639	0.203304	0.87566	-1.30908	0.229963
ENSMUSG00000017400		Gm11428	predicted gene 11428	61.4587	267.306	47.8977	50.4488	2.13792	2.45345e-06	-0.348327	0.590715	-0.281685	0.680552
ENSMUSG00000018102		Hist1h2ac	histone cluster 1, H2ac	13.3269	56.564	47.5103	7.01007	2.08288	2.59474e-07	1.83229	3.57903e-06	-0.976655	0.0619548
ENSMUSG00000018339		AA543186	expressed sequence AA543186	7.91619	33.2061	44.3744	16.8592	2.06007	0.000213441	2.48826	8.09812e-07	1.09961	0.0764969
ENSMUSG00000018585		Gm17518	predicted gene, 17518	4.57835	19.3575	16.5274	6.715	2.05392	0.0205605	1.84332	0.0283862	0.531712	0.637721
ENSMUSG00000018927		Peg10	paternally expressed 10	56.7259	232.127	104.135	380.34	2.03448	0.000314397	0.877972	0.16607	2.74698	1.30107e-06
ENSMUSG00000019122		Ccdc80	coiled-coil domain containing 80	54.2713	219.863	53.4235	17.2643	2.0204	0.000159401	-0.0268645	0.975092	-1.64741	0.00952285
ENSMUSG00000019539		Hist1h2be	histone cluster 1, H2be	22.8544	93.085	200.301	27.0956	2.0146	5.58067e-12	3.12692	3.9293e-31	0.23335	0.598389
ENSMUSG00000019577		Arx	aristaless related homeobox	77.2998	310.27	91.3492	109.464	2.01071	3.33157e-17	0.248274	0.464517	0.506473	0.106392
ENSMUSG00000019948		Gm826	predicted gene 826	13.2761	53.8339	31.4643	42.8923	2.00662	0.0124721	1.22997	0.14239	1.66271	0.0409151
ENSMUSG00000019987		Tmsb15b1	thymosin beta 15b1	52.9999	208.143	89.0586	135.113	1.98669	0.000168427	0.762012	0.216467	1.35802	0.0174366
ENSMUSG00000020180		Gm10925	predicted gene 10925	78.7854	306.097	162.463	80.3694	1.96161	0.0161803	1.04595	0.231945	0.0265726	0.983056
ENSMUSG00000020562		Slpi	secretory leukocyte peptidase inhibitor	38.5971	150.451	41.2324	10.3548	1.95709	0.00505497	0.0991112	0.926907	-1.86044	0.0222373
ENSMUSG00000020607		Lrrtm1	leucine rich repeat transmembrane neuronal 1	4.04302	15.7034	10.1106	3.4727	1.95155	0.0105085	1.32789	0.0869199	-0.224229	0.841341
ENSMUSG00000020704		Fam109b	family with sequence similarity 109, member B	6.76692	25.7128	22.4473	18.3687	1.94344	0.0118839	1.76342	0.0160641	1.47295	0.0650311
ENSMUSG00000020723		Sst	somatostatin	101745	390407	353786	83976	1.94003	0.000212803	1.79793	0.000371629	-0.276902	0.713361
ENSMUSG00000020949		Fbp1	fructose bisphosphatase 1	60.119	230.852	134.659	573.51	1.93753	2.17802e-10	1.16258	0.000286333	3.25408	1.83968e-28
ENSMUSG00000020955		Gm17566	predicted gene, 17566	15.2409	57.645	35.5454	62.88	1.92396	0.0014612	1.22891	0.0497669	2.05439	0.000474564
ENSMUSG00000021025		Mmp12	matrix metallopeptidase 12	25.9979	97.3927	87.6918	9.77816	1.90551	0.0329119	1.75379	0.0385467	-1.42874	0.148594
ENSMUSG00000021242		Ttr	transthyretin	37736.1	139429	43443.1	32850.9	1.88552	4.16985e-05	0.203189	0.758199	-0.200015	0.772662
ENSMUSG00000021290		Aldh1a2	aldehyde dehydrogenase family 1, subfamily A2	9.3019	34.0683	4.34008	4.49954	1.8783	0.0357898	-1.09552	0.270466	-1.03267	0.323988
ENSMUSG00000021496		2810405K02Rik	RIKEN cDNA 2810405K02 gene	121.228	444.918	372.212	473.924	1.87015	1.96339e-12	1.61126	8.54283e-10	1.95693	9.12471e-13
ENSMUSG00000021520		Gm13033	predicted gene 13033	17.233	64.0072	44.032	63.6603	1.86858	0.000604591	1.33658	0.0150859	1.86175	0.000626536
ENSMUSG00000021537		Itgam	integrin alpha M	21.8575	79.6594	20.2192	12.2852	1.86487	0.0241938	-0.112934	0.925475	-0.829286	0.398146
ENSMUSG00000021614		Gm11398	predicted gene 11398	90.7866	329.757	572.585	126.189	1.85844	1.37079e-17	2.65384	2.68693e-38	0.468393	0.0994224
ENSMUSG00000021792		A230083N12Rik	RIKEN cDNA A230083N12 gene	12.5928	45.0172	71.1549	39.3223	1.84147	0.0179278	2.49115	0.000204833	1.64345	0.0309378
ENSMUSG00000021951		Col6a5	collagen, type VI, alpha 5	6.45644	22.9514	3.02101	1.69275	1.82936	0.000724415	-1.09726	0.0648732	-1.93699	0.00132456
ENSMUSG00000022054		Gm16247	predicted gene 16247	40.4458	145.586	78.7166	115.524	1.82841	0.00319833	0.947599	0.159976	1.49229	0.0194581
ENSMUSG00000022205		2310009B15Rik	RIKEN cDNA 2310009B15 gene	58.7269	205.303	199.933	167.375	1.818	5.24895e-07	1.77447	2.94338e-07	1.51742	5.76971e-05
ENSMUSG00000022292		Olr1	oxidized low density lipoprotein (lectin-like) receptor 1	18.6958	65.7638	7.47692	1.7821	1.80737	0.0108509	-1.31744	0.0809503	-3.33689	4.73932e-05
ENSMUSG00000022357		Gm3625	predicted gene 3625	84.9594	294.981	292.841	198.361	1.80425	0.021939	1.77646	0.0148161	1.21774	0.139376
ENSMUSG00000022425		Angptl6	angiopoietin-like 6	21.0761	73.3242	45.2932	244.098	1.80075	7.96348e-08	1.11029	0.00147691	3.53699	4.58057e-30
ENSMUSG00000022476		AI317395	expressed sequence AI317395	7.97603	27.818	27.5659	29.9152	1.79747	0.000513221	1.77543	0.000272703	1.89219	0.000224029
ENSMUSG00000022665		Meig1	meiosis expressed gene 1	33.583	117.094	93.0748	120.499	1.77471	0.000899947	1.45967	0.00523907	1.82656	0.000571801
ENSMUSG00000022797		Nudt10	nudix (nucleoside diphosphate linked moiety X)-type motif 10	6.33601	22.1165	14.3151	33.9948	1.76932	0.0135406	1.15098	0.117597	2.40194	0.000272002
ENSMUSG00000023067		Mafb	v-maf musculoaponeurotic fibrosarcoma oncogene family, protein B (avian)	248.505	844.332	496.547	524.477	1.76666	3.12832e-24	1.00035	4.65456e-08	1.07929	6.59905e-08
ENSMUSG00000023078		Gm14616	predicted gene 14616	38.4473	127.523	59.3123	88.2127	1.76552	0.0106238	0.650653	0.418981	1.23363	0.0875787
ENSMUSG00000023089		Irx1	Iroquois related homeobox 1 (Drosophila)	59.1555	199.272	66.0786	82.1757	1.7581	4.21531e-15	0.162023	0.634417	0.478056	0.0998291
ENSMUSG00000023224		Egln3	EGL nine homolog 3 (C. elegans)	4.45872	15.1855	8.1478	7.88708	1.73802	0.0477952	0.841565	0.377964	0.793789	0.427007
ENSMUSG00000023911		Lilrb4	leukocyte immunoglobulin-like receptor, subfamily B, member 4	12.6196	41.6941	19.5935	11.2827	1.73064	0.00823224	0.650443	0.390574	-0.139176	0.886022
ENSMUSG00000024067		Pcdh8	protocadherin 8	4.68941	15.35	10.8112	5.96009	1.7115	0.00224478	1.20263	0.0330752	0.329849	0.663889
ENSMUSG00000024087		9530051G07Rik	RIKEN cDNA 9530051G07 gene	3.06961	10.0184	15.9423	12.6486	1.7073	0.00203522	2.3817	7.30258e-07	2.04832	7.64344e-05
ENSMUSG00000024164		Fam100b	family with sequence similarity 100, member B	18.9752	61.3597	38.6924	44.0673	1.7013	0.0045508	1.04594	0.093719	1.22798	0.0512921
ENSMUSG00000024232		Gpnmb	glycoprotein (transmembrane) nmb	10.0641	32.4395	43.5091	20.4747	1.69347	0.00246025	2.12097	2.59506e-05	1.03186	0.0946836
ENSMUSG00000024366		O3far1	omega-3 fatty acid receptor 1	43.098	138.777	75.6708	85.8434	1.69264	1.84786e-07	0.81293	0.0224679	0.992088	0.00645431
ENSMUSG00000024953		Cd14	CD14 antigen	22.047	70.7951	14.8285	8.77416	1.6895	0.0111085	-0.561936	0.485918	-1.33391	0.074875
ENSMUSG00000024990		Pyy	peptide YY	35708.1	114817	40367.1	68700.9	1.68501	0.00231135	0.176941	0.822254	0.944073	0.135638
ENSMUSG00000025044		Ace2	angiotensin I converting enzyme (peptidyl-dipeptidase A) 2	129.724	412.194	187.693	97.2259	1.66674	5.50287e-15	0.532076	0.0336745	-0.419825	0.141194
ENSMUSG00000025069		Klhl13	kelch-like 13 (Drosophila)	59.6264	188.236	75.9834	100.021	1.66241	2.68572e-07	0.353364	0.397563	0.746005	0.0537178
ENSMUSG00000025193		Pdk4	pyruvate dehydrogenase kinase, isoenzyme 4	145.362	457.836	308.573	450.971	1.65834	1.13457e-11	1.09062	1.46127e-05	1.63751	3.85426e-10
ENSMUSG00000025408		1700086L19Rik	RIKEN cDNA 1700086L19 gene	361.086	1132.41	684.53	584.554	1.65246	1.85822e-09	0.926823	0.00146667	0.69641	0.0368217
ENSMUSG00000026032		Lsm3	LSM3 homolog, U6 small nuclear RNA associated (S. cerevisiae)	55.1232	174.828	166.101	241.805	1.63797	0.000460585	1.56619	0.000418258	2.10718	3.59241e-06
ENSMUSG00000026107		Gm4485	predicted gene 4485	20.5642	64.3444	42.3998	25.8708	1.63787	0.00097209	1.04428	0.0419355	0.325525	0.628871
ENSMUSG00000026154		Gm11837	predicted gene 11837	16.2067	49.802	24.8131	15.4154	1.6363	0.0223512	0.625344	0.447823	-0.075274	0.945149
ENSMUSG00000026193		Dnajb3	DnaJ (Hsp40) homolog, subfamily B, member 3	13.0925	40.6053	38.4322	38.9932	1.63195	0.0196456	1.54419	0.018291	1.55709	0.0238248
ENSMUSG00000026223		Asb4	ankyrin repeat and SOCS box-containing 4	24.9424	76.8403	36.8751	71.6	1.6309	2.55853e-05	0.576607	0.207675	1.52789	0.000138973
ENSMUSG00000026390		Snrpg	small nuclear ribonucleoprotein polypeptide G	85.0906	262.593	172.653	299.802	1.62982	4.91754e-06	1.03037	0.00525244	1.82013	3.38117e-07
ENSMUSG00000026495		Tyrobp	TYRO protein tyrosine kinase binding protein	109.373	339.122	109.366	75.4199	1.62981	5.47602e-07	0.00252811	0.996124	-0.537005	0.205962
ENSMUSG00000026650		Prr16	proline rich 16	11.1277	33.2267	16.5682	21.0498	1.59	0.0209326	0.588211	0.457388	0.929535	0.220155
ENSMUSG00000026787		Tmsb15b2	thymosin beta 15b2	137.847	412.087	139.454	291.384	1.58885	2.80298e-05	0.0238596	0.969169	1.08335	0.0090545
ENSMUSG00000026824		Accn1	amiloride-sensitive cation channel 1, neuronal (degenerin)	16.6783	50.091	32.0474	23.6725	1.5855	7.95978e-05	0.948511	0.024021	0.507364	0.312881
ENSMUSG00000026939		Prr15	proline rich 15	13.2691	39.9413	20.2366	26.7657	1.58502	0.0132682	0.607418	0.408566	1.00333	0.144909
ENSMUSG00000027076		Efcab2	EF-hand calcium binding domain 2	30.3494	90.9624	110.598	96.589	1.57959	4.27039e-09	1.86392	1.83165e-13	1.66388	1.59919e-09
ENSMUSG00000027198		C130036L24Rik	RIKEN cDNA C130036L24 gene	13.3855	39.6839	34.9447	35.2667	1.57654	0.000173602	1.39695	0.000523549	1.41474	0.000881702
ENSMUSG00000027359		1110035H17Rik	RIKEN cDNA 1110035H17 gene	8.54015	25.1608	22.8957	12.0383	1.56061	0.03962	1.42494	0.0453215	0.501419	0.583221
ENSMUSG00000027447		Hist1h2ai	histone cluster 1, H2ai	16.9199	49.5701	32.6509	8.34777	1.55122	0.0232979	0.964658	0.17346	-1.01983	0.202492
ENSMUSG00000027523		Calb1	calbindin 1	345.993	1015.92	876.686	458.419	1.54994	1.06536e-07	1.33851	2.96249e-06	0.400216	0.296109
ENSMUSG00000027524		Kcnk3	potassium channel, subfamily K, member 3	82.6478	240.507	82.9838	99.8038	1.54549	3.82405e-10	0.00952306	0.982101	0.275023	0.428301
ENSMUSG00000027673		mt-Rnr1	mitochondrially encoded 12S rRNA	44950.6	130870	90635.6	43265.1	1.54172	0.0103183	1.01174	0.100186	-0.0551478	0.952862
ENSMUSG00000027965		Dynlt1-ps1	dynein light chain Tctex-type 1, pseuodogene 1	47.561	138.877	43.6912	58.2243	1.53691	0.016505	-0.133304	0.888208	0.275923	0.747006
ENSMUSG00000027971		Rbp4	retinol binding protein 4, plasma	1109.42	3194.69	2149.5	2292.27	1.52669	3.17033e-08	0.955098	0.000841184	1.04733	0.000734395
ENSMUSG00000027994		Lrtm2	leucine-rich repeats and transmembrane domains 2	9.54884	27.3282	17.5154	27.7888	1.5229	0.000643876	0.871115	0.0651338	1.54694	0.000528116
ENSMUSG00000028139		Cdkn1a	cyclin-dependent kinase inhibitor 1A (P21)	938.088	2682.05	2836.86	5443.02	1.51615	1.40914e-12	1.59702	1.79747e-14	2.53689	2.03245e-30
ENSMUSG00000028222		Gm15496	predicted gene 15496	30.8675	88.4701	132.362	109.499	1.51308	4.09285e-09	2.10013	6.23286e-19	1.82378	1.41118e-12
ENSMUSG00000028295		Lrrc51	leucine rich repeat containing 51	101.533	289.044	278.949	300.569	1.50854	2.68563e-08	1.45793	2.20991e-08	1.56426	1.80849e-08
ENSMUSG00000028447		2210015D19Rik	RIKEN cDNA 2210015D19 gene	152.561	434.98	403.576	484.094	1.50826	1.77852e-11	1.40044	1.56691e-10	1.66026	8.44403e-13
ENSMUSG00000028470		Aard	alanine and arginine rich domain containing protein	53.3241	150.391	102.366	48.2713	1.49938	0.000295713	0.945197	0.0272387	-0.153257	0.805615
ENSMUSG00000028549		0610040B10Rik	RIKEN cDNA 0610040B10 gene	80.5815	224.585	230.345	138.087	1.49179	0.000736378	1.53025	0.000221252	0.783192	0.118472
ENSMUSG00000028691		Snrpd3	small nuclear ribonucleoprotein D3	30.6245	86.262	71.9312	91.7487	1.48952	0.00916813	1.2206	0.0271152	1.58189	0.00412965
ENSMUSG00000028750		Gad2	glutamic acid decarboxylase 2	8.663	24.475	5.64006	16.6601	1.48791	0.0256246	-0.620992	0.424322	0.94296	0.19082
ENSMUSG00000028772		Vwde	von Willebrand factor D and EGF domains	90.5147	252.837	179.806	115.798	1.48328	0.00434059	0.991358	0.0619359	0.355372	0.603534
ENSMUSG00000028893		7SK	7SK RNA	3603.19	10062.9	13146.7	6399.55	1.4821	0.0242914	1.86775	0.00155937	0.828913	0.264652
ENSMUSG00000028982		2310010J17Rik	RIKEN cDNA 2310010J17 gene	135.542	376.799	280.581	247.003	1.47799	3.46831e-05	1.04944	0.00366703	0.864909	0.0307996
ENSMUSG00000028996		2610019E17Rik	RIKEN cDNA 2610019E17 gene	86.1859	237.581	185.771	136.062	1.46857	0.00110253	1.11015	0.0130207	0.650884	0.213788
ENSMUSG00000028998		9130017N09Rik	RIKEN cDNA 9130017N09 gene	14.2379	39.3131	21.6709	17.7758	1.46389	0.00115272	0.616552	0.23009	0.331718	0.576807
ENSMUSG00000029059		Slc25a33	solute carrier family 25, member 33	11.1945	30.7003	14.4911	21.2397	1.45822	0.0145143	0.378115	0.608765	0.92934	0.146233
ENSMUSG00000029359		Galnt13	UDP-N-acetyl-alpha-D-galactosamine:polypeptide N-acetylgalactosaminyltransferase 13	40.582	111.24	52.2185	37.0834	1.4573	1.90557e-11	0.368226	0.175418	-0.12836	0.70806
ENSMUSG00000029380		Bambi	BMP and activin membrane-bound inhibitor, homolog (Xenopus laevis)	56.8769	155.701	142.083	49.0122	1.45159	0.00950408	1.31975	0.0138054	-0.21653	0.782002
ENSMUSG00000029581		Ins2	insulin II	2.10858e+06	5.7256e+06	4.86055e+06	1.44354e+06	1.44116	1.4797e-07	1.20485	8.81899e-06	-0.54666	0.106421
ENSMUSG00000029625		C2cd4b	C2 calcium-dependent domain containing 4B	84.0488	228.853	160.879	70.8891	1.44114	7.83225e-08	0.931333	0.000731646	-0.249611	0.51496
ENSMUSG00000029656		Steap4	STEAP family member 4	25.4196	69.3466	34.7143	11.6428	1.43952	2.59054e-05	0.447551	0.279382	-1.14791	0.00354002
ENSMUSG00000029816		Ccdc89	coiled-coil domain containing 89	8.053	21.4215	12.8789	8.95403	1.43347	0.0311657	0.693439	0.339608	0.173608	0.850996
ENSMUSG00000029819		Psmg4	proteasome (prosome, macropain) assembly chaperone 4	89.2725	243.189	157.346	283.127	1.43135	5.81921e-05	0.809261	0.0317765	1.65159	2.4243e-06
ENSMUSG00000029878		mt-Nd3	mitochondrially encoded NADH dehydrogenase 3	375.58	1010.22	347.165	124.776	1.42946	0.000231537	-0.112379	0.847729	-1.60788	0.000124012
ENSMUSG00000030017		4921531C22Rik	RIKEN cDNA 4921531C22 gene	43.34	114.541	134.143	114.167	1.41821	1.09716e-05	1.64552	2.78783e-08	1.41523	1.33037e-05
ENSMUSG00000030144		Plekho2	pleckstrin homology domain containing, family O member 2	10.0167	26.7109	10.5528	10.6468	1.4154	0.0239772	0.0868514	0.925038	0.106502	0.906326
ENSMUSG00000030157		Stac2	SH3 and cysteine rich domain 2	18.6934	49.358	21.9464	39.569	1.40446	0.00102306	0.23146	0.689554	1.08405	0.0152829
ENSMUSG00000030162		Gm8292	predicted gene 8292	116.59	306.7	173.375	248.92	1.39658	0.000689421	0.577399	0.218734	1.09467	0.0118786
ENSMUSG00000030329		Tesc	tescalcin	36.6834	96.4847	68.9592	54.0908	1.39316	0.00291353	0.914446	0.0557516	0.558175	0.31256
ENSMUSG00000030579		Gm13341	predicted gene 13341	293.473	770.35	532.858	138.214	1.39273	0.0427723	0.860908	0.226454	-1.0906	0.137067
ENSMUSG00000030616		Fev	FEV (ETS oncogene family)	159.516	414.731	198.567	151.766	1.38562	3.07465e-09	0.322619	0.280079	-0.0651201	0.867986
ENSMUSG00000030750		Ndst4	N-deacetylase/N-sulfotransferase (heparin glucosaminyl) 4	168.564	438.453	297.375	165.225	1.3815	3.76178e-15	0.820243	8.4189e-06	-0.0292647	0.927275
ENSMUSG00000030786		Hhatl	hedgehog acyltransferase-like	33.7236	87.2029	47.9943	38.4067	1.38091	4.79035e-05	0.52403	0.184388	0.198666	0.68285
ENSMUSG00000031697		Gpx3	glutathione peroxidase 3	7892.2	20493.8	7554.31	8252.11	1.37692	1.99489e-07	-0.0628691	0.882702	0.0645109	0.88278
ENSMUSG00000031765		Ext2	exostoses (multiple) 2	945.449	2450.88	2508.63	2730.61	1.37438	0.0232979	1.40779	0.0127637	1.53002	0.0121346
ENSMUSG00000031778		Hist3h2ba	histone cluster 3, H2ba	82.6801	213.151	68.3152	46.4222	1.37319	0.0158446	-0.263802	0.721967	-0.83979	0.195564
ENSMUSG00000032330		Cetn4	centrin 4	20.9145	54.1026	59.3067	43.6416	1.37035	0.00786161	1.50549	0.00124297	1.06261	0.0441756
ENSMUSG00000032334		Gm16283	predicted gene 16283	25.8436	68.0566	50.1699	44.7122	1.36586	0.0494541	0.932721	0.181798	0.759881	0.310044
ENSMUSG00000032403		Gfra3	glial cell line derived neurotrophic factor family receptor alpha 3	56.2044	144.009	59.9861	80.6037	1.36107	2.05702e-05	0.0927636	0.850932	0.525267	0.175274
ENSMUSG00000032523		Ndufaf2	NADH dehydrogenase (ubiquinone) 1 alpha subcomplex, assembly factor 2	109.188	281.568	221.617	253.992	1.3593	0.00193111	1.01399	0.0201496	1.20509	0.00814783
ENSMUSG00000032715		Klhl38	kelch-like 38 (Drosophila)	11.7771	30.694	29.593	2.75383	1.35606	0.0448481	1.31565	0.036094	-2.1017	0.00402031
ENSMUSG00000032854		Zswim7	zinc finger, SWIM-type containing 7	74.511	192.355	180.703	256.61	1.35482	5.38312e-05	1.27136	7.09729e-05	1.77348	4.84961e-08
ENSMUSG00000033020		Npy	neuropeptide Y	147.77	374.326	78.4614	166.026	1.3503	0.00103133	-0.907293	0.0394319	0.175117	0.767699
ENSMUSG00000033061		snoU90	Small nucleolar RNA U90	62.4528	157.695	86.9	70.7359	1.34118	0.0186079	0.479398	0.469098	0.181283	0.817786
ENSMUSG00000034467		Apitd1	apoptosis-inducing, TAF9-like domain 1	42.2804	107.387	59.2558	61.578	1.33601	0.0135406	0.466573	0.459495	0.527741	0.404581
ENSMUSG00000034587		2010107E04Rik	RIKEN cDNA 2010107E04 gene	1030.2	2599.97	1483.38	2079.46	1.33489	1.17445e-05	0.526403	0.129405	1.01198	0.0023416
ENSMUSG00000034738		Tomm7	translocase of outer mitochondrial membrane 7 homolog (yeast)	150.152	379.764	259.684	342.648	1.33349	2.58848e-05	0.786931	0.0178024	1.18455	0.000418503
ENSMUSG00000035105		Gm6225	predicted gene 6225	29.7604	74.9559	52.6973	46.7537	1.3276	0.000256429	0.82606	0.0277465	0.649349	0.117431
ENSMUSG00000035277		AF529169	cDNA sequence AF529169	7.64139	18.9317	12.8825	6.67822	1.32724	0.0179278	0.769449	0.192256	-0.163888	0.836387
ENSMUSG00000035385		Cst3	cystatin C	6545.17	16399.1	8138.39	6202.43	1.32516	1.66241e-07	0.314416	0.325014	-0.077781	0.850612
ENSMUSG00000035852		Cmc1	COX assembly mitochondrial protein homolog (S. cerevisiae)	142.153	355.65	287.954	347.94	1.32293	4.87404e-05	1.0231	0.00152118	1.29285	0.000100917
ENSMUSG00000035964		Lrrn3	leucine rich repeat protein 3, neuronal	22.5326	55.9957	38.0264	9.38244	1.31971	0.00231921	0.764981	0.0932765	-1.26818	0.00757575
ENSMUSG00000036295		Bola3	bolA-like 3 (E. coli)	151.687	381.117	351.686	346.247	1.31961	2.59054e-05	1.2097	6.13742e-05	1.18163	0.000292684
ENSMUSG00000036422		Serping1	serine (or cysteine) peptidase inhibitor, clade G, member 1	479.774	1196.02	639.587	702.703	1.31901	5.43401e-11	0.415803	0.080767	0.551029	0.0242225
ENSMUSG00000036430		Hist1h4d	histone cluster 1, H4d	953.683	2375.91	1408.38	1309.45	1.31692	8.77501e-06	0.564399	0.088464	0.457405	0.21415
ENSMUSG00000036782		Fau	Finkel-Biskis-Reilly murine sarcoma virus (FBR-MuSV) ubiquitously expressed (fox derived)	44.1916	110.134	71.0975	135.687	1.31672	0.0189146	0.692518	0.251023	1.61779	0.00224463
ENSMUSG00000036815		Kcnip3	Kv channel interacting protein 3, calsenilin	54.9752	135.767	84.2637	82.5636	1.31275	0.000274372	0.620767	0.118292	0.591621	0.163748
ENSMUSG00000036850		Bbc3	BCL2 binding component 3	30.7254	77.185	56.5707	56.1265	1.31103	0.01041	0.868578	0.094628	0.849284	0.119219
ENSMUSG00000036905		Efcab10	EF-hand calcium binding domain 10	46.2067	114.766	68.7847	70.0199	1.30883	0.0279803	0.574154	0.383765	0.58826	0.389407
ENSMUSG00000037369		Higd1a	HIG1 domain family, member 1A	80.1288	197.209	94.6479	90.3047	1.30299	0.000129605	0.243234	0.588275	0.171582	0.727872
ENSMUSG00000037379		Krt1	keratin 1	21.259	51.9909	31.0416	38.8306	1.29664	0.000742641	0.546701	0.210077	0.868577	0.0368013
ENSMUSG00000037428		6030405A18Rik	RIKEN cDNA 6030405A18 gene	15.8253	38.8753	28.7494	14.2846	1.29285	0.000904002	0.86573	0.0290873	-0.148239	0.796632
ENSMUSG00000037855		Gm9828	predicted gene 9828	20.365	50.2615	52.0589	37.1998	1.29245	0.0304521	1.33307	0.0142937	0.8547	0.171488
ENSMUSG00000038005		Gm16365	predicted gene 16365	53.3624	129.862	168.97	116.09	1.28814	0.00957089	1.6688	0.0001301	1.12851	0.0238277
ENSMUSG00000038132		Hist1h3e	histone cluster 1, H3e	26.5731	64.8875	38.9651	32.9526	1.28705	0.0391293	0.558291	0.418826	0.297355	0.708314
ENSMUSG00000038274		Sgce	sarcoglycan, epsilon	128.239	312.072	198.179	191.995	1.28532	7.8663e-05	0.630917	0.0751586	0.582067	0.131052
ENSMUSG00000038370		Dbpht2	DNA binding protein with his-thr domain	563.92	1373.96	626.893	652.291	1.28473	1.55651e-09	0.15308	0.613436	0.209598	0.492084
ENSMUSG00000038412		Cdr1	cerebellar degeneration related antigen 1	21.7932	53.0362	38.4747	23.735	1.2838	0.0131661	0.820208	0.123271	0.114278	0.87886
ENSMUSG00000038522		Arg1	arginase, liver	275.599	669.311	383.561	383.604	1.28001	3.33421e-07	0.476748	0.099176	0.474277	0.125972
ENSMUSG00000038690		Ccdc109b	coiled-coil domain containing 109B	31.6127	76.6301	54.6408	81.5921	1.2751	0.0350404	0.789393	0.205915	1.3738	0.0182518
ENSMUSG00000038742		1810030N24Rik	RIKEN cDNA 1810030N24 gene	116.317	281.135	248.193	254.794	1.27389	0.000100706	1.09472	0.000564608	1.12695	0.000949602
ENSMUSG00000039163		Vcan	versican	86.9385	209.884	192.005	53.4894	1.27351	1.50932e-05	1.14801	5.62512e-05	-0.695011	0.0444977
ENSMUSG00000039313		Fam46d	family with sequence similarity 46, member D	25.0826	60.5492	36.1314	23.6337	1.27188	0.00478075	0.53283	0.296168	-0.0953943	0.886653
ENSMUSG00000039781		Olfm3	olfactomedin 3	21.8318	52.6628	30.6323	46.1068	1.27016	0.00132773	0.492829	0.279382	1.07772	0.00952285
ENSMUSG00000040026		Hist2h4	histone cluster 2, H4	70.0363	168.228	241.487	207.715	1.26952	9.59883e-07	1.78938	3.17261e-14	1.57397	1.17816e-09
ENSMUSG00000040631		Neurl1a	neuralized homolog 1A (Drosophila)	44.4735	107.134	57.4775	48.7112	1.26905	1.31813e-07	0.367554	0.209954	0.135185	0.709674
ENSMUSG00000040972		Kcnj2	potassium inwardly-rectifying channel, subfamily J, member 2	6.59759	15.847	12.14	23.7432	1.26896	0.0109772	0.880951	0.0791512	1.84524	6.93514e-05
ENSMUSG00000041245		Loxl1	lysyl oxidase-like 1	7.69861	18.502	5.57267	3.67055	1.26564	0.0361259	-0.468602	0.516222	-1.06825	0.111628
ENSMUSG00000041658		Ndufb6	NADH dehydrogenase (ubiquinone) 1 beta subcomplex, 6	174.753	417.487	358.488	547.856	1.2632	8.27682e-05	1.04372	0.000868067	1.65265	1.69753e-07
ENSMUSG00000041695		5830454E08Rik	RIKEN cDNA 5830454E08 gene	53.0682	127.728	171.703	157.141	1.26214	0.00205749	1.68972	2.84653e-06	1.55433	7.09325e-05
ENSMUSG00000041912		SNORA79	Small nucleolar RNA SNORA79	471.338	1126.58	292.439	680.381	1.25984	0.00114859	-0.677883	0.120385	0.531798	0.245797
ENSMUSG00000042293		Gm16299	predicted gene 16299	10.1068	24.0157	19.262	11.3994	1.25867	0.0386194	0.9313	0.122253	0.174188	0.833198
ENSMUSG00000042312		Wnk3-ps	WNK lysine deficient protein kinase 3, pseudogene	351.061	836.707	424.608	404.52	1.25362	4.46931e-07	0.275141	0.385581	0.20469	0.563605
ENSMUSG00000042541		Adamts18	a disintegrin-like and metallopeptidase (reprolysin type) with thrombospondin type 1 motif, 18	32.9422	78.4853	45.4561	33.6996	1.25313	9.59883e-07	0.466205	0.114805	0.0379457	0.930446
ENSMUSG00000042607		Cstad	CSA-conditional, T cell activation-dependent protein	37.2663	89.6111	132.477	36.4603	1.25254	0.0457551	1.81626	0.000655112	-0.055839	0.951687
ENSMUSG00000043110		mt-Rnr2	mitochondrially encoded 16S rRNA	89515.3	212820	104873	55259.6	1.24943	0.045253	0.228437	0.773155	-0.695914	0.320251
ENSMUSG00000043388		Timm10	translocase of inner mitochondrial membrane 10 homolog (yeast)	67.4305	161.153	122.537	229.624	1.24408	0.00691911	0.846165	0.0689706	1.75266	5.13468e-05
ENSMUSG00000044017		1110012L19Rik	RIKEN cDNA 1110012L19 gene	45.3675	108.202	55.3583	92.6441	1.24391	0.0108993	0.270094	0.661691	1.01429	0.0456314
ENSMUSG00000044095		Rbp7	retinol binding protein 7, cellular	46.8956	111.318	114.411	4.75392	1.24361	0.0315368	1.29178	0.0143918	-3.32356	1.42627e-05
ENSMUSG00000044362		Npc2	Niemann Pick type C2	292.654	692.188	592.632	657.677	1.24187	1.4354e-12	1.01809	6.23861e-09	1.16798	7.87871e-10
ENSMUSG00000044566		Atp5j2	ATP synthase, H+ transporting, mitochondrial F0 complex, subunit F2	608.638	1438.87	789.138	827.898	1.24156	3.40734e-05	0.37532	0.300519	0.442477	0.233553
ENSMUSG00000045031		Gap43	growth associated protein 43	78.4187	183.618	110.372	69.4637	1.23507	0.000920013	0.498711	0.242823	-0.174605	0.743901
ENSMUSG00000045160		Chrac1	chromatin accessibility complex 1	192.261	452.637	411.619	346.582	1.23466	7.82295e-06	1.09399	4.4653e-05	0.843958	0.00540323
ENSMUSG00000045237		Msr1	macrophage scavenger receptor 1	17.3755	40.5235	19.6842	26.6341	1.23135	0.0388112	0.174727	0.82818	0.612173	0.357484
ENSMUSG00000045725		Polr2f	polymerase (RNA) II (DNA directed) polypeptide F	221.944	519.101	194.574	406.562	1.23115	0.00152028	-0.180499	0.733366	0.876156	0.0381366
ENSMUSG00000045763		1500011K16Rik	RIKEN cDNA 1500011K16 gene	355.575	833.078	429.056	654.344	1.22755	0.000324592	0.272234	0.530857	0.878056	0.019122
ENSMUSG00000045969		1810009A15Rik	RIKEN cDNA 1810009A15 gene	93.9496	219.7	185.937	220.908	1.22622	0.00232212	0.990216	0.0118212	1.2324	0.00227911
ENSMUSG00000046058		Snrpe	small nuclear ribonucleoprotein E	158.069	368.897	249.764	370.816	1.22364	0.000346366	0.661688	0.069552	1.22995	0.000388892
ENSMUSG00000046269		Hist3h2a	histone cluster 3, H2a	74.9526	175.507	170.788	128.384	1.22306	0.000597418	1.18714	0.000462814	0.77366	0.0512223
ENSMUSG00000046338		Ndufa2	NADH dehydrogenase (ubiquinone) 1 alpha subcomplex, 2	606.379	1415.67	930.135	1252.02	1.22248	1.81322e-06	0.617767	0.0252749	1.04476	0.000141575
ENSMUSG00000046364		Prdx5	peroxiredoxin 5	419.024	976.146	969.364	1289.73	1.22103	2.75547e-12	1.21063	1.11775e-12	1.62167	1.92271e-19
ENSMUSG00000046432		Cryba2	crystallin, beta A2	493.482	1146.18	556.737	510.847	1.21871	2.01053e-07	0.177397	0.584635	0.0512217	0.894906
ENSMUSG00000046806		Dpp10	dipeptidylpeptidase 10	62.7525	146.386	91.8997	74.1611	1.21702	9.30087e-05	0.547339	0.113464	0.23524	0.582149
ENSMUSG00000046834		Sema3e	sema domain, immunoglobulin domain (Ig), short basic domain, secreted, (semaphorin) 3E	21.8396	50.4584	27.7697	39.6703	1.21466	1.93238e-07	0.351135	0.21889	0.866117	0.000610442
ENSMUSG00000047238		Gpr133	G protein-coupled receptor 133	21.559	50.0174	14.0096	10.1955	1.21427	0.0243735	-0.626245	0.291232	-1.08583	0.0589005
ENSMUSG00000047246		Ccdc164	coiled-coil domain containing 164	51.9241	119.683	92.6136	43.6927	1.21106	4.15692e-06	0.840728	0.00157114	-0.236328	0.518314
ENSMUSG00000047261		Gm15327	predicted gene 15327	45.9473	104.053	197.08	92.1141	1.21059	0.0460856	2.13501	1.39895e-05	1.03334	0.0842006
ENSMUSG00000047363		Gsto2	glutathione S-transferase omega 2	40.0866	93.2289	137.191	105.306	1.21045	0.000535906	1.77465	6.25315e-09	1.39367	3.9851e-05
ENSMUSG00000047904		Reep1	receptor accessory protein 1	15.8632	36.5779	15.4887	20.3942	1.21022	0.00458014	-0.0285943	0.965348	0.376787	0.478457
ENSMUSG00000048329		Resp18	regulated endocrine-specific protein 18	9612.93	22226.8	13129.8	9640.98	1.20923	1.52805e-05	0.449809	0.163214	0.00407131	0.992789
ENSMUSG00000048458		Cfi	complement component factor i	15.68	35.8789	8.45582	29.9782	1.20711	0.018136	-0.870207	0.116279	0.947099	0.0711433
ENSMUSG00000048603		Gm1673	predicted gene 1673	89.4347	205.995	81.3093	113.335	1.20521	0.0302121	-0.125455	0.871611	0.343816	0.618721
ENSMUSG00000049265		Mt1	metallothionein 1	2795.34	6439.53	7452.04	10530.2	1.20433	0.00552971	1.41503	0.000377234	1.91383	5.28963e-06
ENSMUSG00000049281		2900002K06Rik	RIKEN cDNA 2900002K06 gene	29.4484	66.4739	117.235	60.5985	1.20427	0.0490833	2.02076	5.25417e-05	1.0722	0.072314
ENSMUSG00000049687		Efnb3	ephrin B3	38.1884	88.1809	59.3572	37.0625	1.19857	0.00016581	0.628278	0.0656189	-0.0555707	0.912433
ENSMUSG00000049723		Enpp2	ectonucleotide pyrophosphatase/phosphodiesterase 2	639.131	1466.99	1573.11	848.58	1.19819	1.20531e-08	1.29918	1.20833e-10	0.408354	0.122313
ENSMUSG00000049760		Cx3cl1	chemokine (C-X3-C motif) ligand 1	263.959	605.419	313.041	307.201	1.19787	1.83136e-06	0.251512	0.437984	0.224238	0.518615
ENSMUSG00000049775		Clec2d	C-type lectin domain family 2, member d	106.381	243.396	88.8626	35.9526	1.19707	0.0043969	-0.253865	0.638631	-1.58182	0.000272374
ENSMUSG00000049892		Cage1	cancer antigen 1	14.3115	32.8413	29.1614	42.8808	1.19469	0.00660159	1.02228	0.0152726	1.58364	0.000132165
ENSMUSG00000050628		Hint2	histidine triad nucleotide binding protein 2	352.567	804.636	631.136	645.304	1.19267	3.26398e-06	0.843605	0.00112077	0.872437	0.00178455
ENSMUSG00000050633		Sytl2	synaptotagmin-like 2	26.53	60.0968	42.3833	48.423	1.19154	3.63152e-05	0.688185	0.0233581	0.880345	0.00446372
ENSMUSG00000050721		Mamld1	mastermind-like domain containing 1	221.835	505.609	264.083	251.355	1.19124	3.03806e-10	0.254655	0.29553	0.183801	0.499818
ENSMUSG00000050856		Sstr2	somatostatin receptor 2	31.431	71.6113	36.2344	37.0107	1.1903	0.0177762	0.206903	0.752316	0.234763	0.723288
ENSMUSG00000050967		Gm12976	predicted gene 12976	44.1867	101.857	94.6011	102.603	1.18666	0.0425551	1.07882	0.0482977	1.19351	0.0332849
ENSMUSG00000051136		Ndufa5	NADH dehydrogenase (ubiquinone) 1 alpha subcomplex, 5	262.971	598.2	503.601	667.53	1.18591	0.000571848	0.940951	0.00562327	1.34541	0.000101836
ENSMUSG00000051319		Wfdc16	WAP four-disulfide core domain 16	82.8204	188.388	178.367	183.322	1.18241	0.00989804	1.1066	0.0108338	1.14053	0.014288
ENSMUSG00000051439		Pou6f2	POU domain, class 6, transcription factor 2	153.028	347.051	217.977	131.123	1.18115	1.30064e-05	0.507799	0.0934729	-0.228815	0.540774
ENSMUSG00000052658		C4b	complement component 4B (Chido blood group)	125.204	283.1	46.4844	39.7701	1.17785	0.0111477	-1.42773	0.00130671	-1.66353	0.000476547
ENSMUSG00000052852		2410004N09Rik	RIKEN cDNA 2410004N09 gene	63.0692	142.145	121.43	166.183	1.1739	0.0178536	0.940275	0.0495932	1.39027	0.00269558
ENSMUSG00000053025		Rasd1	RAS, dexamethasone-induced 1	40.3617	91.8018	53.0684	20.9338	1.1731	0.00188107	0.380678	0.394992	-0.954753	0.0238442
ENSMUSG00000053399		Trappc2l	trafficking protein particle complex 2-like	238.787	538.794	511.97	608.082	1.17309	5.8489e-06	1.10026	9.10752e-06	1.34616	2.59113e-07
ENSMUSG00000054091		Gnas	GNAS (guanine nucleotide binding protein, alpha stimulating) complex locus	351.324	788.409	485.938	572.825	1.16869	2.09053e-08	0.470718	0.0452611	0.708564	0.00279871
ENSMUSG00000054200		Vgf	VGF nerve growth factor inducible	72.2066	162.007	179.484	503.373	1.16829	0.000197938	1.31668	6.16603e-06	2.80476	1.02722e-21
ENSMUSG00000054428		Ndufb3	NADH dehydrogenase (ubiquinone) 1 beta subcomplex 3	208.896	470.206	402.905	503.166	1.16787	7.13125e-05	0.94658	0.00104852	1.2643	2.51752e-05
ENSMUSG00000055003		Igsf21	immunoglobin superfamily, member 21	34.4814	77.9581	42.065	36.8652	1.16701	0.00306586	0.275603	0.57926	0.0975213	0.86762
ENSMUSG00000055125		Creg2	cellular repressor of E1A-stimulated genes 2	12.5717	28.1694	18.389	8.40675	1.16443	0.0004722	0.547945	0.135781	-0.582737	0.143536
ENSMUSG00000055188		RP24-201C14.11		118.985	264.104	549.861	359.7	1.16314	0.000147037	2.21642	3.63878e-17	1.60525	5.46155e-08
ENSMUSG00000055197		4930521C21Rik	RIKEN cDNA 4930521C21 gene	20.4644	45.4818	31.9821	27.7782	1.16267	0.0389308	0.644143	0.2779	0.441755	0.50302
ENSMUSG00000056054		Sv2b	synaptic vesicle glycoprotein 2 b	51.7585	115.747	62.6015	46.7526	1.16091	2.13059e-07	0.274772	0.333395	-0.150634	0.650221
ENSMUSG00000056071		Tceb1	transcription elongation factor B (SIII), polypeptide 1	193.764	433.179	530.704	465.204	1.15945	0.000146508	1.45373	1.92288e-07	1.26165	5.15305e-05
ENSMUSG00000056306		Folr1	folate receptor 1 (adult)	203.189	451.549	204.69	178.692	1.15357	0.00179767	0.0128828	0.982024	-0.190002	0.713267
ENSMUSG00000056895		Mrpl41	mitochondrial ribosomal protein L41	223.188	496.075	353.93	374.246	1.15186	9.28943e-05	0.664148	0.0318481	0.743333	0.0228681
ENSMUSG00000057054		Tmsb4x	thymosin, beta 4, X chromosome	2305.21	5118.6	2470.31	1425.25	1.15074	5.29023e-06	0.0998974	0.790619	-0.694852	0.0164324
ENSMUSG00000057278		Gm16794	predicted gene, 16794	25.389	56.127	66.7491	40.975	1.15065	0.00270458	1.39735	4.5622e-05	0.695003	0.093784
ENSMUSG00000058427		Dpy30	dpy-30 homolog (C. elegans)	335.299	743.935	539.594	689.802	1.15044	2.59054e-05	0.688318	0.0159958	1.04032	0.000324231
ENSMUSG00000058952		Hspb11	heat shock protein family B (small), member 11	70.4008	156.424	130.789	150.64	1.15003	0.00925772	0.893738	0.0385467	1.08955	0.0134975
ENSMUSG00000059401		Polr3h	polymerase (RNA) III (DNA directed) polypeptide H	29.3247	64.9153	48.2613	68.4514	1.14967	0.000255055	0.72118	0.0258503	1.22359	9.15318e-05
ENSMUSG00000060639		Cox7a2	cytochrome c oxidase, subunit VIIa 2	690.52	1531.64	936.965	1349.67	1.14952	0.00015553	0.441134	0.207068	0.966578	0.00300561
ENSMUSG00000060678		Flywch2	FLYWCH family member 2	38.9923	86.7159	48.7759	94.7601	1.148	0.0308802	0.328083	0.607611	1.28472	0.0110419
ENSMUSG00000060771		Fam84a	family with sequence similarity 84, member A	20.0986	44.6997	19.0767	18.3089	1.14735	0.00212391	-0.0700472	0.902861	-0.133906	0.805186
ENSMUSG00000060780		Gm10699	predicted gene 10699	10.2716	22.701	24.2475	17.3182	1.14618	0.0362368	1.24634	0.0112732	0.757704	0.183708
ENSMUSG00000060969		Pcp4l1	Purkinje cell protein 4-like 1	72.2792	158.748	125.592	37.9702	1.14541	0.00126073	0.806663	0.0245682	-0.912593	0.0206769
ENSMUSG00000060981		Cox6c	cytochrome c oxidase, subunit VIc	522.468	1154.32	735.126	666.795	1.1418	7.12512e-05	0.491704	0.127243	0.348414	0.339596
ENSMUSG00000060988		Ndufb5	NADH dehydrogenase (ubiquinone) 1 beta subcomplex, 5	737.913	1623.67	1160.43	1391.87	1.13731	9.54341e-07	0.654474	0.00739443	0.914892	0.000279619
ENSMUSG00000061482		Myeov2	myeloma overexpressed 2	455.896	999.968	660.918	873.659	1.13563	4.21047e-05	0.539819	0.0761615	0.939117	0.00153674
ENSMUSG00000061576		Rbm24	RNA binding motif protein 24	11.5378	25.1979	13.9522	19.9164	1.13308	0.0187773	0.275326	0.644945	0.784768	0.121536
ENSMUSG00000061808		Ing1	inhibitor of growth family, member 1	49.2911	107.418	102.116	75.5523	1.13199	3.11488e-05	1.05494	5.06944e-05	0.618631	0.0444067
ENSMUSG00000062593		Rpl36a	ribosomal protein L36A	96.0662	209.75	119.717	178.42	1.13104	0.00870091	0.325746	0.530484	0.895472	0.0454927
ENSMUSG00000063172		Mfsd6l	major facilitator superfamily domain containing 6-like	14.1058	30.8088	35.6713	16.7264	1.13014	0.0496546	1.34178	0.00840054	0.262545	0.718047
ENSMUSG00000063234		Nefm	neurofilament, medium polypeptide	73.5247	160.41	107.43	133.124	1.12976	6.93998e-05	0.549507	0.0760163	0.861474	0.00512752
ENSMUSG00000063531		Nostrin	nitric oxide synthase trafficker	175.789	383.789	334.311	176.708	1.12774	9.58892e-05	0.929183	0.00102726	0.00397107	0.993125
ENSMUSG00000063787		Cutc	cutC copper transporter homolog (E.coli)	72.0222	156.835	167.963	188.29	1.12723	0.000125262	1.22657	5.84234e-06	1.38925	1.01534e-06
ENSMUSG00000064307		Prdx1	peroxiredoxin 1	2131.91	4652.32	3484.81	5000.6	1.12571	5.95568e-06	0.709283	0.00585825	1.22984	2.21779e-06
ENSMUSG00000064337		Inca1	inhibitor of CDK, cyclin A1 interacting protein 1	50.542	110.961	110.395	78.6581	1.12566	0.0104151	1.12344	0.00578651	0.644387	0.180027
ENSMUSG00000064339		Chchd1	coiled-coil-helix-coiled-coil-helix domain containing 1	252.239	550.025	489.538	489.484	1.12414	0.000219541	0.957368	0.00119673	0.954763	0.00287561
ENSMUSG00000064360		C030006K11Rik	RIKEN cDNA C030006K11 gene	121.756	264.669	191.675	243.899	1.12363	2.11424e-05	0.658778	0.0172213	1.00672	0.000297634
ENSMUSG00000064899		Mthfs	5, 10-methenyltetrahydrofolate synthetase	44.0842	95.6335	87.0162	110.228	1.11967	0.0169702	0.991598	0.0250271	1.33067	0.00244507
ENSMUSG00000065037		Trib3	tribbles homolog 3 (Drosophila)	25.0422	54.929	30.6145	697.218	1.11897	0.0128501	0.283548	0.610107	4.78063	7.52835e-40
ENSMUSG00000066442		Fscn1	fascin homolog 1, actin bundling protein (Strongylocentrotus purpuratus)	64.9082	142.162	60.9781	79.8573	1.1182	0.0248823	-0.0921967	0.898288	0.300461	0.630084
ENSMUSG00000068184		Tmem203	transmembrane protein 203	49.9055	106.965	119.557	117.782	1.11795	0.0058422	1.27713	0.000466234	1.25405	0.00129441
ENSMUSG00000068263		Dok4	docking protein 4	13.5578	29.2325	19.4488	16.2593	1.1162	0.0332143	0.525575	0.358535	0.26002	0.69657
ENSMUSG00000068391		3110062M04Rik	RIKEN cDNA 3110062M04 gene	35.5476	76.641	72.966	68.3197	1.11527	0.00433122	1.03418	0.00512309	0.941066	0.0188566
ENSMUSG00000068522		Atp5k	ATP synthase, H+ transporting, mitochondrial F1F0 complex, subunit e	802.338	1737.03	994.929	1348.55	1.11369	4.57209e-05	0.310026	0.355588	0.747221	0.0137928
ENSMUSG00000069270		1700007L15Rik	RIKEN cDNA 1700007L15 gene	55.4937	120.885	133.372	85.6928	1.11229	0.0087182	1.26499	0.000890058	0.626409	0.176324
ENSMUSG00000069273		C530028O21Rik	RIKEN cDNA C530028O21 gene	55.9503	120.934	59.7675	40.7982	1.11118	0.0327956	0.0949185	0.897987	-0.454305	0.468113
ENSMUSG00000069516		Ccdc48	coiled-coil domain containing 48	70.1839	151.498	82.7782	82.1527	1.11111	0.000362248	0.236468	0.555521	0.228575	0.584368
ENSMUSG00000069678		2410015M20Rik	RIKEN cDNA 2410015M20 gene	459.682	992.009	678.92	1014.3	1.1108	4.78943e-06	0.565144	0.0307331	1.14297	6.31037e-06
ENSMUSG00000069792		Cetn3	centrin 3	479.396	1035.47	896.947	921.228	1.11011	5.29023e-06	0.903701	0.00017709	0.941139	0.00032769
ENSMUSG00000069805		Cybb	cytochrome b-245, beta polypeptide	117.046	253.953	143.943	41.4281	1.11	0.014372	0.294676	0.59349	-1.49502	0.00129105
ENSMUSG00000070283		Tmem59l	transmembrane protein 59-like	237.319	512.597	286.965	511.845	1.10985	0.00063908	0.275125	0.498103	1.10902	0.00102608
ENSMUSG00000070530		Rragb	Ras-related GTP binding B	162.843	350.444	327.388	396.193	1.10873	3.632e-08	1.01081	2.35768e-07	1.28379	4.84364e-10
ENSMUSG00000070858		Scin	scinderin	10.295	21.9604	19.4841	14.7185	1.1041	0.0444638	0.929729	0.0757856	0.513379	0.404417
ENSMUSG00000071014		AA415398	expressed sequence AA415398	65.422	140.77	141.069	151.737	1.10322	0.00175992	1.10663	0.000721786	1.2143	0.000385066
ENSMUSG00000071103		Mtcp1	mature T cell proliferation 1	72.6322	156.303	280.208	193.226	1.09955	0.0115094	1.94404	6.89195e-08	1.4072	0.000542119
ENSMUSG00000071256		Rcn3	reticulocalbin 3, EF-hand calcium binding domain	142	302.871	120.302	124.147	1.09865	0.00269161	-0.232688	0.622119	-0.189222	0.708859
ENSMUSG00000071265		C1qb	complement component 1, q subcomponent, beta polypeptide	148.96	318.037	113.285	63.0318	1.09659	1.3355e-05	-0.391811	0.193631	-1.23858	6.37485e-06
ENSMUSG00000071356		Nsmce1	non-SMC element 1 homolog (S. cerevisiae)	183.276	388.918	288.501	403.397	1.09144	0.000380699	0.656551	0.0400352	1.13732	0.000246121
ENSMUSG00000071451		Ugt8a	UDP galactosyltransferase 8A	15.0181	31.6936	23.1037	19.0717	1.09005	0.00758429	0.630413	0.140506	0.349517	0.484387
ENSMUSG00000071516		Spc25	SPC25, NDC80 kinetochore complex component, homolog (S. cerevisiae)	1108.79	2358.89	4070.63	1317.81	1.08967	1.58195e-06	1.87701	5.96401e-20	0.249142	0.41445
ENSMUSG00000071528		Kdm6a	lysine (K)-specific demethylase 6A	183.098	389.093	378.255	398.609	1.08763	1.90593e-12	1.04733	4.59026e-12	1.1222	1.14401e-11
ENSMUSG00000071653		Actr6	ARP6 actin-related protein 6 homolog (yeast)	41.099	87.4568	77.8378	76.2268	1.08741	0.0185999	0.925388	0.0372102	0.889013	0.0633572
ENSMUSG00000071655		Basp1	brain abundant, membrane attached signal protein 1	40.6078	85.8936	71.8229	47.5029	1.08626	0.00978218	0.827655	0.0457982	0.238969	0.664371
ENSMUSG00000071719		Gm20554	predicted gene, 20554	34.1428	72.3215	49.137	40.7734	1.08619	1.59109e-07	0.528515	0.018708	0.258229	0.347088
ENSMUSG00000072772		Tfrc	transferrin receptor	516.145	1093.17	1203.8	1618.46	1.0822	1.99976e-06	1.22152	1.24518e-08	1.64796	6.07582e-13
ENSMUSG00000073007		Orc6	origin recognition complex, subunit 6	95.7866	203.258	257.007	169.749	1.08183	0.000261318	1.42132	1.10857e-07	0.818838	0.0100114
ENSMUSG00000073102		D330023K18Rik	RIKEN cDNA D330023K18 gene	59.4902	125.809	79.403	112.263	1.08165	0.0100528	0.422287	0.377391	0.912825	0.0325576
ENSMUSG00000073293		Gm13528	predicted gene 13528	112.547	236.587	220.004	144.669	1.08074	0.0230683	0.967145	0.0316478	0.360542	0.530898
ENSMUSG00000073418		Nap1l2	nucleosome assembly protein 1-like 2	44.9769	95.5865	54.5463	77.474	1.08048	0.00431017	0.279814	0.54835	0.783042	0.053632
ENSMUSG00000073478		Ap4s1	adaptor-related protein complex AP-4, sigma 1	130.605	276.871	272.62	248.53	1.07968	0.000314118	1.06088	0.000177181	0.922232	0.00313817
ENSMUSG00000073565		Endog	endonuclease G	32.6882	68.4846	48.5132	52.3184	1.07967	0.0361656	0.572135	0.297443	0.679416	0.215116
ENSMUSG00000073616		Zfp365	zinc finger protein 365	83.8091	176.929	180.074	325.393	1.07877	0.00353114	1.10658	0.00138355	1.96037	1.96186e-08
ENSMUSG00000073627		4921504A21Rik	RIKEN cDNA 4921504A21 gene	21.7402	45.4798	17.8489	19.6204	1.07783	0.0285599	-0.285164	0.640047	-0.149734	0.825888
ENSMUSG00000073705		Tsga10	testis specific 10	175.594	370.471	416.157	214.652	1.07694	0.000393241	1.24462	1.00198e-05	0.289409	0.464846
ENSMUSG00000074088		Mpp2	membrane protein, palmitoylated 2 (MAGUK p55 subfamily member 2)	371.17	780.909	554.608	765.289	1.07608	1.27017e-07	0.584669	0.00682049	1.04769	8.50779e-07
ENSMUSG00000074461		Pla2g2c	phospholipase A2, group IIC	26.0965	54.7922	70.1481	45.5212	1.07484	0.00505497	1.43025	1.88959e-05	0.807334	0.0413827
ENSMUSG00000074622		Itgb3bp	integrin beta 3 binding protein (beta3-endonexin)	128.007	270.321	262.754	328.53	1.07317	0.000301321	1.035	0.000224508	1.35738	2.59514e-06
ENSMUSG00000074623		Acot13	acyl-CoA thioesterase 13	622.103	1308.23	1035.94	1313.87	1.07295	1.78547e-05	0.737645	0.0037107	1.07918	3.65732e-05
ENSMUSG00000074872		Snrnp40	small nuclear ribonucleoprotein 40 (U5)	97.1597	202.93	163.173	205.227	1.07022	5.05576e-06	0.752228	0.00145353	1.08178	6.74153e-06
ENSMUSG00000076516		D730003I15Rik	RIKEN cDNA D730003I15 gene	261.347	551.942	555.278	538.185	1.06748	9.30087e-05	1.07767	2.83792e-05	1.03345	0.000230357
ENSMUSG00000078201		C8b	complement component 8, beta polypeptide	590.699	1238.34	587.809	327.228	1.06716	0.000728942	-0.00771113	0.986751	-0.85445	0.0129203
ENSMUSG00000078851		Gm11423	predicted gene 11423	188.343	394.448	373.303	396.806	1.06579	0.000571848	0.988821	0.000818395	1.0735	0.000670004
ENSMUSG00000079002		1110058L19Rik	RIKEN cDNA 1110058L19 gene	218.516	457.127	256.361	166.335	1.06457	0.0110673	0.232733	0.658163	-0.400858	0.433226
ENSMUSG00000079045		Grcc10	gene rich cluster, C10 gene	123.372	258.854	165.309	149.515	1.06429	0.00430466	0.425892	0.315143	0.276058	0.562622
ENSMUSG00000079056		Rpl27a	ribosomal protein L27A	354.005	738.1	555.427	416.149	1.06321	0.00171445	0.652412	0.0640962	0.232662	0.607201
ENSMUSG00000079283		6530418L21Rik	RIKEN cDNA 6530418L21 gene	25.4913	53.5251	55.659	74.2562	1.06275	0.000573048	1.12416	8.71668e-05	1.53812	1.61988e-07
ENSMUSG00000079435		Uqcrb	ubiquinol-cytochrome c reductase binding protein	108.411	226.417	265.915	171.421	1.06136	0.00719002	1.29553	0.000240814	0.660089	0.122015
ENSMUSG00000079516		Mageh1	melanoma antigen, family H, 1	339.909	709.916	533.864	499.324	1.06135	3.54001e-07	0.650496	0.00272558	0.553003	0.0226959
ENSMUSG00000079540		Spa17	sperm autoantigenic protein 17	125.187	263.486	295.346	206.672	1.06072	0.00234608	1.23219	9.85235e-05	0.718864	0.0544372
ENSMUSG00000079658		N6amt2	N-6 adenine-specific DNA methyltransferase 2 (putative)	98.6963	205.401	204.882	184.009	1.06009	0.00236231	1.0562	0.00119561	0.89858	0.0128138
ENSMUSG00000079679		Zfp213	zinc finger protein 213	8.95125	18.8125	18.099	17.6918	1.05972	0.0471878	0.99679	0.0433984	0.969469	0.0614829
ENSMUSG00000080365		Hist1h2bc	histone cluster 1, H2bc	747.423	1555.16	1716.21	1231.76	1.05934	1.98548e-07	1.20156	4.45613e-10	0.723168	0.00142973
ENSMUSG00000080741		Sdf2	stromal cell derived factor 2	315.22	656.487	527.062	516.985	1.05708	9.00916e-05	0.740418	0.0067084	0.711674	0.0173543
ENSMUSG00000081338		Atox1	ATX1 (antioxidant protein 1) homolog 1 (yeast)	425.533	882.625	618.507	972.845	1.05334	4.76463e-06	0.543276	0.0277439	1.19451	2.83894e-07
ENSMUSG00000081884		Eid2	EP300 interacting inhibitor of differentiation 2	55.5793	115.535	129.277	123.472	1.05197	0.000914219	1.21561	2.57075e-05	1.14872	0.000234661
ENSMUSG00000081984		5033403F01Rik	RIKEN cDNA 5033403F01 gene	30.0529	61.9679	106.458	65.3903	1.05069	0.0270989	1.82035	3.79657e-06	1.1164	0.0154939
ENSMUSG00000082229		Azi1	5-azacytidine induced gene 1	87.7595	183.26	129.628	130.98	1.04982	0.00226436	0.552824	0.13369	0.573839	0.135275
ENSMUSG00000082691		S100a13	S100 calcium binding protein A13	99.978	206.565	176.084	240.477	1.04801	0.00970504	0.824489	0.0371659	1.27177	0.00115559
ENSMUSG00000083816		Spon2	spondin 2, extracellular matrix protein	67.8371	141.07	66.9827	33.3082	1.04761	0.00211067	-0.0265078	0.961021	-1.0448	0.00399881
ENSMUSG00000083844		Usp27x	ubiquitin specific peptidase 27, X chromosome	26.5878	54.8	51.0441	46.6024	1.04727	0.000469064	0.937406	0.00107588	0.806183	0.0109078
ENSMUSG00000083863		Gm5617	predicted gene 5617	759.777	1569.29	839.685	1385.28	1.04721	2.62345e-05	0.146308	0.668781	0.866583	0.00122989
ENSMUSG00000084144		Ctsz	cathepsin Z	247.624	510.931	400.584	522.804	1.04684	8.77501e-06	0.695075	0.00383892	1.08036	9.31757e-06
ENSMUSG00000084349		Bola1	bolA-like 1 (E. coli)	203.82	420.772	350.151	680.993	1.04592	0.000860532	0.784055	0.012204	1.73996	6.14666e-09
ENSMUSG00000084779		Shfm1	split hand/foot malformation (ectrodactyly) type 1	542.38	1119.71	696.409	1034.76	1.04478	0.000321187	0.361682	0.288936	0.930811	0.00231137
ENSMUSG00000084867		5730469M10Rik	RIKEN cDNA 5730469M10 gene	1134.43	2340.74	2184.84	2621.72	1.04475	6.21587e-10	0.945747	1.15051e-08	1.20803	9.36558e-12
ENSMUSG00000085026		2700029M09Rik	RIKEN cDNA 2700029M09 gene	185.01	381.059	413.502	510.993	1.0439	1.99527e-05	1.16135	3.32869e-07	1.46627	9.10381e-10
ENSMUSG00000085087		Fam162a	family with sequence similarity 162, member A	216.148	442.645	475.456	500.522	1.04284	0.000549395	1.14312	4.53078e-05	1.21603	5.45188e-05
ENSMUSG00000085175		Pcgf1	polycomb group ring finger 1	100.209	206.967	175.291	303.87	1.04242	0.0374167	0.804881	0.101739	1.59754	0.000605138
ENSMUSG00000085204		Ddit3	DNA-damage inducible transcript 3	213.777	441.291	419.659	4998.58	1.04232	1.75076e-07	0.968121	4.75439e-07	4.54226	2.10312e-135
ENSMUSG00000085482		1810037I17Rik	RIKEN cDNA 1810037I17 gene	166.937	342.811	230.021	344.422	1.04127	0.00119849	0.466811	0.193621	1.04568	0.00150688
ENSMUSG00000085605		Obfc2a	oligonucleotide/oligosaccharide-binding fold containing 2A	78.3305	160.889	179.659	481.745	1.0408	5.27045e-05	1.2007	5.20882e-07	2.62308	1.24203e-27
ENSMUSG00000085650		1700029J07Rik	RIKEN cDNA 1700029J07 gene	74.4396	152.789	269.06	174.726	1.04048	2.31742e-05	1.85223	8.31319e-18	1.22821	5.61042e-07
ENSMUSG00000085704		Kcnj3	potassium inwardly-rectifying channel, subfamily J, member 3	13.5424	27.7694	16.5185	16.909	1.03767	0.0167223	0.290252	0.579891	0.329606	0.533496
ENSMUSG00000085953		Tmem130	transmembrane protein 130	51.5079	106.118	110.37	173.024	1.03718	4.73055e-05	1.09801	4.19455e-06	1.74634	7.44261e-13
ENSMUSG00000085982		Ghsr	growth hormone secretagogue receptor	14.6894	30.1187	23.6924	39.5247	1.03718	0.010291	0.699485	0.0870522	1.4299	0.000174055
ENSMUSG00000086158		Rrm2b	ribonucleotide reductase M2 B (TP53 inducible)	651.104	1336.52	1213.71	1536.78	1.03595	3.75101e-06	0.89784	4.10086e-05	1.23729	6.97795e-08
ENSMUSG00000086177		Sesn2	sestrin 2	91.05	186.666	96.9136	282.884	1.03578	3.34468e-05	0.0907168	0.807968	1.63728	2.657e-11
ENSMUSG00000086393		Ndufaf3	NADH dehydrogenase (ubiquinone) 1 alpha subcomplex, assembly factor 3	276.694	567.462	534.15	650.651	1.03538	0.000314948	0.949955	0.000580089	1.23299	2.18618e-05
ENSMUSG00000086503		Tmem28	transmembrane protein 28	37.1595	76.1766	51.0861	55.8081	1.03468	2.47535e-05	0.459832	0.0915921	0.590597	0.0320164
ENSMUSG00000086567		Cacng4	calcium channel, voltage-dependent, gamma subunit 4	43.335	88.8893	58.7217	30.4533	1.03464	0.00243222	0.438412	0.25462	-0.49885	0.216787
ENSMUSG00000086587		8430429K09Rik	RIKEN cDNA 8430429K09 gene	167.574	342.607	419.511	506.21	1.03318	0.000985405	1.3225	2.5656e-06	1.59125	7.14308e-08
ENSMUSG00000086914		Ngfrap1	nerve growth factor receptor (TNFRSF16) associated protein 1	1457.8	2982.87	2388.72	3385.33	1.03267	1.18403e-07	0.712158	0.000334083	1.21501	2.23022e-09
ENSMUSG00000086915		Cpsf4	cleavage and polyadenylation specific factor 4	47.6578	96.9681	88.4146	116.685	1.03141	0.00100516	0.895323	0.00295162	1.29231	1.82099e-05
ENSMUSG00000087020		Riiad1	regulatory subunit of type II PKA R-subunit (RIIa) domain containing 1	49.0505	100.068	71.6335	79.0835	1.02815	0.035147	0.543309	0.295842	0.684397	0.183192
ENSMUSG00000087269		2300009A05Rik	RIKEN cDNA 2300009A05 gene	233.011	475.565	420.338	532.353	1.028	0.000361881	0.849989	0.00249935	1.18981	3.4957e-05
ENSMUSG00000087385		Gm7618	predicted pseudogene 7618	253.593	518.318	180.897	274.577	1.02744	0.0493791	-0.489092	0.401785	0.104336	0.884588
ENSMUSG00000087575		Zcchc17	zinc finger, CCHC domain containing 17	159.283	324.498	304.316	283.775	1.02685	2.81001e-06	0.935506	9.07209e-06	0.832274	0.000333665
ENSMUSG00000087590		Eef1a2	eukaryotic translation elongation factor 1 alpha 2	39.9936	81.5169	40.3024	73.5183	1.02669	0.0241667	0.0192757	0.976203	0.887502	0.0572039
ENSMUSG00000088789		Slc27a2	solute carrier family 27 (fatty acid transporter), member 2	44.4082	91.0016	72.397	38.8309	1.02659	0.0157304	0.696513	0.103092	-0.19805	0.727048
ENSMUSG00000089417		Rhoc	ras homolog gene family, member C	72.3627	146.924	56.1655	103.04	1.02636	0.0212548	-0.352037	0.507262	0.513246	0.305959
ENSMUSG00000089679		Usmg5	upregulated during skeletal muscle growth 5	270.545	551.745	255.803	325.108	1.02596	0.00870091	-0.0808274	0.887043	0.258435	0.605847
ENSMUSG00000089768		Pcbd2	pterin 4 alpha carbinolamine dehydratase/dimerization cofactor of hepatocyte nuclear factor 1 alpha (TCF1) 2	207.324	421.929	326.362	488.767	1.02568	0.000447722	0.65588	0.0286481	1.23873	1.66337e-05
ENSMUSG00000089769		Tmem141	transmembrane protein 141	75.8754	154.597	133.572	157.374	1.0256	0.0127749	0.808072	0.0433214	1.04219	0.00946628
ENSMUSG00000089889		Atpif1	ATPase inhibitory factor 1	682.829	1389.43	1014.56	814.721	1.02517	0.00014447	0.571412	0.0453678	0.252911	0.4771
ENSMUSG00000089944		Tbcc	tubulin-specific chaperone C	39.4594	79.9167	80.7389	98.5329	1.01853	0.00509667	1.02876	0.00229948	1.31573	0.000153364
ENSMUSG00000089996		Sub1	SUB1 homolog (S. cerevisiae)	2453.72	4970.84	3224.32	3060.08	1.01819	2.05226e-05	0.3939	0.149314	0.317791	0.295788
ENSMUSG00000090110		Enox	expressed neighbor of Xist	35.3077	71.2636	93.1024	86.9741	1.01797	0.00103685	1.39791	4.48797e-07	1.30001	1.90561e-05
ENSMUSG00000090378		Dpp6	dipeptidylpeptidase 6	111.391	225.1	230.81	95.3574	1.01669	6.27233e-05	1.05387	1.14181e-05	-0.22201	0.519652
ENSMUSG00000090546		Tdrkh	tudor and KH domain containing protein	68.8739	138.992	181.311	199.122	1.01636	2.68825e-06	1.39698	1.40546e-12	1.53164	5.64626e-13
ENSMUSG00000090553		Pfdn5	prefoldin 5	2022.96	4091.9	2500.88	3269.81	1.01617	0.000274372	0.306236	0.363211	0.692176	0.0258082
ENSMUSG00000090846		Tmem27	transmembrane protein 27	2753.65	5565.44	2614.37	2271.13	1.01502	0.000657808	-0.0749012	0.865985	-0.278477	0.473456
ENSMUSG00000090918		Gm5918	predicted gene 5918	271.761	548.978	464.9	496.858	1.01492	0.000715906	0.775129	0.00935754	0.868257	0.0060179
ENSMUSG00000091345		Scn3b	sodium channel, voltage-gated, type III, beta	87.2677	175.763	186.186	119.458	1.01482	3.46831e-05	1.10044	1.4567e-06	0.460925	0.106241
ENSMUSG00000091405		Fkbp3	FK506 binding protein 3	324.453	655.655	561.36	545.831	1.0148	1.97432e-06	0.791828	0.000185028	0.749296	0.00123456
ENSMUSG00000091488		Gpat2	glycerol-3-phosphate acyltransferase 2, mitochondrial	12.3858	25.2606	27.9059	12.822	1.01124	0.0483117	1.15033	0.0115437	0.0378211	0.960049
ENSMUSG00000091619		Ubxn1	UBX domain protein 1	360.885	726.744	540.821	736.184	1.01006	3.74768e-07	0.584072	0.00523907	1.0297	7.23611e-07
ENSMUSG00000091706		Rpa3	replication protein A3	89.1253	179.94	137.362	236.754	1.00795	0.0239542	0.627904	0.172152	1.40771	0.000751099
ENSMUSG00000091946		Ier3	immediate early response 3	39.0918	79.2019	55.9295	157.973	1.00706	0.0201878	0.516369	0.267333	2.00931	1.14037e-07
ENSMUSG00000091956		Itm2c	integral membrane protein 2C	1144.94	2298.51	1573.8	1056.78	1.00519	1.15998e-05	0.458645	0.0690926	-0.116142	0.733265
ENSMUSG00000092035		Dctn3	dynactin 3	539.877	1082.07	903.802	1107.85	1.0035	2.68282e-06	0.743496	0.000523549	1.03685	3.40558e-06
ENSMUSG00000092557		Etv1	ets variant gene 1	599.35	1200.64	884.466	755.628	1.00346	3.02002e-05	0.562482	0.0272387	0.334525	0.268975
ENSMUSG00000093507		2410075B13Rik	RIKEN cDNA 2410075B13 gene	54.928	109.874	120.57	98.3437	1.00201	2.09361e-05	1.13473	1.75144e-07	0.840944	0.000595872
ENSMUSG00000093565		Mrpl2	mitochondrial ribosomal protein L2	115.516	231.367	241.009	339.699	1.00116	0.0001949	1.05961	2.14497e-05	1.55292	1.09649e-09
ENSMUSG00000093587		Nfkbia	nuclear factor of kappa light polypeptide gene enhancer in B cells inhibitor, alpha	91.1241	182.817	124.574	69.5526	1.00115	4.25022e-05	0.448657	0.0983913	-0.395187	0.189161

## Sheet: UR-1W-BPFAT
Category	Term	Count	%	PValue	Genes	List Total	Pop Hits	Pop Total	Fold Enrichment	Bonferroni	Benjamini	FDR
GOTERM_BP_FAT	GO:0009605~response to external stimulus	65	18.51851851851852	3.1572521097186334E-8	IER3, EDN3, S100A8, S100A9, VGF, REG3B, SEMA3E, FAU, CLEC4D, REG3G, SPON2, LOXL1, HIGD1A, TMEM203, EFNB3, SAA3, CST3, SERPING1, ZCCHC17, DDIT3, SSTR2, NPC2, SLPI, GAP43, ADAMTS18, CXCL1, RBP4, PPY, CCL2, ENPP2, C3, CXCL2, CCL9, NFKBIA, CX3CL1, KCNJ2, ITGAM, RRAGB, CCL6, ARX, ARG1, ALDH1A2, FOLR1, KRT1, ETV1, ANGPTL4, FN1, LYZ2, HIST1H2BC, POLR3H, HIST1H2BE, PDK4, GCG, CDKN1A, CYBB, TFRC, NPY, CXC…	251	2301	17911	2.0157786931370563	1.1703248851435699E-4	1.1703248851435699E-4	5.819124847539214E-5
GOTERM_BP_FAT	GO:0045087~innate immune response	29	8.262108262108262	1.0260296723589133E-7	CCL2, S100A8, C3, S100A9, CCL9, NFKBIA, CX3CL1, PRDX1, CCL6, MARCO, CLEC2D, KRT1, FAU, REG3G, CLEC4D, CFI, SPON2, TYROBP, HIST1H2BC, POLR3H, HIST1H2BE, C4B, SERPING1, C8B, C1QB, CYBB, SLPI, INS2, CD14	251	643	17911	3.2183489990272194	3.8027689545261367E-4	1.9015652747877976E-4	1.891072004100991E-4
GOTERM_BP_FAT	GO:0006952~defense response	47	13.390313390313391	2.0428774207083842E-7	CXCL1, IER3, PPY, CCL2, S100A8, C3, CXCL2, S100A9, CCL9, NFKBIA, CX3CL1, PRDX1, ITGAM, CCL6, MARCO, REG3B, REG3A, KRT1, CLEC2D, FAU, REG3G, CFI, CLEC4D, SPON2, FN1, TYROBP, LYZ2, HIST1H2BC, TMEM203, POLR3H, HIST1H2BE, OLR1, C4B, PDK4, SAA3, CST3, SERPING1, ZCCHC17, C1QB, C8B, CYBB, CXCL13, SLPI, HIST1H3E, INS2, GHSR, CD14	251	1481	17911	2.2645864886167684	7.570080618658492E-4	2.5239972088131335E-4	3.7652174964541985E-4
GOTERM_BP_FAT	GO:0006461~protein complex assembly	41	11.68091168091168	1.1808160165269026E-6	ITGB3BP, EID2, SHFM1, CX3CL1, NAP1L2, KCNJ2, TMEM141, NDUFAF3, REG3B, ARG1, GPX3, TMSB15B1, ACOT13, HIST1H4C, HIST1H4D, HIST1H4I, CUTC, HIST3H2BA, ANGPTL4, HIST1H4H, TMSB15B2, FN1, HIST1H2BC, HIST1H2BE, PCBD2, FSCN1, FBP1, TMEM27, HIST2H4, PSMG4, APITD1, BBC3, SLC25A33, CXCL13, TBCC, SCIN, ATPIF1, TMSB4X, HIST1H3E, INS2, UQCRB	251	1277	17911	2.2910737628967297	0.0043677211977768415	0.001093723337565189	0.0021763377680783513
GOTERM_BP_FAT	GO:0070271~protein complex biogenesis	41	11.68091168091168	1.204202494394504E-6	ITGB3BP, EID2, SHFM1, CX3CL1, NAP1L2, KCNJ2, TMEM141, NDUFAF3, REG3B, ARG1, GPX3, TMSB15B1, ACOT13, HIST1H4C, HIST1H4D, HIST1H4I, CUTC, HIST3H2BA, ANGPTL4, HIST1H4H, TMSB15B2, FN1, HIST1H2BC, HIST1H2BE, PCBD2, FSCN1, FBP1, TMEM27, HIST2H4, PSMG4, APITD1, BBC3, SLC25A33, CXCL13, TBCC, SCIN, ATPIF1, TMSB4X, HIST1H3E, INS2, UQCRB	251	1278	17911	2.289281060421849	0.0044540325789762525	8.923978428846402E-4	0.002219440453132826
GOTERM_BP_FAT	GO:0002682~regulation of immune system process	40	11.396011396011396	1.7698916934920618E-6	CXCL1, EDN3, RBP4, PPY, CCL2, C3, CXCL2, NFKBIA, CX3CL1, KRT1, CLEC2D, HIST1H4C, REG3G, HIST1H4D, CLEC4D, CFI, GPNMB, HIST1H4I, SPON2, HIST1H4H, TYROBP, TESC, TMEM203, EFNB3, C4B, MAFB, PDK4, SERPING1, ZCCHC17, HIST2H4, C1QB, C8B, CDKN1A, TFRC, CXCL13, SCIN, GNAS, HIST1H3E, INS2, CD14	251	1249	17911	2.2853023454620267	0.006539517985233223	0.0010929014001199722	0.0032620343122014006
GOTERM_BP_FAT	GO:0051262~protein tetramerization	13	3.7037037037037033	1.999717892913074E-6	PCBD2, FBP1, KCNJ2, HIST2H4, GPX3, ACOT13, ATPIF1, HIST1H4C, HIST1H3E, HIST1H4D, HIST1H4I, CUTC, HIST1H4H	251	156	17911	5.946547144754317	0.007385553408118417	0.0010584339833397127	0.0036856127068163325
GOTERM_BP_FAT	GO:0045652~regulation of megakaryocyte differentiation	7	1.9943019943019942	2.02793794733969E-6	TESC, SCIN, HIST1H4C, HIST1H4D, HIST1H4I, HIST1H4H, HIST2H4	251	28	17911	17.839641434262948	0.007489387312076379	9.392553224962796E-4	0.003737623219490782
GOTERM_BP_FAT	GO:0071822~protein complex subunit organization	43	12.250712250712251	2.4144919651177464E-6	ITGB3BP, EID2, CYP1B1, SHFM1, CX3CL1, NAP1L2, KCNJ2, TMEM141, NDUFAF3, REG3B, ARG1, GPX3, TMSB15B1, ACOT13, HIST1H4C, HIST3H2A, HIST1H4D, HIST1H4I, CUTC, HIST3H2BA, ANGPTL4, HIST1H4H, TMSB15B2, FN1, HIST1H2BC, HIST1H2BE, PCBD2, FSCN1, FBP1, TMEM27, HIST2H4, PSMG4, APITD1, BBC3, SLC25A33, CXCL13, TBCC, SCIN, ATPIF1, TMSB4X, HIST1H3E, INS2, UQCRB	251	1414	17911	2.1700271051578692	0.00891059574470221	9.940092585385418E-4	0.004450052744808808
GOTERM_BP_FAT	GO:0043933~macromolecular complex subunit organization	58	16.524216524216524	3.4386138279567896E-6	ITGB3BP, KDM6A, SNRPD3, NAP1L2, TMEM141, NDUFAF3, REG3B, DPY30, USP27X, ACTR6, GPX3, TMSB15B1, ACOT13, HIST3H2A, LSM3, CUTC, HIST3H2BA, TMSB15B2, PCBD2, FBP1, PCGF1, TMEM27, HIST2H4, CHRAC1, APITD1, SLC25A33, TBCC, SCIN, ATPIF1, TMSB4X, SNRPE, UQCRB, SNRPG, HIST1H2AC, EID2, CYP1B1, SHFM1, CX3CL1, KCNJ2, ARG1, HIST1H4C, HIST1H4D, HIST1H4I, ING1, NEFM, ANGPTL4, HIST1H4H, FN1, HIST1H2BC, HIST1H2BE, …	251	2229	17911	1.8567953399502035	0.01266606494002187	0.0012738842573509768	0.006337513872289868
GOTERM_BP_FAT	GO:0030593~neutrophil chemotaxis	10	2.849002849002849	3.4624672276575857E-6	CXCL1, EDN3, CCL2, S100A8, S100A9, CXCL2, CCL9, CX3CL1, ITGAM, CCL6	251	87	17911	8.202133992764573	0.012753365942985484	0.0011661729670290333	0.006381475392014391
GOTERM_BP_FAT	GO:0065003~macromolecular complex assembly	45	12.82051282051282	3.947221542541977E-6	ITGB3BP, EID2, SNRPD3, SHFM1, CX3CL1, NAP1L2, KCNJ2, TMEM141, NDUFAF3, REG3B, ARG1, GPX3, TMSB15B1, ACOT13, HIST1H4C, LSM3, HIST1H4D, HIST1H4I, CUTC, HIST3H2BA, ANGPTL4, HIST1H4H, TMSB15B2, FN1, HIST1H2BC, HIST1H2BE, PCBD2, FSCN1, FBP1, TMEM27, HIST2H4, PSMG4, APITD1, BBC3, SLC25A33, CXCL13, TBCC, SCIN, ATPIF1, TMSB4X, HIST1H3E, INS2, SNRPE, SNRPG, UQCRB	251	1544	17911	2.079750944408893	0.01452584612059693	0.0012186218047235409	0.007274867620155057
GOTERM_BP_FAT	GO:0034728~nucleosome organization	12	3.418803418803419	5.366788050318518E-6	ITGB3BP, HIST1H2BC, HIST1H2BE, HIST1H4C, HIST3H2A, HIST1H4D, NAP1L2, HIST1H3E, HIST1H4I, HIST3H2BA, HIST1H4H, HIST2H4	251	143	17911	5.988131390521828	0.01969814230372724	0.0015291939501987928	0.00989105606420404
GOTERM_BP_FAT	GO:0006954~inflammatory response	25	7.122507122507122	5.5836423911760595E-6	CXCL1, IER3, CCL2, S100A8, C3, CXCL2, S100A9, CCL9, CX3CL1, ITGAM, CCL6, REG3B, REG3A, KRT1, REG3G, FN1, OLR1, C4B, SAA3, SERPING1, CYBB, CXCL13, INS2, GHSR, CD14	251	613	17911	2.910218831038001	0.02048587407183944	0.0014773804639330868	0.010290701819626324
GOTERM_BP_FAT	GO:0006334~nucleosome assembly	11	3.133903133903134	5.654452918118535E-6	ITGB3BP, HIST1H2BC, HIST1H2BE, HIST1H4C, HIST1H4D, NAP1L2, HIST1H3E, HIST1H4I, HIST3H2BA, HIST1H4H, HIST2H4	251	117	17911	6.708924983825383	0.020742958964607983	0.001396431829052469	0.010421199809373949
GOTERM_BP_FAT	GO:1990266~neutrophil migration	10	2.849002849002849	1.1900136821650929E-5	CXCL1, EDN3, CCL2, S100A8, S100A9, CXCL2, CCL9, CX3CL1, ITGAM, CCL6	251	101	17911	7.065204528420969	0.043155195732996976	0.002753331964626682	0.021930849031959188
GOTERM_BP_FAT	GO:0006333~chromatin assembly or disassembly	12	3.418803418803419	1.390384663153685E-5	ITGB3BP, HIST1H2BC, HIST1H2BE, HIST1H4C, HIST3H2A, HIST1H4D, NAP1L2, HIST1H3E, HIST1H4I, HIST3H2BA, HIST1H4H, HIST2H4	251	158	17911	5.419637904079883	0.050236162863383726	0.0030272860172670946	0.025623053015411124
GOTERM_BP_FAT	GO:0071621~granulocyte chemotaxis	10	2.849002849002849	1.7615109747409274E-5	CXCL1, EDN3, CCL2, S100A8, S100A9, CXCL2, CCL9, CX3CL1, ITGAM, CCL6	251	106	17911	6.73194016387281	0.06321341513114243	0.0036211935498343673	0.03246139751196253
GOTERM_BP_FAT	GO:0031497~chromatin assembly	11	3.133903133903134	2.13831237583815E-5	ITGB3BP, HIST1H2BC, HIST1H2BE, HIST1H4C, HIST1H4D, NAP1L2, HIST1H3E, HIST1H4I, HIST3H2BA, HIST1H4H, HIST2H4	251	136	17911	5.771648699320366	0.07620776569765775	0.004163313872377561	0.039403858194753116
GOTERM_BP_FAT	GO:0009991~response to extracellular stimulus	20	5.698005698005698	2.8190812388553146E-5	PPY, CCL2, PDK4, CST3, VGF, RRAGB, DDIT3, GCG, ARG1, ALDH1A2, SSTR2, CYBB, CDKN1A, TFRC, NPY, FOLR1, PYY, GHSR, HIGD1A, ANGPTL4	251	462	17911	3.0891153998723717	0.09922953942528512	0.005211612904677532	0.05194567846792397
GOTERM_BP_FAT	GO:0071824~protein-DNA complex subunit organization	13	3.7037037037037033	2.9321430000157408E-5	ITGB3BP, HIST1H2BC, HIST1H2BE, APITD1, HIST1H4C, HIST3H2A, HIST1H3E, HIST1H4D, NAP1L2, HIST1H4I, HIST3H2BA, HIST1H4H, HIST2H4	251	203	17911	4.569760367397405	0.10299705573433449	0.005162633969353125	0.05402847375877151
GOTERM_BP_FAT	GO:0032101~regulation of response to external stimulus	27	7.6923076923076925	2.9403993986013272E-5	ADAMTS18, CXCL1, IER3, EDN3, PPY, CCL2, S100A8, C3, S100A9, CXCL2, CCL9, CX3CL1, CCL6, SEMA3E, KRT1, FN1, TMEM203, PDK4, SERPING1, ZCCHC17, GCG, NPY, CXCL13, INS2, PYY, HIST1H3E, GHSR	251	769	17911	2.505437288557085	0.10327156271712112	0.004942391818981262	0.05418056944603844
GOTERM_BP_FAT	GO:0031667~response to nutrient levels	19	5.413105413105413	3.640212687627355E-5	PPY, CCL2, PDK4, CST3, VGF, RRAGB, DDIT3, GCG, ARG1, ALDH1A2, SSTR2, CDKN1A, CYBB, NPY, FOLR1, PYY, GHSR, HIGD1A, ANGPTL4	251	430	17911	3.153052904660428	0.12623615537068067	0.005850001733073595	0.06707142174439129
GOTERM_BP_FAT	GO:0065004~protein-DNA complex assembly	12	3.418803418803419	3.996815595462684E-5	ITGB3BP, HIST1H2BC, APITD1, HIST1H2BE, HIST1H4C, HIST1H4D, NAP1L2, HIST1H3E, HIST1H4I, HIST3H2BA, HIST1H4H, HIST2H4	251	177	17911	4.837868863528935	0.137711101229557	0.006154520996392576	0.07363959105752826
GOTERM_BP_FAT	GO:0097530~granulocyte migration	10	2.849002849002849	4.4343667098341105E-5	CXCL1, EDN3, CCL2, S100A8, S100A9, CXCL2, CCL9, CX3CL1, ITGAM, CCL6	251	119	17911	5.996518129164016	0.1515852058108278	0.006553853947295574	0.08169816495664506
GOTERM_BP_FAT	GO:0030219~megakaryocyte differentiation	7	1.9943019943019942	4.630126927298416E-5	TESC, SCIN, HIST1H4C, HIST1H4D, HIST1H4I, HIST1H4H, HIST2H4	251	47	17911	10.627871492752394	0.15772000034785816	0.00657990235315864	0.08530336912758729
GOTERM_BP_FAT	GO:0034622~cellular macromolecular complex assembly	29	8.262108262108262	4.8529983661547055E-5	ITGB3BP, EID2, SNRPD3, SHFM1, NAP1L2, TMEM141, NDUFAF3, TMSB15B1, LSM3, HIST1H4C, HIST1H4D, HIST1H4I, HIST3H2BA, HIST1H4H, TMSB15B2, HIST1H2BC, HIST1H2BE, TMEM27, HIST2H4, PSMG4, APITD1, SLC25A33, TBCC, SCIN, TMSB4X, HIST1H3E, SNRPE, SNRPG, UQCRB	251	887	17911	2.333030897829202	0.1646504465646923	0.0066409991458772355	0.08940771542601533
GOTERM_BP_FAT	GO:0006959~humoral immune response	12	3.418803418803419	4.899528871068988E-5	C8B, C1QB, HIST1H2BC, HIST1H2BE, C4B, C3, KRT1, SLPI, FAU, SERPING1, CFI, SPON2	251	181	17911	4.730954634500671	0.16609015734061028	0.0064657913988345195	0.09026458978518281
GOTERM_BP_FAT	GO:0006336~DNA replication-independent nucleosome assembly	6	1.7094017094017095	6.427898121313931E-5	ITGB3BP, HIST1H4C, HIST1H4D, HIST1H4I, HIST1H4H, HIST2H4	251	31	17911	13.811335303945508	0.21202573000903768	0.008183224726227678	0.11840614277085493
GOTERM_BP_FAT	GO:0034724~DNA replication-independent nucleosome organization	6	1.7094017094017095	7.532045693487522E-5	ITGB3BP, HIST1H4C, HIST1H4D, HIST1H4I, HIST1H4H, HIST2H4	251	32	17911	13.379731075697212	0.24362912644476897	0.009264268092925687	0.13873192370977838
GOTERM_BP_FAT	GO:0045653~negative regulation of megakaryocyte differentiation	5	1.4245014245014245	7.643597471826039E-5	HIST1H4C, HIST1H4D, HIST1H4I, HIST1H4H, HIST2H4	251	17	17911	20.987813452074057	0.24675066802486045	0.009098964105985208	0.14078521515452636
GOTERM_BP_FAT	GO:0002523~leukocyte migration involved in inflammatory response	5	1.4245014245014245	7.643597471826039E-5	CCL2, S100A8, S100A9, CX3CL1, ITGAM	251	17	17911	20.987813452074057	0.24675066802486045	0.009098964105985208	0.14078521515452636
GOTERM_BP_FAT	GO:0006304~DNA modification	9	2.564102564102564	7.93092070610767E-5	CYP1B1, TDRKH, GNAS, HIST1H4C, HIST1H4D, HIST1H3E, HIST1H4I, HIST1H4H, HIST2H4	251	100	17911	6.422270916334662	0.25473162428653906	0.009145761066810865	0.14607368152583788
GOTERM_BP_FAT	GO:0006335~DNA replication-dependent nucleosome assembly	6	1.7094017094017095	8.776636764433483E-5	HIST1H4C, HIST1H4D, HIST1H3E, HIST1H4I, HIST1H4H, HIST2H4	251	33	17911	12.974284679463961	0.27773574513435784	0.009811075573344041	0.16163837914452417
GOTERM_BP_FAT	GO:0034723~DNA replication-dependent nucleosome organization	6	1.7094017094017095	8.776636764433483E-5	HIST1H4C, HIST1H4D, HIST1H3E, HIST1H4I, HIST1H4H, HIST2H4	251	33	17911	12.974284679463961	0.27773574513435784	0.009811075573344041	0.16163837914452417
GOTERM_BP_FAT	GO:0002526~acute inflammatory response	10	2.849002849002849	8.839266457622332E-5	REG3B, CXCL1, REG3A, S100A8, C3, SAA3, SERPING1, INS2, REG3G, FN1	251	130	17911	5.489120441311676	0.2794108158746441	0.009591531186209812	0.16279093507607367
GOTERM_BP_FAT	GO:0032103~positive regulation of response to external stimulus	14	3.9886039886039883	1.1408413628084334E-4	CXCL1, EDN3, CCL2, S100A8, C3, CXCL2, S100A9, CCL9, CX3CL1, CCL6, NPY, CXCL13, GHSR, FN1	251	270	17911	3.7000737789582407	0.3448781425113302	0.012011112834013016	0.21005935529311293
GOTERM_BP_FAT	GO:0006306~DNA methylation	8	2.2792022792022792	1.1698125717278128E-4	TDRKH, GNAS, HIST1H4C, HIST1H4D, HIST1H3E, HIST1H4I, HIST1H4H, HIST2H4	251	79	17911	7.226183872106511	0.35187706541056174	0.011974255741519113	0.2153882912040883
GOTERM_BP_FAT	GO:0006305~DNA alkylation	8	2.2792022792022792	1.1698125717278128E-4	TDRKH, GNAS, HIST1H4C, HIST1H4D, HIST1H3E, HIST1H4I, HIST1H4H, HIST2H4	251	79	17911	7.226183872106511	0.35187706541056174	0.011974255741519113	0.2153882912040883
GOTERM_BP_FAT	GO:0031347~regulation of defense response	22	6.267806267806268	1.1721162725402879E-4	CXCL1, IER3, TMEM203, PPY, CCL2, S100A8, C3, S100A9, PDK4, CCL9, NFKBIA, SERPING1, CX3CL1, ZCCHC17, CCL6, KRT1, CLEC2D, REG3G, INS2, HIST1H3E, GHSR, CD14	251	603	17911	2.6034634265591037	0.35243037915740894	0.011675334273799853	0.21581202013317702
GOTERM_BP_FAT	GO:0032776~DNA methylation on cytosine	6	1.7094017094017095	1.1734888324478973E-4	HIST1H4C, HIST1H4D, HIST1H3E, HIST1H4I, HIST1H4H, HIST2H4	251	35	17911	12.232896983494594	0.35275982255216054	0.011383080958393355	0.2160644797725153
GOTERM_BP_FAT	GO:0022607~cellular component assembly	56	15.954415954415953	1.4431940102184183E-4	ITGB3BP, SNRPD3, LRTM2, NAP1L2, TMEM141, NDUFAF3, REG3B, GPX3, TMSB15B1, ACOT13, RHOC, LSM3, NEURL1A, CUTC, HIST3H2BA, TMSB15B2, PCBD2, UGT8A, FBP1, TMEM27, HIST2H4, APITD1, SLC25A33, TBCC, SCIN, ATPIF1, TMSB4X, SNRPE, GAP43, UQCRB, SNRPG, EID2, ENPP2, SHFM1, CX3CL1, KCNJ2, ARG1, LRRTM1, HIST1H4C, HIST1H4D, HIST1H4I, NEFM, ANGPTL4, FN1, HIST1H4H, HIST1H2BC, HIST1H2BE, FSCN1, LRRN3, PSMG4, CXCL13,…	251	2418	17911	1.652638412437924	0.41434864755717293	0.013625061071030675	0.2656605559135494
GOTERM_BP_FAT	GO:0048878~chemical homeostasis	32	9.116809116809117	1.5529663208499486E-4	CXCL1, STEAP4, EDN3, RBP4, CCL2, ATOX1, SCN3B, CXCL2, VGF, SESN2, CALB1, NDUFAF2, KRT1, MT1, CUTC, ANGPTL4, TESC, TMEM203, PDK4, TMEM28, DDIT3, KCNK3, TMEM27, GCG, CCDC109B, NPC2, TFRC, BBC3, CXCL13, ENDOG, GNAS, INS2	251	1101	17911	2.0740000940832495	0.43770537388925923	0.01429014561900288	0.28583990628245903
GOTERM_BP_FAT	GO:0045637~regulation of myeloid cell differentiation	12	3.418803418803419	1.6956596394042284E-4	TESC, MAFB, SCIN, CLEC2D, NFKBIA, GNAS, HIST1H4C, HIST1H4D, HIST1H4I, HIST1H4H, HIST2H4, TYROBP	251	208	17911	4.116840330983758	0.4666803560398515	0.015215599558546566	0.31206532544633125
GOTERM_BP_FAT	GO:0006323~DNA packaging	11	3.133903133903134	1.7079088224262776E-4	ITGB3BP, HIST1H2BC, HIST1H2BE, HIST1H4C, HIST1H4D, NAP1L2, HIST1H3E, HIST1H4I, HIST3H2BA, HIST1H4H, HIST2H4	251	174	17911	4.511173696020516	0.46909695950201047	0.014962547813208937	0.31431628279381396
GOTERM_BP_FAT	GO:0006935~chemotaxis	20	5.698005698005698	1.988007488074704E-4	CXCL1, EDN3, CCL2, S100A8, EFNB3, ENPP2, S100A9, CXCL2, CCL9, SAA3, CX3CL1, ITGAM, CCL6, ARX, CXCL13, SEMA3E, ETV1, GAP43, GFRA3, FN1	251	536	17911	2.662633049889992	0.5214658199985944	0.016994120480570696	0.3657751841865231
GOTERM_BP_FAT	GO:0042330~taxis	20	5.698005698005698	2.0833747578175927E-4	CXCL1, EDN3, CCL2, S100A8, EFNB3, ENPP2, S100A9, CXCL2, CCL9, SAA3, CX3CL1, ITGAM, CCL6, ARX, CXCL13, SEMA3E, ETV1, GAP43, GFRA3, FN1	251	538	17911	2.652734785764007	0.5380910494925938	0.0174010825845915	0.3832900442254372
GOTERM_BP_FAT	GO:0070098~chemokine-mediated signaling pathway	7	1.9943019943019942	2.2265116730861646E-4	CXCL1, CCL2, CXCL13, CXCL2, CCL9, CX3CL1, CCL6	251	62	17911	8.05661226063488	0.5619664508975133	0.018176331664942036	0.4095726657397658
GOTERM_BP_FAT	GO:0006342~chromatin silencing	10	2.849002849002849	2.2509001459512014E-4	HIST1H2AC, DPY30, HIST1H2AI, HIST1H4C, HIST3H2A, HIST1H4D, HIST1H3E, HIST1H4I, HIST1H4H, HIST2H4	251	147	17911	4.854324199799442	0.5659096586407009	0.017977797110210858	0.4140501927003326
GOTERM_BP_FAT	GO:0006955~immune response	34	9.686609686609685	2.4013615633164257E-4	CXCL1, CCL2, S100A8, ENPP2, C3, CXCL2, S100A9, CCL9, NFKBIA, CX3CL1, PRDX1, CCL6, MARCO, KRT1, CLEC2D, FAU, REG3G, CLEC4D, CFI, SPON2, TYROBP, HIST1H2BC, POLR3H, HIST1H2BE, C4B, SERPING1, C1QB, C8B, CYBB, TFRC, CXCL13, SLPI, INS2, CD14	251	1233	17911	1.9677138970476569	0.5894639899007825	0.018764095801070524	0.4416694855551184
GOTERM_BP_FAT	GO:0044728~DNA methylation or demethylation	8	2.2792022792022792	2.8351628509942756E-4	TDRKH, GNAS, HIST1H4C, HIST1H4D, HIST1H3E, HIST1H4I, HIST1H4H, HIST2H4	251	91	17911	6.273280504356201	0.6504623102651301	0.021660792276768648	0.5212592186726317
GOTERM_BP_FAT	GO:0045814~negative regulation of gene expression, epigenetic	10	2.849002849002849	3.03187967909767E-4	HIST1H2AC, DPY30, HIST1H2AI, HIST1H4C, HIST3H2A, HIST1H4D, HIST1H3E, HIST1H4I, HIST1H4H, HIST2H4	251	153	17911	4.663958544905346	0.6750513829913657	0.022679441389394928	0.5573311166459871
GOTERM_BP_FAT	GO:0032098~regulation of appetite	5	1.4245014245014245	3.1602778034624154E-4	GCG, PPY, NPY, PYY, GHSR	251	24	17911	14.86636786188579	0.6901602765685944	0.023161558786055858	0.580868764614062
GOTERM_BP_FAT	GO:0060326~cell chemotaxis	13	3.7037037037037033	3.1718420810996587E-4	CXCL1, EDN3, CCL2, S100A8, ENPP2, CXCL13, S100A9, CXCL2, CCL9, SAA3, CX3CL1, ITGAM, CCL6	251	261	17911	3.5542580635313152	0.6914860974915378	0.022794777757751294	0.5829884426460152
GOTERM_BP_FAT	GO:0042127~regulation of cell proliferation	41	11.68091168091168	3.587601901622115E-4	CXCL1, EDN3, RBP4, HIST1H2AC, EID2, CYP1B1, CCL2, ENPP2, CXCL2, EGLN3, NFKBIA, CX3CL1, RPA3, REG3B, ARX, REG3A, ARG1, ALDH1A2, REG3G, NEURL1A, GPNMB, ING1, FN1, TESC, CST3, INCA1, S100A13, MMP12, CDKN1A, SSTR2, TFRC, SLC25A33, CXCL13, SCIN, HIST1H2AI, ACE2, GNAS, ATPIF1, MYEOV2, INS2, BAMBI	251	1642	17911	1.7817912272954468	0.7355657508161448	0.0252556532654018	0.6591668897657277
GOTERM_BP_FAT	GO:0009611~response to wounding	19	5.413105413105413	3.799382889767355E-4	ADAMTS18, CCL2, S100A8, C3, S100A9, CXCL2, CST3, SERPING1, CX3CL1, MMP12, REG3A, ARG1, FOLR1, GNAS, RHOC, REG3G, INS2, GAP43, FN1	251	519	17911	2.6123559711059423	0.7555388463589565	0.02622910508971965	0.6979496708593658
GOTERM_BP_FAT	GO:0045638~negative regulation of myeloid cell differentiation	8	2.2792022792022792	3.936238875626641E-4	MAFB, CLEC2D, NFKBIA, HIST1H4C, HIST1H4D, HIST1H4I, HIST1H4H, HIST2H4	251	96	17911	5.946547144754316	0.7676361942778559	0.026664912835301702	0.7230040567707263
GOTERM_BP_FAT	GO:1901701~cellular response to oxygen-containing compound	30	8.547008547008547	4.306819772338963E-4	CYP1B1, CCL2, CXCL2, NFKBIA, PRDX5, TRIB3, SESN2, PRDX1, RRAGB, NDUFAF2, REG3B, ARG1, ALDH1A2, FOLR1, MT1, NEURL1A, SPON2, TESC, PDK4, CST3, TMEM27, GCG, CYBB, SSTR2, SLC25A33, ENDOG, GNAS, INS2, GHSR, CD14	251	1063	17911	2.013882382042854	0.7974729838891286	0.02861677486574765	0.7908167281154177
GOTERM_BP_FAT	GO:0030595~leukocyte chemotaxis	11	3.133903133903134	4.434970888068563E-4	CXCL1, EDN3, CCL2, S100A8, CXCL13, S100A9, CXCL2, CCL9, CX3CL1, ITGAM, CCL6	251	196	17911	4.00481746483454	0.8068732133925202	0.028937489544701656	0.8142569304216751
GOTERM_BP_FAT	GO:0072593~reactive oxygen species metabolic process	12	3.418803418803419	4.488386301687553E-4	CXCL1, CDKN1A, CYBB, CYP1B1, SLC25A33, PDK4, GPX3, PRDX5, ATPIF1, SESN2, PRDX1, NDUFAF2	251	233	17911	3.67511926542756	0.8106613962700464	0.028774703627213682	0.8240256311311756
GOTERM_BP_FAT	GO:0048584~positive regulation of response to stimulus	44	12.535612535612536	4.730668626785425E-4	CXCL1, EDN3, CCL2, CYP1B1, S100A8, C3, CXCL2, S100A9, CCL9, NFKBIA, CX3CL1, ITM2C, RRAGB, CCL6, REG3A, NSMCE1, KRT1, FAM162A, RHOC, REG3G, NEURL1A, CFI, GPNMB, SPON2, FN1, C4B, INCA1, SERPING1, S100A13, TMEM27, GCG, C1QB, C8B, TFRC, NPY, BBC3, CXCL13, ENDOG, GNAS, ATPIF1, INS2, BAMBI, GHSR, CD14	251	1834	17911	1.7119830384025512	0.8269325350617451	0.029789917994590076	0.8683232078512626
GOTERM_BP_FAT	GO:0097529~myeloid leukocyte migration	10	2.849002849002849	4.8243031353618936E-4	CXCL1, EDN3, CCL2, S100A8, S100A9, CXCL2, CCL9, CX3CL1, ITGAM, CCL6	251	163	17911	4.377826118837533	0.8328394736821948	0.029863655294518066	0.8854378160695342
GOTERM_BP_FAT	GO:0006953~acute-phase response	6	1.7094017094017095	4.839102246847394E-4	REG3B, REG3A, SAA3, INS2, REG3G, FN1	251	47	17911	9.10960413664491	0.8337544514454147	0.029462097887190675	0.8881425565747558
GOTERM_BP_FAT	GO:0051290~protein heterotetramerization	6	1.7094017094017095	4.839102246847394E-4	HIST1H4C, HIST1H4D, HIST1H3E, HIST1H4I, HIST1H4H, HIST2H4	251	47	17911	9.10960413664491	0.8337544514454147	0.029462097887190675	0.8881425565747558
GOTERM_BP_FAT	GO:0006956~complement activation	7	1.9943019943019942	5.039214061614114E-4	C8B, C1QB, C4B, C3, KRT1, SERPING1, CFI	251	72	17911	6.937638335546701	0.8456461341965048	0.030166886483098176	0.924708881172398
GOTERM_BP_FAT	GO:0042989~sequestering of actin monomers	4	1.1396011396011396	5.385059006638032E-4	SCIN, TMSB15B1, TMSB4X, TMSB15B2	251	12	17911	23.786188579017264	0.8642281072594296	0.031693020001039574	0.9878748645320345
GOTERM_BP_FAT	GO:0042060~wound healing	16	4.5584045584045585	6.178164836717895E-4	ADAMTS18, CCL2, S100A8, C3, S100A9, CXCL2, SERPING1, CX3CL1, MMP12, REG3A, GNAS, RHOC, INS2, REG3G, GAP43, FN1	251	406	17911	2.812160226090711	0.8988300468932484	0.035711100344362645	1.132585902249439
GOTERM_BP_FAT	GO:0002684~positive regulation of immune system process	24	6.837606837606838	6.332081550535537E-4	CXCL1, RBP4, EDN3, TESC, CCL2, EFNB3, C3, C4B, CXCL2, NFKBIA, SERPING1, CX3CL1, C8B, C1QB, CDKN1A, TFRC, CXCL13, SCIN, KRT1, GNAS, REG3G, CFI, SPON2, CD14	251	782	17911	2.19003270804251	0.9044443147912119	0.036023363318090085	1.160646543669841
GOTERM_BP_FAT	GO:0006259~DNA metabolic process	26	7.4074074074074066	7.29882620229912E-4	IER3, CYP1B1, 3110062M04RIK, SHFM1, RRM2B, SESN2, RPA3, NSMCE1, TDRKH, HIST3H2A, HIST1H4C, ORC6, HIST1H4D, HIST1H4I, HIST1H4H, CST3, ZSWIM7, HIST2H4, CDKN1A, TFRC, APITD1, SLC25A33, ENDOG, GNAS, INS2, HIST1H3E	251	891	17911	2.082292602876932	0.9332407734944571	0.0407858904180638	1.3367221445782174
GOTERM_BP_FAT	GO:0071103~DNA conformation change	11	3.133903133903134	7.586955014430131E-4	ITGB3BP, HIST1H2BC, HIST1H2BE, HIST1H4C, HIST1H4D, NAP1L2, HIST1H3E, HIST1H4I, HIST3H2BA, HIST1H4H, HIST2H4	251	210	17911	3.73782963384557	0.9400084567999917	0.041733705861854764	1.3891423508884726
GOTERM_BP_FAT	GO:0045815~positive regulation of gene expression, epigenetic	6	1.7094017094017095	7.747927745182665E-4	HIST1H4C, HIST1H4D, HIST1H3E, HIST1H4I, HIST1H4H, HIST2H4	251	52	17911	8.233680661967515	0.9434861791183651	0.04197808708100659	1.4184171705314608
GOTERM_BP_FAT	GO:0044085~cellular component biogenesis	57	16.23931623931624	8.361809471114704E-4	ITGB3BP, SNRPD3, LRTM2, NAP1L2, TMEM141, NDUFAF3, REG3B, GPX3, TMSB15B1, ACOT13, RHOC, LSM3, NEURL1A, CUTC, HIST3H2BA, TMSB15B2, PCBD2, UGT8A, FBP1, TMEM27, HIST2H4, APITD1, SLC25A33, TBCC, SCIN, ATPIF1, TMSB4X, SNRPE, GAP43, UQCRB, SNRPG, EID2, ENPP2, SHFM1, CX3CL1, KCNJ2, ARG1, LRRTM1, HIST1H4C, HIST1H4D, HIST1H4I, NEFM, ANGPTL4, HIST1H4H, FN1, HIST1H2BC, HIST1H2BE, FSCN1, LRRN3, PSMG4, CXCL13,…	251	2654	17911	1.5325690455960634	0.9549966999923543	0.04457902807400571	1.5299834936135404
GOTERM_BP_FAT	GO:0002252~immune effector process	23	6.552706552706552	9.281155716062671E-4	CXCL1, RBP4, PPY, TMEM203, CCL2, POLR3H, C4B, C3, PDK4, SERPING1, PRDX1, ZCCHC17, C8B, C1QB, TFRC, KRT1, CLEC2D, HIST1H3E, INS2, CFI, CLEC4D, SPON2, TYROBP	251	755	17911	2.173837101923432	0.9680032842629299	0.048661963915699546	1.696841371095048
GOTERM_BP_FAT	GO:0070887~cellular response to chemical stimulus	56	15.954415954415953	9.448282678942014E-4	EDN3, MSR1, S100A8, S100A9, PRDX5, CALB1, PRDX1, NDUFAF2, REG3B, MT1, NEURL1A, SPON2, HIGD1A, SAA3, CST3, FBP1, DDIT3, TMEM27, SSTR2, SLC25A33, GNAS, CXCL1, EID2, CCL2, CYP1B1, ENPP2, CXCL2, CCL9, NFKBIA, TRIB3, CX3CL1, SESN2, ITGAM, RRAGB, CCL6, ARG1, ALDH1A2, PEG10, FOLR1, LRRTM1, FAM162A, GSTO2, FN1, SDF2, TESC, PDK4, KCNK3, GCG, CYBB, TFRC, CXCL13, ENDOG, INS2, GHSR, BAMBI, CD14	251	2607	17911	1.5328268819619872	0.969927196453964	0.0488267514437023	1.7271455466113639
GOTERM_BP_FAT	GO:1901700~response to oxygen-containing compound	40	11.396011396011396	9.662067216607722E-4	CXCL1, RBP4, CCL2, CYP1B1, S100A8, ATOX1, CXCL2, TRIB3, PRDX5, NFKBIA, VGF, SESN2, PRDX1, NDUFAF2, RRAGB, REG3B, ARG1, ALDH1A2, FOLR1, MT1, NEURL1A, SPON2, LOXL1, TESC, PDK4, CST3, TMEM27, GCG, CDKN1A, CYBB, SSTR2, SLC25A33, CXCL13, ENDOG, SLPI, GNAS, INS2, GHSR, SST, CD14	251	1670	17911	1.7091872032826776	0.9722205788157513	0.049218750519817056	1.7658969940223868
GOTERM_BP_FAT	GO:0006958~complement activation, classical pathway	6	1.7094017094017095	0.001002507050215132	C8B, C1QB, C4B, C3, SERPING1, CFI	251	55	17911	7.784570807678377	0.9757213444328602	0.05033033791354513	1.8316633329978793
GOTERM_BP_FAT	GO:0030099~myeloid cell differentiation	15	4.273504273504273	0.0011003806373557964	TESC, MAFB, NFKBIA, ITGAM, HIST2H4, TFRC, SCIN, CLEC2D, GNAS, HIST1H4C, ATPIF1, HIST1H4D, HIST1H4I, TYROBP, HIST1H4H	251	386	17911	2.773001259211857	0.9831154615057786	0.05437481558661805	2.0087762686806787
GOTERM_BP_FAT	GO:0051259~protein oligomerization	18	5.128205128205128	0.0011474510680384567	PCBD2, FBP1, KCNJ2, HIST2H4, REG3B, ARG1, BBC3, GPX3, ACOT13, ATPIF1, HIST1H4C, HIST1H4D, INS2, HIST1H3E, HIST1H4I, CUTC, ANGPTL4, HIST1H4H	251	524	17911	2.4512484413491076	0.9858217102791282	0.055891421347758374	2.093847689457373
GOTERM_BP_FAT	GO:0072376~protein activation cascade	7	1.9943019943019942	0.0012137445478191365	C8B, C1QB, C4B, C3, KRT1, SERPING1, CFI	251	85	17911	5.8765877665807364	0.9889141280828592	0.058261631807264846	2.2135428946752245
GOTERM_BP_FAT	GO:0007006~mitochondrial membrane organization	7	1.9943019943019942	0.0012137445478191365	IER3, 2410015M20RIK, TOMM7, BBC3, TIMM10, ATPIF1, CSTAD	251	85	17911	5.8765877665807364	0.9889141280828592	0.058261631807264846	2.2135428946752245
GOTERM_BP_FAT	GO:0000183~chromatin silencing at rDNA	6	1.7094017094017095	0.0012764988914404996	HIST1H4C, HIST1H4D, HIST1H3E, HIST1H4I, HIST1H4H, HIST2H4	251	58	17911	7.3819205934881165	0.9912175875951943	0.06040155969399219	2.326720545688654
GOTERM_BP_FAT	GO:0007005~mitochondrion organization	21	5.982905982905983	0.0013062515951367832	MRPL2, IER3, TMEM203, 2410015M20RIK, PPY, CHCHD1, TIMM10, RRM2B, SESN2, ZCCHC17, KCNK3, NDUFAF3, TOMM7, BBC3, SLC25A33, ATPIF1, FAM162A, CSTAD, NEFM, HIGD1A, UQCRB	251	676	17911	2.216760178222023	0.9921358438064379	0.06098872524833332	2.38033633621203
GOTERM_BP_FAT	GO:0006325~chromatin organization	22	6.267806267806268	0.0016740295911333455	ITGB3BP, HIST1H2AC, HIST1H2BC, KDM6A, HIST1H2BE, NAP1L2, PCGF1, HIST2H4, GCG, CHRAC1, DPY30, USP27X, ACTR6, HIST1H2AI, HIST3H2A, HIST1H4C, HIST1H3E, HIST1H4D, HIST1H4I, HIST3H2BA, ING1, HIST1H4H	251	739	17911	2.12434160516257	0.9979924248950168	0.07653833998674353	3.0407954415840432
GOTERM_BP_FAT	GO:0055065~metal ion homeostasis	19	5.413105413105413	0.0016770735618596452	CXCL1, STEAP4, EDN3, TESC, TMEM203, CCL2, ATOX1, CXCL2, CALB1, TMEM28, DDIT3, KCNK3, CCDC109B, TFRC, BBC3, CXCL13, MT1, GNAS, CUTC	251	591	17911	2.2940994060981117	0.9980149886337432	0.07573933978782921	3.0462441571642906
GOTERM_BP_FAT	GO:0033554~cellular response to stress	39	11.11111111111111	0.0022221877774815154	IER3, PPY, CYP1B1, 3110062M04RIK, SHFM1, EGLN3, TRIB3, PRDX5, RRM2B, SESN2, PRDX1, RRAGB, RPA3, REG3B, ARG1, TOMM7, FOLR1, NSMCE1, FAM162A, HIST3H2A, NEFM, HIGD1A, ANGPTL4, SDF2, UBXN1, TMEM203, PDK4, CST3, ZSWIM7, ZCCHC17, DDIT3, KCNK3, CDKN1A, CYBB, APITD1, BBC3, ENDOG, ATPIF1, INS2	251	1690	17911	1.6467361323935028	0.9997379083944828	0.09794988982888708	4.0173445393799305
GOTERM_BP_FAT	GO:0071347~cellular response to interleukin-1	7	1.9943019943019942	0.0022663597570402906	CCL2, CXCL2, CCL9, SAA3, CX3CL1, CCL6, FN1	251	96	17911	5.203228751660026	0.9997775771639064	0.09862927447947833	4.095631017409074
GOTERM_BP_FAT	GO:0050727~regulation of inflammatory response	12	3.418803418803419	0.002370543026589204	IER3, CCL2, S100A8, C3, S100A9, CCL9, KRT1, SERPING1, INS2, CX3CL1, GHSR, CCL6	251	286	17911	2.994065695260914	0.9998489704711488	0.10173765708281213	4.280037039610674
GOTERM_BP_FAT	GO:0080134~regulation of response to stress	30	8.547008547008547	0.0024750202143514616	ADAMTS18, CXCL1, IER3, PPY, CCL2, S100A8, C3, S100A9, CCL9, NFKBIA, CX3CL1, SESN2, PRDX1, CCL6, REG3B, REG3A, NSMCE1, CLEC2D, KRT1, REG3G, UBXN1, TMEM203, PDK4, SERPING1, ZCCHC17, ENDOG, INS2, HIST1H3E, GHSR, CD14	251	1191	17911	1.7974449807821609	0.9998975640400022	0.10477302075093409	4.464626506786518
GOTERM_BP_FAT	GO:0009607~response to biotic stimulus	28	7.977207977207977	0.0025532670563391986	CXCL1, IER3, PPY, CCL2, S100A8, CXCL2, NFKBIA, REG3B, ARG1, FAU, REG3G, CLEC4D, SPON2, LOXL1, LYZ2, TMEM203, HIST1H2BC, POLR3H, HIST1H2BE, PDK4, ZCCHC17, DDIT3, NPC2, CXCL13, SLPI, INS2, HIST1H3E, CD14	251	1084	17911	1.8432101850898985	0.9999234115956369	0.10669052434128468	4.602651869591168
GOTERM_BP_FAT	GO:0019731~antibacterial humoral response	5	1.4245014245014245	0.002735191455246982	HIST1H2BC, HIST1H2BE, SLPI, FAU, SPON2	251	42	17911	8.495067349649023	0.99996105057701	0.11259158737372144	4.92283308573721
GOTERM_BP_FAT	GO:0055080~cation homeostasis	20	5.698005698005698	0.00276022645803617	CXCL1, STEAP4, EDN3, TESC, TMEM203, CCL2, ATOX1, CXCL2, PDK4, CALB1, TMEM28, DDIT3, KCNK3, CCDC109B, TFRC, BBC3, CXCL13, MT1, GNAS, CUTC	251	669	17911	2.1332904555172436	0.9999645116845628	0.11231924017495654	4.966814267902942
GOTERM_BP_FAT	GO:0055114~oxidation-reduction process	25	7.122507122507122	0.0028220376949964652	NDUFB3, STEAP4, KDM6A, NDUFB5, NDUFB6, CYP1B1, EGLN3, PRDX5, RRM2B, SESN2, PRDX1, NDUFAF2, ALDH1A2, CREG2, GPX3, GSTO2, LOXL1, HIGD1A, NDUFA5, NDUFA2, CYBB, GNAS, INS2, SLC27A2, UQCRB	251	930	17911	1.9182410144368762	0.9999717970125526	0.11344733112479388	5.0753210969524565
GOTERM_BP_FAT	GO:0050801~ion homeostasis	21	5.982905982905983	0.002884890127892643	CXCL1, STEAP4, EDN3, TESC, TMEM203, CCL2, SCN3B, ATOX1, CXCL2, PDK4, CALB1, TMEM28, DDIT3, KCNK3, CCDC109B, TFRC, BBC3, CXCL13, MT1, GNAS, CUTC	251	723	17911	2.0726554363459027	0.999977673658848	0.11458748955985254	5.185535545572195
GOTERM_BP_FAT	GO:0002455~humoral immune response mediated by circulating immunoglobulin	6	1.7094017094017095	0.0029455263961170016	C8B, C1QB, C4B, C3, SERPING1, CFI	251	70	17911	6.116448491747297	0.9999821798229019	0.11561888350630578	5.291749147093439
GOTERM_BP_FAT	GO:0032095~regulation of response to food	4	1.1396011396011396	0.0029670712077514336	GCG, NPY, PYY, GHSR	251	21	17911	13.592107759438438	0.9999835516045115	0.11519856745786283	5.3294610438188394
GOTERM_BP_FAT	GO:0098771~inorganic ion homeostasis	20	5.698005698005698	0.003590612942568446	CXCL1, STEAP4, EDN3, TESC, TMEM203, CCL2, ATOX1, CXCL2, PDK4, CALB1, TMEM28, DDIT3, KCNK3, CCDC109B, TFRC, BBC3, CXCL13, MT1, GNAS, CUTC	251	685	17911	2.083461773344578	0.9999983820583211	0.13630137290116484	6.414771233521243
GOTERM_BP_FAT	GO:0019730~antimicrobial humoral response	5	1.4245014245014245	0.0038182088691873788	HIST1H2BC, HIST1H2BE, SLPI, FAU, SPON2	251	46	17911	7.75636584098389	0.9999993062754895	0.14285088541227686	6.807975444060332
GOTERM_BP_FAT	GO:1903707~negative regulation of hemopoiesis	8	2.2792022792022792	0.0038284503296985924	MAFB, CLEC2D, NFKBIA, HIST1H4C, HIST1H4D, HIST1H4I, HIST1H4H, HIST2H4	251	142	17911	4.020200886594467	0.9999993322164337	0.1417807855259735	6.825632230427581
GOTERM_BP_FAT	GO:0051289~protein homotetramerization	6	1.7094017094017095	0.004203380660784279	PCBD2, GPX3, FBP1, ACOT13, ATPIF1, KCNJ2	251	76	17911	5.633570979240931	0.9999998345790774	0.15305083323524737	7.4698570165219635
GOTERM_BP_FAT	GO:0042572~retinol metabolic process	4	1.1396011396011396	0.00437836347704807	RBP4, ALDH1A2, TTR, CYP1B1	251	24	17911	11.893094289508632	0.999999913768404	0.15736674668654005	7.769077644563371
GOTERM_BP_FAT	GO:0006812~cation transport	24	6.837606837606838	0.004399276520476619	CXCL1, STEAP4, EDN3, ATP5J2, TESC, CCL2, SCN3B, ATOX1, DPP10, CACNG4, KCNJ2, KCNJ3, TMEM28, DDIT3, KCNK3, KCNIP3, GCG, CCDC109B, TFRC, BBC3, GNAS, DPP6, ATP5K, UQCRB	251	910	17911	1.8819841513068605	0.999999920228184	0.15654691298524848	7.804777667426688
GOTERM_BP_FAT	GO:0050729~positive regulation of inflammatory response	7	1.9943019943019942	0.004866850304058104	CCL2, S100A8, C3, S100A9, CCL9, CX3CL1, CCL6	251	112	17911	4.459910358565737	0.9999999860175026	0.17009831400632858	8.599554508758711
GOTERM_BP_FAT	GO:0051707~response to other organism	26	7.4074074074074066	0.004909575485010869	CXCL1, IER3, PPY, CCL2, S100A8, CXCL2, NFKBIA, REG3B, ARG1, FAU, CLEC4D, REG3G, SPON2, LOXL1, LYZ2, TMEM203, HIST1H2BC, POLR3H, HIST1H2BE, PDK4, ZCCHC17, NPC2, CXCL13, SLPI, HIST1H3E, CD14	251	1027	17911	1.8065459680266278	0.9999999880748919	0.16986719840985764	8.671854302938431
GOTERM_BP_FAT	GO:0019725~cellular homeostasis	23	6.552706552706552	0.0049220295427408285	CXCL1, EDN3, TESC, TMEM203, CCL2, ATOX1, CXCL2, PRDX5, SESN2, PRDX1, CALB1, TMEM28, DDIT3, KCNK3, NDUFAF2, TMEM27, GCG, CCDC109B, TFRC, BBC3, CXCL13, ENDOG, MT1	251	866	17911	1.8952044017923686	0.9999999886155221	0.16869433777975007	8.692918947178141
GOTERM_BP_FAT	GO:0043207~response to external biotic stimulus	26	7.4074074074074066	0.0049618780917787915	CXCL1, IER3, PPY, CCL2, S100A8, CXCL2, NFKBIA, REG3B, ARG1, FAU, CLEC4D, REG3G, SPON2, LOXL1, LYZ2, TMEM203, HIST1H2BC, POLR3H, HIST1H2BE, PDK4, ZCCHC17, NPC2, CXCL13, SLPI, HIST1H3E, CD14	251	1028	17911	1.8047886275908043	0.999999990186111	0.16839247321029915	8.760287438787696
GOTERM_BP_FAT	GO:0043414~macromolecule methylation	11	3.133903133903134	0.005021640961870563	GCG, DPY30, SNRPD3, TDRKH, GNAS, HIST1H4C, HIST1H4D, HIST1H3E, HIST1H4I, HIST1H4H, HIST2H4	251	272	17911	2.885824349660183	0.9999999921450317	0.16870741755204277	8.861235236160747
GOTERM_BP_FAT	GO:0055082~cellular chemical homeostasis	21	5.982905982905983	0.00519589649572029	CXCL1, EDN3, TESC, TMEM203, CCL2, ATOX1, CXCL2, SESN2, CALB1, TMEM28, DDIT3, KCNK3, NDUFAF2, TMEM27, GCG, CCDC109B, TFRC, BBC3, CXCL13, ENDOG, MT1	251	762	17911	1.9665746462967029	0.9999999958964029	0.17248452378322876	9.154974392698778
GOTERM_BP_FAT	GO:0032102~negative regulation of response to external stimulus	11	3.133903133903134	0.00543766918211523	ADAMTS18, GCG, IER3, CCL2, CXCL13, SEMA3E, KRT1, SERPING1, INS2, PYY, GHSR	251	275	17911	2.8543426294820717	0.9999999983333394	0.17818282155625076	9.56104325798498
GOTERM_BP_FAT	GO:0097193~intrinsic apoptotic signaling pathway	11	3.133903133903134	0.005538105501327207	GCG, IER3, CDKN1A, CYP1B1, S100A8, BBC3, S100A9, TRIB3, INS2, RRM2B, DDIT3	251	276	17911	2.84400080836076	0.9999999988538024	0.17958925226872113	9.729225703517363
GOTERM_BP_FAT	GO:0031349~positive regulation of defense response	11	3.133903133903134	0.005984284288467655	CXCL1, CCL2, S100A8, C3, S100A9, CCL9, NFKBIA, REG3G, CX3CL1, CD14, CCL6	251	279	17911	2.8134201545074182	0.9999999997828396	0.190961219237479	10.472790968704771
GOTERM_BP_FAT	GO:0032107~regulation of response to nutrient levels	4	1.1396011396011396	0.006135927824372667	GCG, NPY, PYY, GHSR	251	27	17911	10.571639368452118	0.999999999876645	0.19365602245899993	10.724186115342393
GOTERM_BP_FAT	GO:0032104~regulation of response to extracellular stimulus	4	1.1396011396011396	0.006135927824372667	GCG, NPY, PYY, GHSR	251	27	17911	10.571639368452118	0.999999999876645	0.19365602245899993	10.724186115342393
GOTERM_BP_FAT	GO:0006875~cellular metal ion homeostasis	16	4.5584045584045585	0.00630687234107492	CXCL1, EDN3, TESC, TMEM203, CCL2, ATOX1, CXCL2, CALB1, TMEM28, DDIT3, KCNK3, CCDC109B, TFRC, BBC3, CXCL13, MT1	251	518	17911	2.2041255826116384	0.9999999999348034	0.19683302445919004	11.00677796034052
GOTERM_BP_FAT	GO:0002697~regulation of immune effector process	14	3.9886039886039883	0.0064340822613979855	CXCL1, RBP4, PPY, TMEM203, CCL2, TFRC, C3, PDK4, CLEC2D, SERPING1, HIST1H3E, INS2, SPON2, ZCCHC17	251	421	17911	2.3729689318734564	0.9999999999594386	0.1987301059901927	11.216522020493514
GOTERM_BP_FAT	GO:0015672~monovalent inorganic cation transport	14	3.9886039886039883	0.00654953325178085	CXCL1, EDN3, TESC, ATP5J2, SCN3B, DPP10, GNAS, KCNJ2, DPP6, KCNJ3, ATP5K, KCNK3, KCNIP3, UQCRB	251	422	17911	2.3673457827457938	0.9999999999736349	0.2002665977607443	11.406473158288478
GOTERM_BP_FAT	GO:1903706~regulation of hemopoiesis	13	3.7037037037037033	0.006741657159812576	CXCL1, TESC, MAFB, NFKBIA, HIST2H4, SCIN, CLEC2D, GNAS, HIST1H4C, HIST1H4D, HIST1H4I, TYROBP, HIST1H4H	251	376	17911	2.467184453674663	0.9999999999871277	0.20384639231487744	11.721722273197631
GOTERM_BP_FAT	GO:0043266~regulation of potassium ion transport	6	1.7094017094017095	0.006747637834505691	CXCL1, EDN3, DPP10, KCNJ2, DPP6, KCNIP3	251	85	17911	5.037075228497774	0.9999999999874118	0.20237004496582678	11.731518696727083
GOTERM_BP_FAT	GO:0070555~response to interleukin-1	7	1.9943019943019942	0.007053070509630242	CCL2, CXCL2, CCL9, SAA3, CX3CL1, CCL6, FN1	251	121	17911	4.128181488920352	0.9999999999959746	0.20885275593722086	12.23045664122755
GOTERM_BP_FAT	GO:0030001~metal ion transport	21	5.982905982905983	0.007257030866118964	CXCL1, STEAP4, EDN3, TESC, CCL2, SCN3B, ATOX1, DPP10, CACNG4, KCNJ2, KCNJ3, TMEM28, DDIT3, KCNK3, KCNIP3, GCG, CCDC109B, TFRC, BBC3, GNAS, DPP6	251	786	17911	1.90652656549375	0.9999999999981203	0.2125356546295959	12.562148478444158
GOTERM_BP_FAT	GO:0016458~gene silencing	11	3.133903133903134	0.007416075389729297	HIST1H2AC, DPY30, TDRKH, HIST1H2AI, HIST1H4C, HIST3H2A, HIST1H4D, HIST1H3E, HIST1H4I, HIST1H4H, HIST2H4	251	288	17911	2.7255007746790616	0.9999999999989622	0.21498402041104026	12.81997264396465
GOTERM_BP_FAT	GO:0002690~positive regulation of leukocyte chemotaxis	6	1.7094017094017095	0.007793277068897194	CXCL1, EDN3, CCL2, CXCL13, CXCL2, CX3CL1	251	88	17911	4.865356754798986	0.9999999999997463	0.22290960768248802	13.428575682738785
GOTERM_BP_FAT	GO:0043068~positive regulation of programmed cell death	17	4.843304843304843	0.007817316063126644	CYP1B1, S100A8, EEF1A2, S100A9, EGLN3, INCA1, ITM2C, DDIT3, ALDH1A2, USP27X, CDKN1A, BBC3, ENDOG, SCIN, FAM162A, ATPIF1, NEURL1A	251	582	17911	2.0843567311509976	0.9999999999997682	0.2218210196735113	13.467225328853393
GOTERM_BP_FAT	GO:0097190~apoptotic signaling pathway	17	4.843304843304843	0.007817316063126644	IER3, CYP1B1, S100A8, S100A9, TRIB3, INCA1, RRM2B, CX3CL1, ITM2C, DDIT3, GCG, CDKN1A, BBC3, FAM162A, ATPIF1, INS2, HIGD1A	251	582	17911	2.0843567311509976	0.9999999999997682	0.2218210196735113	13.467225328853393
GOTERM_BP_FAT	GO:0098655~cation transmembrane transport	16	4.5584045584045585	0.007970799124502962	EDN3, TESC, SCN3B, DPP10, CACNG4, KCNJ2, KCNJ3, TMEM28, KCNK3, DDIT3, KCNIP3, CCDC109B, BBC3, DPP6, ATP5K, UQCRB	251	531	17911	2.1501639393461933	0.9999999999998693	0.2239643078083996	13.713609355955436
[truncated: 286 more rows]

## Sheet: UR-1W-KEGG
Category	Term	Count	%	PValue	Genes	List Total	Pop Hits	Pop Total	Fold Enrichment	Bonferroni	Benjamini	FDR
[truncated: 10 more rows]

[truncated: 12 more sheets: DR-1W, DR-1W BPFAT, UR-3W, UR-3W-BPFAT, DR-3W, DR-3W-BPFAT, UR-5W, UR-5W-BPFAT, DR-5W, DR-5W BPFAT, DR-5W-KEGG, Sheet1]
