# Supplementary material for: Single cell transcriptomics reveal trans-differentiation of pancreatic beta cells following inactivation of the TFIID subunit Taf4
Source: Cell Death Dis. 2021 Aug 12;12(8):790. doi: 10.1038/s41419-021-04067-y (PMC8361202; doi:10.1038/s41419-021-04067-y)
Supplement: Supplementary file 11 — Supplemental Dataset 2 [file 41419_2021_4067_MOESM11_ESM.xlsx]

## Sheet: significant genes
cluster	gene	p_val	avg_logFC	pct,1	pct,2	p_val_adj
0	Gm42418	1.01029e-271	2.10128	1	1	1.54766e-267
0	Ins1	8.72005e-202	1.13301	0.989	0.984	1.33582e-197
0	Ins2	1.20181e-141	0.785543	1	1	1.84105e-137
0	Atp5k	1.83676e-74	0.281693	0.096	0.536	2.81373e-70
0	Uqcr11	2.95154e-62	0.266988	0.142	0.584	4.52147e-58
0	Acly	2.63434e-46	0.3627	0.183	0.601	4.03555e-42
0	Atp5e	3.56138e-21	0.377524	0.283	0.671	5.45567e-17
0	AY036118	8.81002e-19	1.38944	0.555	0.661	1.34961e-14
0	Lars2	9.28451e-16	0.766515	0.239	0.525	1.42229e-11
1	Malat1	4.33757e-107	1.43208	1	0.991	6.64472e-103
1	Meg3	4.36121e-105	1.27306	0.943	0.603	6.68095e-101
1	Mlxipl	6.22347e-104	1.43804	0.731	0.293	9.53373e-100
1	Son	4.18337e-86	1.08363	0.875	0.54	6.4085e-82
1	Nktr	3.6532e-79	1.07342	0.867	0.54	5.59634e-75
1	mt-Nd5	4.65241e-72	1.1677	0.875	0.632	7.12703e-68
1	mt-Co1	2.67268e-66	1.22688	0.987	0.962	4.09428e-62
1	Luc7l2	3.86025e-64	0.932273	0.814	0.511	5.91352e-60
1	Nisch	5.59051e-64	0.904296	0.803	0.497	8.5641e-60
1	Pnisr	1.31791e-63	1.06961	0.792	0.487	2.0189e-59
1	Rbm5	3.94757e-61	1.02117	0.72	0.422	6.04728e-57
1	Rbm25	5.8356e-61	0.960929	0.779	0.491	8.93955e-57
1	Ttc14	4.81604e-60	0.996592	0.74	0.458	7.37769e-56
1	Arglu1	7.72298e-58	0.947281	0.796	0.509	1.18308e-53
1	Ogt	6.05041e-57	0.986178	0.646	0.35	9.26862e-53
1	Fus	4.9502e-56	0.861013	0.788	0.505	7.58321e-52
1	Kif12	2.30509e-55	1.09983	0.639	0.327	3.53117e-51
1	mt-Nd4	3.50136e-54	1.10873	0.941	0.814	5.36373e-50
1	mt-Nd2	1.93174e-51	1.10533	0.919	0.78	2.95924e-47
1	mt-Cytb	3.48408e-51	1.07006	0.91	0.763	5.33727e-47
1	Pnn	2.0434e-50	0.965489	0.737	0.476	3.13029e-46
1	Chka	4.84386e-49	0.954962	0.72	0.452	7.42031e-45
1	mt-Nd1	7.98616e-48	0.917332	0.895	0.706	1.2234e-43
1	Snrnp70	1.60684e-47	0.822271	0.735	0.483	2.46152e-43
1	Rsrp1	2.3821e-46	0.757393	0.812	0.531	3.64914e-42
1	Kcnq1ot1	4.58716e-45	0.853448	0.748	0.485	7.02708e-41
1	Safb2	4.34937e-44	0.939491	0.626	0.37	6.66281e-40
1	Grk3	5.22353e-44	0.947329	0.646	0.395	8.00193e-40
1	Cspp1	7.11016e-44	0.861376	0.63	0.376	1.08921e-39
1	mt-Co3	1.04671e-43	0.954005	0.978	0.938	1.60346e-39
1	Srsf11	4.19606e-42	0.81488	0.724	0.489	6.42794e-38
1	Srek1	6.66758e-42	0.77942	0.667	0.416	1.02141e-37
1	Ankrd12	1.20273e-41	0.676407	0.735	0.485	1.84247e-37
1	Prpf4b	7.95837e-41	0.882059	0.683	0.453	1.21914e-36
1	Abcc8	1.94834e-40	0.563179	0.772	0.523	2.98466e-36
1	Pclo	2.10089e-40	0.772194	0.621	0.37	3.21835e-36
1	Tra2a	8.45741e-40	0.795239	0.685	0.452	1.29559e-35
1	Rbm39	1.05671e-38	0.627403	0.842	0.567	1.61877e-34
1	Ccnl2	1.78261e-38	0.827963	0.63	0.395	2.73078e-34
1	Upf3b	1.25005e-37	0.764538	0.624	0.391	1.91495e-33
1	Ubn2	3.0439e-37	0.743494	0.672	0.447	4.66295e-33
1	AC149090.1	3.21627e-37	0.805674	0.604	0.357	4.92701e-33
1	Srrm2	3.80241e-37	0.699847	0.805	0.554	5.82491e-33
1	Taf15	5.55231e-37	0.865391	0.639	0.407	8.50558e-33
1	mt-Atp6	5.87801e-35	0.937088	0.937	0.83	9.00452e-31
1	Ncor1	1.35753e-34	0.641873	0.757	0.525	2.07959e-30
1	Tmc4	4.77655e-34	0.732009	0.582	0.355	7.31719e-30
1	Pax6	5.66579e-34	0.693298	0.674	0.456	8.67943e-30
1	Mysm1	4.94184e-33	0.75151	0.624	0.412	7.5704e-29
1	Clk1	6.20433e-33	0.695791	0.602	0.383	9.50442e-29
1	Rgs11	3.81374e-32	0.713495	0.35	0.138	5.84227e-28
1	Cdk8	1.63458e-31	0.754462	0.593	0.392	2.50402e-27
1	Luc7l3	5.10022e-31	0.627045	0.678	0.474	7.81303e-27
1	Phf20l1	5.29202e-31	0.691432	0.617	0.415	8.10684e-27
1	Hnrnpa2b1	7.83096e-31	0.574479	0.724	0.502	1.19963e-26
1	Kif1b	6.91812e-29	0.671155	0.637	0.446	1.05979e-24
1	Cttnbp2	2.04169e-28	0.607549	0.4	0.19	3.12767e-24
1	Tcf25	5.07104e-28	0.574034	0.718	0.524	7.76833e-24
1	Srsf2	5.14432e-28	0.695828	0.626	0.436	7.88058e-24
1	Ank2	6.51425e-28	0.72791	0.565	0.363	9.97918e-24
1	Atp2a2	6.17266e-27	0.487706	0.748	0.545	9.4559e-23
1	Akap8l	6.28278e-27	0.770838	0.549	0.355	9.62459e-23
1	Slc25a36	8.43317e-27	0.753054	0.562	0.38	1.29188e-22
1	Kif1a	1.23455e-26	0.785565	0.549	0.359	1.89121e-22
1	Carmil3	1.66644e-26	0.760976	0.385	0.189	2.55282e-22
1	Nfat5	6.07045e-26	0.6828	0.549	0.367	9.29933e-22
1	Zranb2	1.78485e-25	0.657233	0.608	0.421	2.73421e-21
1	Nabp1	2.21364e-25	0.64983	0.435	0.238	3.39108e-21
1	Prrc2c	2.34771e-25	0.577992	0.676	0.492	3.59645e-21
1	Peg3	4.14394e-25	0.495087	0.772	0.55	6.34811e-21
1	Gtpbp2	6.54969e-25	0.719248	0.58	0.406	1.00335e-20
1	Krit1	6.90809e-25	0.587938	0.554	0.366	1.05825e-20
1	Snap25	9.88966e-25	0.596548	0.582	0.409	1.515e-20
1	Mycbp2	3.67613e-24	0.612898	0.643	0.469	5.63147e-20
1	mt-Nd4l	3.71794e-24	0.75046	0.637	0.456	5.6955e-20
1	Sf3b1	7.31286e-24	0.597745	0.646	0.478	1.12026e-19
1	Rad51ap2	9.53168e-24	0.514244	0.265	0.102	1.46016e-19
1	A230057D06Rik	2.41541e-23	0.634169	0.475	0.288	3.70017e-19
1	Mafa	2.47405e-23	0.52714	0.584	0.355	3.79e-19
1	Vegfa	9.62287e-23	0.445592	0.665	0.503	1.47413e-18
1	mt-Co2	1.25938e-22	0.661173	0.921	0.822	1.92924e-18
1	R3hdm1	1.67323e-22	0.754135	0.584	0.415	2.56322e-18
1	Zcchc7	4.64694e-22	0.630379	0.525	0.361	7.11865e-18
1	Ankrd11	7.98316e-22	0.605578	0.635	0.473	1.22294e-17
1	Eif2s3y	1.87257e-21	0.64193	0.527	0.371	2.86858e-17
1	Eml5	2.25224e-21	0.677975	0.486	0.324	3.4502e-17
1	mt-Nd6	2.75677e-21	0.642111	0.302	0.138	4.22309e-17
1	Dst	2.95151e-21	0.478903	0.639	0.476	4.52142e-17
1	BC005561	6.33842e-21	0.646704	0.497	0.332	9.70983e-17
1	Nrd1	1.17336e-20	0.59546	0.549	0.393	1.79747e-16
1	Tnrc6a	4.20731e-20	0.629134	0.538	0.386	6.44518e-16
1	Atrx	1.2922e-19	0.503864	0.608	0.455	1.97953e-15
1	Fam135a	1.70464e-19	0.583845	0.547	0.398	2.61134e-15
1	Ddx50	9.2244e-19	0.433523	0.635	0.48	1.41309e-14
1	Tia1	1.55469e-18	0.575562	0.547	0.391	2.38162e-14
1	Sec61a1	1.57157e-18	0.614123	0.497	0.344	2.40749e-14
1	Tfrc	1.61325e-18	0.652495	0.47	0.31	2.47134e-14
1	Cacna1a	3.06663e-18	0.686296	0.387	0.231	4.69776e-14
1	Gm26699	7.25747e-18	0.533374	0.28	0.133	1.11177e-13
1	Sel1l	9.64258e-18	0.582214	0.505	0.357	1.47715e-13
1	Clk4	1.26366e-17	0.578076	0.481	0.341	1.9358e-13
1	Tet2	2.43831e-17	0.596169	0.352	0.201	3.73525e-13
1	Baz2b	2.9429e-17	0.55737	0.532	0.393	4.50823e-13
1	Hist2h4	3.32925e-17	0.679973	0.313	0.168	5.10008e-13
1	Phip	5.93759e-17	0.624649	0.536	0.402	9.0958e-13
1	Golgb1	6.62203e-17	0.455943	0.661	0.513	1.01443e-12
1	Fubp1	8.16881e-17	0.49988	0.589	0.456	1.25138e-12
1	Guf1	1.55493e-16	0.600213	0.385	0.238	2.382e-12
1	Tnrc6c	8.26509e-16	0.571085	0.525	0.398	1.26613e-11
1	Prrc2b	1.17607e-15	0.482318	0.56	0.437	1.80162e-11
1	Paxbp1	1.588e-15	0.610678	0.381	0.238	2.43265e-11
1	Agap1	2.5515e-15	0.463895	0.565	0.433	3.90864e-11
1	Zc3h7a	2.82716e-15	0.525402	0.368	0.229	4.33093e-11
1	Brd8	4.11598e-15	0.610776	0.503	0.381	6.30527e-11
1	Ptprf	6.88372e-15	0.412711	0.532	0.403	1.05452e-10
1	Glg1	1.25607e-14	0.392439	0.519	0.391	1.92417e-10
1	Sdk2	1.75694e-14	0.49088	0.309	0.171	2.69145e-10
1	Rsrc2	2.41516e-14	0.426039	0.578	0.451	3.69979e-10
1	Thap3	2.50576e-14	0.586447	0.418	0.293	3.83858e-10
1	Zfp950	3.19829e-14	0.708458	0.442	0.316	4.89946e-10
1	Pura	3.48368e-14	0.436924	0.613	0.478	5.33664e-10
1	Prpf39	3.5157e-14	0.580883	0.396	0.262	5.3857e-10
1	Safb	4.28536e-14	0.577082	0.446	0.323	6.56474e-10
1	Hnrnph1	5.08998e-14	0.502784	0.521	0.409	7.79734e-10
1	Slc38a2	5.86486e-14	0.538459	0.534	0.415	8.98438e-10
1	Anapc5	6.07801e-14	0.395599	0.56	0.432	9.3109e-10
1	Igf1r	6.25501e-14	0.457164	0.444	0.311	9.58205e-10
1	Dcaf8	7.35707e-14	0.44687	0.514	0.396	1.12703e-09
1	Rrbp1	8.96761e-14	0.33433	0.637	0.513	1.37375e-09
1	Fryl	1.26436e-13	0.584302	0.376	0.246	1.93688e-09
1	Bclaf1	1.29206e-13	0.524032	0.549	0.444	1.9793e-09
1	Thoc2	1.30352e-13	0.540723	0.488	0.373	1.99686e-09
1	Madd	1.85103e-13	0.556276	0.451	0.328	2.83559e-09
1	Chd7	2.19145e-13	0.511839	0.379	0.247	3.35709e-09
1	Atp6v0b	2.50939e-13	0.260385	0.748	0.557	3.84413e-09
1	Slc4a7	5.56069e-13	0.450816	0.416	0.289	8.51842e-09
1	Insrr	6.02179e-13	0.404403	0.317	0.187	9.22478e-09
1	Akap9	6.2384e-13	0.379167	0.56	0.445	9.55661e-09
1	Unc80	7.22692e-13	0.448551	0.508	0.393	1.10709e-08
1	Nav2	8.27103e-13	0.5356	0.379	0.254	1.26704e-08
1	Prune2	8.52098e-13	0.388117	0.444	0.326	1.30533e-08
1	Mark3	9.96245e-13	0.623596	0.442	0.332	1.52615e-08
1	Epb41l3	1.06289e-12	0.450121	0.516	0.399	1.62824e-08
1	Slc6a6	1.15997e-12	0.51232	0.499	0.394	1.77696e-08
1	Chuk	1.9767e-12	0.575532	0.442	0.327	3.0281e-08
1	Sltm	2.00187e-12	0.457424	0.543	0.432	3.06666e-08
1	Itch	2.34689e-12	0.505072	0.381	0.261	3.5952e-08
1	Dnmt3a	2.50343e-12	0.529875	0.505	0.399	3.83501e-08
1	Zbtb20	2.59132e-12	0.344669	0.628	0.496	3.96965e-08
1	Bicd1	2.67026e-12	0.553062	0.405	0.281	4.09057e-08
1	Cacna1d	3.63517e-12	0.44061	0.385	0.262	5.56872e-08
1	Sclt1	3.7904e-12	0.518923	0.392	0.271	5.80651e-08
1	Ddx46	3.84136e-12	0.599276	0.411	0.3	5.88457e-08
1	Ptprn	3.86461e-12	0.325808	0.549	0.433	5.9202e-08
1	Rb1cc1	3.992e-12	0.481357	0.468	0.368	6.11535e-08
1	Etnk1	5.59632e-12	0.480344	0.464	0.356	8.573e-08
1	Ccdc88a	5.86348e-12	0.388382	0.475	0.359	8.98226e-08
1	Herc1	5.93415e-12	0.44592	0.497	0.39	9.09053e-08
1	Rbm26	6.3817e-12	0.467885	0.484	0.379	9.77613e-08
1	Ghr	7.09084e-12	0.44499	0.488	0.378	1.08625e-07
1	Acin1	7.82132e-12	0.531199	0.486	0.382	1.19815e-07
1	Neat1	8.00662e-12	0.691742	0.53	0.409	1.22653e-07
1	mt-Nd3	8.50413e-12	0.48991	0.591	0.458	1.30275e-07
1	Asxl2	1.43239e-11	0.531587	0.435	0.325	2.19428e-07
1	Srsf6	1.62063e-11	0.440504	0.455	0.343	2.48265e-07
1	Vps50	2.08637e-11	0.541232	0.385	0.27	3.19611e-07
1	Prlr	3.62919e-11	0.357893	0.387	0.263	5.55956e-07
1	Htt	3.73953e-11	0.485435	0.335	0.217	5.72859e-07
1	Tra2b	4.77026e-11	0.406154	0.534	0.433	7.30757e-07
1	Ankrd44	5.71817e-11	0.463782	0.302	0.187	8.75966e-07
1	Ubr2	7.12194e-11	0.544977	0.468	0.372	1.09101e-06
1	Golga4	7.42434e-11	0.386238	0.597	0.492	1.13734e-06
1	Ube3c	8.97843e-11	0.382919	0.346	0.23	1.37541e-06
1	Ttc19	1.14443e-10	0.411055	0.379	0.266	1.75316e-06
1	Rasgrf1	1.16677e-10	0.442048	0.361	0.246	1.78737e-06
1	Sfpq	1.17704e-10	0.521389	0.44	0.336	1.8031e-06
1	Srsf5	1.23851e-10	0.293036	0.584	0.471	1.89728e-06
1	Sorbs2	1.59673e-10	0.48271	0.359	0.243	2.44603e-06
1	Eif4g1	2.27556e-10	0.453417	0.501	0.407	3.48593e-06
1	Hnrnpu	2.2817e-10	0.380685	0.63	0.518	3.49533e-06
1	Atp7a	2.59575e-10	0.396927	0.298	0.189	3.97644e-06
1	Stx16	2.65548e-10	0.514309	0.431	0.329	4.06794e-06
1	Akap13	3.74078e-10	0.43102	0.392	0.288	5.73049e-06
1	Bptf	6.31503e-10	0.402391	0.497	0.409	9.67399e-06
1	Kmt2a	6.53007e-10	0.582964	0.49	0.403	1.00034e-05
1	Gripap1	7.0937e-10	0.544953	0.409	0.314	1.08668e-05
1	Hook2	1.1437e-09	0.602639	0.4	0.304	1.75203e-05
1	Spag9	1.1617e-09	0.418158	0.455	0.362	1.77961e-05
1	Usp48	1.32254e-09	0.511929	0.411	0.31	2.026e-05
1	Nsd3	1.36893e-09	0.404013	0.49	0.404	2.09706e-05
1	Luc7l	1.54945e-09	0.407721	0.449	0.358	2.37361e-05
1	Trpm7	1.64649e-09	0.55646	0.361	0.26	2.52227e-05
1	Mdm4	1.67507e-09	0.621225	0.389	0.302	2.56604e-05
1	Nemf	1.72078e-09	0.511346	0.416	0.321	2.63607e-05
1	Phactr1	2.09078e-09	0.436768	0.271	0.169	3.20287e-05
1	Zswim8	2.97799e-09	0.560377	0.396	0.307	4.56198e-05
1	Ppp1r12a	3.02361e-09	0.490737	0.453	0.362	4.63187e-05
1	Rimbp2	3.18362e-09	0.413183	0.317	0.215	4.87698e-05
1	Uvssa	3.53884e-09	0.504928	0.379	0.282	5.42114e-05
1	Ranbp2	3.58858e-09	0.407638	0.453	0.367	5.49734e-05
1	Meis2	4.11388e-09	0.335712	0.527	0.441	6.30205e-05
1	Srpk2	4.11395e-09	0.378036	0.501	0.419	6.30216e-05
1	Angel2	4.57924e-09	0.437338	0.427	0.335	7.01494e-05
1	D430042O09Rik	4.85757e-09	0.504706	0.311	0.205	7.44131e-05
1	Kmt2e	7.66336e-09	0.436477	0.501	0.426	0.000117395
1	Aldh1l2	8.57081e-09	0.427989	0.309	0.208	0.000131296
1	Ewsr1	8.6985e-09	0.454114	0.462	0.379	0.000133252
1	Taz	9.21269e-09	0.451966	0.422	0.332	0.000141129
1	Dopey1	1.12046e-08	0.507369	0.317	0.226	0.000171643
1	Cars2	1.12544e-08	0.373745	0.289	0.191	0.000172407
1	Nrxn1	1.55213e-08	0.368025	0.269	0.172	0.00023777
1	Ilf2	1.59139e-08	0.449009	0.444	0.363	0.000243785
1	Robo2	1.74483e-08	0.346933	0.405	0.316	0.00026729
1	Lncpint	1.93427e-08	0.529387	0.313	0.216	0.000296311
1	Spock2	2.13509e-08	0.253326	0.433	0.337	0.000327075
1	Scaf11	2.29982e-08	0.342995	0.58	0.482	0.000352309
1	N4bp2l2	2.51688e-08	0.427486	0.446	0.365	0.000385561
1	Snhg20	2.8353e-08	0.467854	0.44	0.357	0.00043434
1	Ccnl1	3.10605e-08	0.582947	0.394	0.314	0.000475816
1	Pkd1	3.29725e-08	0.392107	0.335	0.24	0.000505106
1	Hnrnpl	4.11283e-08	0.484581	0.379	0.3	0.000630044
1	Ash1l	4.38782e-08	0.385425	0.508	0.437	0.000672171
1	U2surp	4.40582e-08	0.414929	0.473	0.403	0.000674928
1	Hook3	4.6017e-08	0.479239	0.389	0.301	0.000704935
1	Ascc3	5.2544e-08	0.346955	0.435	0.353	0.000804921
1	Chd9	5.39828e-08	0.436422	0.407	0.325	0.000826962
1	Mau2	6.01068e-08	0.524368	0.372	0.289	0.000920776
1	Sptbn4	7.011e-08	0.448035	0.311	0.222	0.00107402
1	Brd9	7.36966e-08	0.43461	0.254	0.166	0.00112896
1	Ccar1	7.833e-08	0.389506	0.418	0.329	0.00119994
1	Ccnt2	7.9487e-08	0.373597	0.405	0.322	0.00121766
1	Map2	1.02084e-07	0.414629	0.396	0.311	0.00156383
1	Srrm1	1.31663e-07	0.342144	0.56	0.48	0.00201694
1	Zfp329	1.40373e-07	0.322655	0.309	0.218	0.00215038
1	Trappc12	1.65181e-07	0.431268	0.274	0.186	0.00253041
1	2810403A07Rik	1.94943e-07	0.384352	0.317	0.234	0.00298633
1	Copa	2.02642e-07	0.268772	0.475	0.406	0.00310427
1	Fam193a	2.5489e-07	0.502896	0.295	0.211	0.00390466
1	Baz1b	3.01193e-07	0.381084	0.442	0.367	0.00461398
1	Arid4b	3.02413e-07	0.471767	0.442	0.373	0.00463266
1	Ankrd10	3.47068e-07	0.462175	0.385	0.311	0.00531673
1	Ntrk2	3.80888e-07	0.31617	0.3	0.208	0.00583482
1	Ip6k1	4.28093e-07	0.472154	0.389	0.318	0.00655796
1	Satb1	4.34716e-07	0.398376	0.274	0.191	0.00665941
1	Galnt14	4.80767e-07	0.303395	0.287	0.201	0.00736487
1	Gm47283	4.8252e-07	0.420116	0.442	0.366	0.00739172
1	Dicer1	5.05984e-07	0.460253	0.416	0.343	0.00775116
1	Cdk12	5.28155e-07	0.417892	0.405	0.333	0.00809081
1	Man2b1	6.00901e-07	0.323107	0.341	0.258	0.00920521
1	Zfp644	6.83639e-07	0.293416	0.42	0.348	0.0104727
1	Slc24a2	6.95058e-07	0.323424	0.385	0.303	0.0106476
1	Ylpm1	7.49327e-07	0.352279	0.357	0.28	0.0114789
1	Ttc3	7.89876e-07	0.290526	0.523	0.452	0.0121001
1	Mapk8ip3	8.57467e-07	0.416676	0.346	0.268	0.0131355
1	Huwe1	9.54475e-07	0.385401	0.468	0.399	0.0146216
1	Pabpn1	1.05032e-06	0.422095	0.381	0.306	0.0160899
1	Tmem57	1.10073e-06	0.386503	0.453	0.4	0.0168621
1	Trpc1	1.18576e-06	0.389734	0.293	0.215	0.0181646
1	Birc6	1.19351e-06	0.384119	0.418	0.346	0.0182834
1	Maml3	1.23139e-06	0.385259	0.293	0.21	0.0188637
1	Zfp280d	1.24241e-06	0.444202	0.346	0.27	0.0190326
1	Birc2	1.28503e-06	0.375636	0.357	0.28	0.0196854
1	Rasgef1b	1.3661e-06	0.429531	0.256	0.175	0.0209273
1	Ddhd2	1.41929e-06	0.363604	0.385	0.313	0.0217422
1	Igsf9b	1.50601e-06	0.380315	0.267	0.189	0.0230706
1	Ago3	1.61378e-06	0.406957	0.274	0.196	0.0247215
1	Dync2h1	1.82488e-06	0.446621	0.306	0.231	0.0279553
1	Zfp612	1.85643e-06	0.361348	0.379	0.308	0.0284387
1	Gpcpd1	1.8642e-06	0.377204	0.274	0.192	0.0285576
1	Trip11	2.19824e-06	0.301653	0.442	0.371	0.0336748
1	Trmt1	2.27164e-06	0.43121	0.361	0.285	0.0347993
1	Mprip	2.32726e-06	0.370139	0.405	0.337	0.0356513
1	Abca3	2.59202e-06	0.407397	0.274	0.201	0.0397071
1	Mga	2.82448e-06	0.449534	0.383	0.313	0.0432683
1	Git2	2.96518e-06	0.442674	0.322	0.244	0.0454236
1	Tmem108	2.97523e-06	0.437858	0.37	0.297	0.0455776
2	Rfk	1.55908e-167	0.476817	0.831	0.185	2.38836e-163
2	Arf1	2.20825e-166	0.878526	0.968	0.315	3.38282e-162
2	Edf1	1.6214e-159	0.657308	0.935	0.276	2.48383e-155
2	Commd1	3.39355e-158	0.52137	0.831	0.198	5.19858e-154
2	Taf10	8.05795e-157	0.571473	0.938	0.271	1.2344e-152
2	Snx5	1.04516e-156	0.484338	0.896	0.243	1.60108e-152
2	Krt7	2.5949e-156	0.713592	0.935	0.275	3.97512e-152
2	Vapb	6.86294e-156	0.672346	0.958	0.303	1.05133e-151
2	Tm2d1	1.09773e-155	0.55476	0.878	0.229	1.68161e-151
2	Bola3	3.72315e-155	0.509194	0.896	0.24	5.70349e-151
2	Txnl4a	6.99897e-155	0.421559	0.776	0.161	1.07217e-150
2	Syf2	7.84284e-155	0.583732	0.91	0.251	1.20144e-150
2	Sdhb	1.49227e-154	0.526488	0.878	0.228	2.286e-150
2	Iscu	6.29488e-154	0.5905	0.92	0.263	9.64313e-150
2	Grpel1	8.76579e-154	0.592881	0.898	0.249	1.34283e-149
2	Ghitm	2.20217e-153	0.65365	0.935	0.276	3.3735e-149
2	Leprotl1	2.65047e-153	0.604373	0.92	0.266	4.06025e-149
2	Ppp1r11	3.62202e-153	0.614707	0.876	0.238	5.54857e-149
2	Pofut2	5.12635e-153	0.479617	0.816	0.188	7.85306e-149
2	Aurkaip1	5.16123e-153	0.480007	0.878	0.237	7.90648e-149
2	Tprgl	1.41076e-152	0.558091	0.883	0.231	2.16114e-148
2	Kdelr2	1.85408e-151	0.573961	0.91	0.256	2.84026e-147
2	D8Ertd738e	2.29977e-151	0.658969	0.945	0.291	3.52302e-147
2	Tmem248	3.88322e-151	0.445756	0.828	0.195	5.9487e-147
2	Ndufv3	1.18151e-150	0.627788	0.943	0.298	1.80996e-146
2	Mcrip1	2.69715e-150	0.619523	0.935	0.284	4.13177e-146
2	Serp1	6.72716e-150	0.644218	0.935	0.276	1.03053e-145
2	Ndufa12	7.95327e-150	0.506616	0.93	0.273	1.21836e-145
2	Dpy30	5.21237e-149	0.421935	0.838	0.205	7.98484e-145
2	Mrpl17	9.31575e-149	0.503769	0.886	0.238	1.42708e-144
2	Ndufab1	1.43344e-148	0.542211	0.953	0.296	2.19589e-144
2	Srsf9	3.34893e-148	0.50939	0.881	0.235	5.13023e-144
2	Cops9	7.08945e-148	0.572184	0.92	0.273	1.08603e-143
2	Mettl9	7.81897e-148	0.549053	0.878	0.248	1.19779e-143
2	Dctn3	1.41097e-147	0.540196	0.93	0.274	2.16146e-143
2	Mrps18a	1.88999e-147	0.430709	0.823	0.204	2.89527e-143
2	Ids	2.0144e-147	0.39647	0.811	0.186	3.08587e-143
2	Prdx6	3.59267e-147	0.681107	0.938	0.292	5.50361e-143
2	Kctd13	4.82063e-147	0.489384	0.806	0.195	7.38473e-143
2	Ppp1ca	5.45938e-147	0.487406	0.918	0.265	8.36322e-143
2	Prdx5	6.33825e-147	0.541644	0.93	0.284	9.70956e-143
2	Pin1	1.43869e-146	0.445555	0.826	0.204	2.20393e-142
2	Rab7	1.70458e-146	0.574813	0.948	0.3	2.61125e-142
2	Tubb4b	3.56644e-146	0.531495	0.853	0.225	5.46343e-142
2	Psmc1	4.49453e-146	0.429118	0.816	0.199	6.88517e-142
2	Cnn3	5.79251e-146	0.483058	0.779	0.174	8.87354e-142
2	Dnajc15	1.03616e-145	0.358112	0.789	0.179	1.5873e-141
2	Cox20	1.87023e-145	0.402787	0.841	0.203	2.86501e-141
2	Mrps24	4.18796e-145	0.488048	0.893	0.259	6.41553e-141
2	Akr1c12	5.32549e-145	0.321461	0.736	0.148	8.15812e-141
2	Anp32e	6.0325e-145	0.425334	0.858	0.232	9.24119e-141
2	Gnai3	1.02053e-144	0.358405	0.833	0.203	1.56335e-140
2	Cox5b	1.08165e-144	0.651386	0.95	0.302	1.65698e-140
2	Dgcr6	1.21728e-144	0.346274	0.779	0.171	1.86476e-140
2	Ndufb8	2.02253e-144	0.670283	0.945	0.312	3.09831e-140
2	Timm8b	2.72353e-144	0.493777	0.915	0.259	4.17218e-140
2	Ost4	2.83421e-144	0.560428	0.915	0.26	4.34173e-140
2	Ndufaf3	3.86757e-144	0.363335	0.813	0.194	5.92473e-140
2	Cox6a1	4.38627e-144	0.576038	0.945	0.296	6.71933e-140
2	Arl1	8.2235e-144	0.648024	0.94	0.296	1.25976e-139
2	Trappc6b	1.14506e-143	0.498107	0.891	0.246	1.75411e-139
2	BC031181	1.83936e-143	0.517079	0.883	0.248	2.81772e-139
2	Mrps18c	4.65517e-143	0.362391	0.813	0.2	7.13126e-139
2	Bmi1	8.64039e-143	0.37332	0.761	0.166	1.32362e-138
2	Cdc34	9.1451e-143	0.452239	0.736	0.151	1.40094e-138
2	Sar1a	1.04718e-142	0.549331	0.915	0.27	1.60418e-138
2	Derl1	2.60556e-142	0.540002	0.898	0.266	3.99146e-138
2	Cript	2.79177e-142	0.369179	0.853	0.222	4.27671e-138
2	Vapa	5.65967e-142	0.699138	0.938	0.304	8.67005e-138
2	Txndc17	7.72199e-142	0.542435	0.923	0.282	1.18293e-137
2	Strap	1.56819e-141	0.51907	0.878	0.249	2.4023e-137
2	Gemin7	3.58607e-141	0.417859	0.826	0.212	5.4935e-137
2	Mdh1	4.85461e-141	0.670833	0.896	0.28	7.43677e-137
2	Chmp2a	5.40169e-141	0.578221	0.93	0.289	8.27485e-137
2	Cmpk1	5.71063e-141	0.477601	0.851	0.232	8.74812e-137
2	Ndufv2	6.81499e-141	0.506936	0.903	0.261	1.04399e-136
2	Arl8b	7.86752e-141	0.392079	0.876	0.231	1.20523e-136
2	Psma6	1.04316e-140	0.397748	0.863	0.238	1.59802e-136
2	1500011K16Rik	1.73111e-140	0.353591	0.818	0.201	2.65189e-136
2	Immp1l	2.03893e-140	0.389744	0.883	0.241	3.12344e-136
2	Gadd45gip1	2.82213e-140	0.441207	0.866	0.241	4.32322e-136
2	Guk1	4.67939e-140	0.638925	0.96	0.324	7.16836e-136
2	Ndufa7	9.94345e-140	0.650544	0.955	0.309	1.52324e-135
2	Cops2	1.33406e-139	0.433311	0.784	0.188	2.04365e-135
2	Cd164	1.93313e-139	0.692522	0.97	0.349	2.96136e-135
2	Rnf7	3.40715e-139	0.507093	0.93	0.275	5.21941e-135
2	Mrps33	3.41955e-139	0.517592	0.918	0.274	5.23841e-135
2	Rab1a	4.57864e-139	0.447605	0.908	0.255	7.01402e-135
2	Edem1	7.97391e-139	0.379813	0.682	0.123	1.22152e-134
2	Cyb5b	1.13224e-138	0.345409	0.771	0.172	1.73448e-134
2	Eif3g	1.30879e-138	0.522521	0.888	0.257	2.00494e-134
2	Cycs	1.36306e-138	0.454557	0.848	0.226	2.08807e-134
2	Pcbd2	1.42507e-138	0.429422	0.831	0.218	2.18306e-134
2	Atp5f1	1.52807e-138	0.672569	0.968	0.331	2.34086e-134
2	Akr1a1	1.64137e-138	0.584903	0.93	0.289	2.51442e-134
2	Cox5a	1.70548e-138	0.523762	0.881	0.255	2.61263e-134
2	Mrpl58	1.7628e-138	0.362553	0.774	0.18	2.70044e-134
2	Chchd1	2.20209e-138	0.46497	0.91	0.275	3.37338e-134
2	Rer1	2.20902e-138	0.502047	0.891	0.259	3.384e-134
2	Mpc1	2.57901e-138	0.460228	0.896	0.251	3.95079e-134
2	Tspan13	3.45416e-138	0.448499	0.878	0.24	5.29143e-134
2	Arhgdig	3.95261e-138	0.34189	0.614	0.095	6.05501e-134
2	Pdcd5	4.04489e-138	0.489605	0.913	0.27	6.19636e-134
2	Zfp706	4.21315e-138	0.489699	0.908	0.261	6.45413e-134
2	Arhgdia	5.12978e-138	0.433227	0.913	0.263	7.8583e-134
2	Psmd8	1.10648e-137	0.485546	0.881	0.248	1.69502e-133
2	Med28	3.29528e-137	0.497611	0.896	0.254	5.04804e-133
2	Arpc5	3.62078e-137	0.475705	0.896	0.26	5.54667e-133
2	Vti1b	4.19125e-137	0.361838	0.883	0.251	6.42057e-133
2	Psme2	4.53091e-137	0.434246	0.828	0.217	6.94089e-133
2	Mien1	4.73273e-137	0.496094	0.925	0.282	7.25007e-133
2	Ywhaq	4.94006e-137	0.665344	0.96	0.337	7.56769e-133
2	Dstn	5.14409e-137	0.723181	0.973	0.344	7.88023e-133
2	Ninj1	6.42336e-137	0.417101	0.886	0.249	9.83995e-133
2	Snx3	7.81033e-137	0.46895	0.92	0.266	1.19646e-132
2	Selenow	8.36044e-137	0.771633	0.968	0.349	1.28074e-132
2	Gtf2h5	9.52015e-137	0.384016	0.9	0.26	1.45839e-132
2	Gna11	1.74326e-136	0.483579	0.945	0.301	2.67049e-132
2	Uqcrb	2.73251e-136	0.622242	0.94	0.306	4.18593e-132
2	Ccng1	2.84373e-136	0.656417	0.858	0.23	4.3563e-132
2	Ndufb4	3.18336e-136	0.530302	0.876	0.257	4.8766e-132
2	Anxa5	3.44336e-136	0.451764	0.908	0.252	5.27489e-132
2	Dnaja3	3.58777e-136	0.377403	0.789	0.186	5.49611e-132
2	Llph	4.0865e-136	0.46972	0.898	0.252	6.2601e-132
2	Hint3	4.57082e-136	0.470126	0.9	0.264	7.00203e-132
2	AC078895.1	5.57662e-136	0.560959	0.903	0.227	8.54283e-132
2	Dnajc8	7.68311e-136	0.419291	0.851	0.229	1.17697e-131
2	Rad23a	7.8302e-136	0.385993	0.781	0.185	1.19951e-131
2	Hmox2	1.11044e-135	0.390445	0.818	0.214	1.70109e-131
2	Rwdd1	1.61059e-135	0.450218	0.923	0.274	2.46727e-131
2	Atox1	1.65477e-135	0.346554	0.861	0.235	2.53494e-131
2	Ndufs7	3.02e-135	0.546839	0.908	0.281	4.62633e-131
2	Denr	3.60163e-135	0.452671	0.918	0.288	5.51734e-131
2	Timm13	6.3853e-135	0.506342	0.945	0.307	9.78164e-131
2	Ndufs3	8.19021e-135	0.434896	0.9	0.269	1.25466e-130
2	Slc25a39	1.18471e-134	0.568751	0.943	0.288	1.81486e-130
2	Bola1	1.68239e-134	0.442456	0.806	0.212	2.57725e-130
2	Brk1	2.09153e-134	0.432303	0.923	0.276	3.20401e-130
2	Ndufa11	5.32551e-134	0.446674	0.905	0.277	8.15814e-130
2	Abracl	6.14569e-134	0.332638	0.838	0.221	9.41459e-130
2	Gng12	7.82162e-134	0.53992	0.928	0.273	1.19819e-129
2	Rexo2	1.15521e-133	0.44513	0.903	0.274	1.76967e-129
2	Tbcb	1.25151e-133	0.379602	0.876	0.25	1.91719e-129
2	Ufm1	1.80264e-133	0.380511	0.843	0.231	2.76146e-129
2	Snrnp27	2.24194e-133	0.372111	0.813	0.208	3.43443e-129
2	Cwc15	2.26887e-133	0.363859	0.861	0.237	3.47568e-129
2	Etfb	4.20761e-133	0.347421	0.818	0.209	6.44564e-129
2	Psmc5	4.85611e-133	0.50376	0.891	0.287	7.43907e-129
2	Chmp5	5.02158e-133	0.395899	0.915	0.278	7.69256e-129
2	Ndufb3	6.01064e-133	0.436964	0.91	0.273	9.2077e-129
2	Ndufa5	6.47494e-133	0.447808	0.888	0.272	9.91896e-129
2	Sdhaf1	6.91247e-133	0.455891	0.821	0.217	1.05892e-128
2	Mrpl57	7.19092e-133	0.406341	0.891	0.257	1.10158e-128
2	Ptges3	1.24253e-132	0.580166	0.945	0.305	1.90343e-128
2	S100a1	1.41368e-132	0.452084	0.848	0.223	2.16562e-128
2	Ier3ip1	1.89665e-132	0.409644	0.863	0.247	2.90547e-128
2	Eif5a	1.95304e-132	0.667921	0.955	0.311	2.99186e-128
2	Txnl1	2.20902e-132	0.591953	0.933	0.311	3.38399e-128
2	Set	3.19206e-132	0.565271	0.958	0.305	4.88992e-128
2	Tcea1	3.80759e-132	0.591969	0.935	0.309	5.83285e-128
2	Rab18	5.56276e-132	0.419134	0.813	0.221	8.5216e-128
2	Hpf1	7.77179e-132	0.288502	0.781	0.192	1.19056e-127
2	1810037I17Rik	8.78241e-132	0.493072	0.91	0.272	1.34538e-127
2	Polr2c	1.02091e-131	0.448179	0.858	0.245	1.56393e-127
2	Fam104a	1.25395e-131	0.456829	0.948	0.304	1.92092e-127
2	Nedd8	1.32942e-131	0.415127	0.915	0.267	2.03654e-127
2	Ddost	1.52933e-131	0.552692	0.915	0.287	2.34278e-127
2	Ap2m1	1.74046e-131	0.289832	0.833	0.217	2.66621e-127
2	Bag1	1.84818e-131	0.44662	0.913	0.28	2.83123e-127
2	Lamtor1	1.88908e-131	0.480727	0.898	0.259	2.89389e-127
2	Bod1	2.16529e-131	0.363593	0.843	0.223	3.317e-127
2	Ftl1	2.50137e-131	1.17884	1	0.931	3.83185e-127
2	0610012G03Rik	3.0142e-131	0.355736	0.838	0.226	4.61745e-127
2	Manf	3.74882e-131	0.693616	0.953	0.302	5.74282e-127
2	Nkx6-1	3.90883e-131	0.594336	0.898	0.236	5.98794e-127
2	Rab2a	5.18032e-131	0.627823	0.958	0.338	7.93573e-127
2	Sh3glb1	5.80248e-131	0.625895	0.968	0.341	8.88882e-127
2	Fam103a1	6.48649e-131	0.387758	0.801	0.207	9.93666e-127
2	Cltb	6.64179e-131	0.482429	0.908	0.272	1.01746e-126
2	Enho	8.68201e-131	0.436077	0.856	0.204	1.33e-126
2	Atp6v1e1	1.26258e-130	0.524868	0.935	0.317	1.93415e-126
2	Vps28	1.54383e-130	0.427769	0.883	0.256	2.36499e-126
2	Zbtb8os	1.88917e-130	0.322416	0.701	0.153	2.89403e-126
2	Kcmf1	1.92554e-130	0.517136	0.891	0.264	2.94974e-126
2	Atp6v1d	2.0021e-130	0.500638	0.883	0.268	3.06702e-126
2	Dynll2	2.01641e-130	0.586055	0.975	0.363	3.08894e-126
2	Vamp8	2.12082e-130	0.423183	0.886	0.26	3.24888e-126
2	Tagln2	2.28914e-130	0.433507	0.828	0.218	3.50674e-126
2	Mrpl20	2.36391e-130	0.414491	0.851	0.242	3.62128e-126
2	Hmox1	2.44872e-130	0.624441	0.692	0.142	3.7512e-126
2	Trmt112	2.87454e-130	0.508815	0.923	0.272	4.40351e-126
2	Sap30l	4.03315e-130	0.386659	0.791	0.203	6.17838e-126
2	Uqcr10	4.14805e-130	0.443483	0.945	0.307	6.35441e-126
2	Svip	4.37213e-130	0.32013	0.736	0.164	6.69767e-126
2	Ndufb6	4.38558e-130	0.392455	0.876	0.251	6.71827e-126
2	Tm9sf2	4.87337e-130	0.385295	0.821	0.217	7.46552e-126
2	Ndufs5	5.36693e-130	0.537915	0.943	0.333	8.2216e-126
2	Hint2	7.07887e-130	0.311609	0.888	0.26	1.08441e-125
2	Chchd7	8.31865e-130	0.380912	0.866	0.254	1.27433e-125
2	Cfl1	1.00995e-129	0.547728	0.935	0.302	1.54714e-125
2	Polr2f	1.01284e-129	0.337411	0.858	0.237	1.55158e-125
2	2010107E04Rik	1.13831e-129	0.38482	0.92	0.268	1.74378e-125
2	Mkrn1	1.20555e-129	0.392086	0.886	0.25	1.84678e-125
2	Psmb6	1.32738e-129	0.443955	0.9	0.284	2.03342e-125
2	Gnai2	1.36742e-129	1.08079	0.988	0.493	2.09475e-125
2	Setd3	1.90098e-129	0.437071	0.891	0.27	2.91211e-125
2	Grb2	4.45635e-129	0.423958	0.833	0.221	6.82668e-125
2	Srp14	4.72447e-129	0.526893	0.948	0.327	7.23742e-125
2	Mrpl42	5.73836e-129	0.252344	0.828	0.218	8.79059e-125
2	Bnip3	7.30004e-129	0.424115	0.731	0.177	1.11829e-124
2	Naxe	1.1287e-128	0.452342	0.838	0.231	1.72906e-124
2	Map1lc3b	1.33367e-128	0.528691	0.948	0.315	2.04306e-124
2	Ctnna1	1.80059e-128	0.411156	0.816	0.224	2.75832e-124
2	Ppp1r2	2.72365e-128	0.496913	0.923	0.294	4.17236e-124
2	Cfdp1	3.16172e-128	0.322256	0.878	0.248	4.84343e-124
2	Ube2d2a	3.30772e-128	0.512894	0.893	0.281	5.0671e-124
2	Atp5g3	3.6194e-128	0.439264	0.913	0.287	5.54456e-124
2	Papss2	3.85042e-128	0.332213	0.821	0.192	5.89845e-124
2	Krtcap2	3.99741e-128	0.818699	0.965	0.36	6.12363e-124
2	Cox14	4.00922e-128	0.421508	0.915	0.282	6.14172e-124
2	Gm5617	5.02104e-128	0.380065	0.799	0.212	7.69172e-124
2	Coa3	5.86221e-128	0.455702	0.888	0.258	8.98032e-124
2	Hfe	7.13446e-128	0.293209	0.607	0.1	1.09293e-123
2	Alkbh5	7.33609e-128	0.399537	0.878	0.255	1.12382e-123
2	Timm17a	7.82993e-128	0.342967	0.818	0.222	1.19947e-123
2	Dap	7.90494e-128	0.429406	0.923	0.289	1.21096e-123
2	Ndufb5	7.90982e-128	0.53684	0.943	0.32	1.21171e-123
2	Rap1a	8.10961e-128	0.388931	0.905	0.282	1.24231e-123
2	Hsbp1	8.48401e-128	0.45228	0.915	0.277	1.29967e-123
2	Ddx41	8.87133e-128	0.257065	0.786	0.196	1.359e-123
2	Laptm4a	9.37947e-128	0.588264	0.955	0.327	1.43684e-123
2	Hist1h2bc	1.14326e-127	0.519756	0.861	0.228	1.75135e-123
2	Chmp4b	1.17921e-127	0.460663	0.9	0.281	1.80644e-123
2	Mrps34	1.30175e-127	0.319275	0.851	0.242	1.99415e-123
2	Smdt1	1.31141e-127	0.49752	0.95	0.323	2.00895e-123
2	Gch1	1.44284e-127	0.70438	0.95	0.349	2.21028e-123
2	Atp5g1	1.46973e-127	0.551609	0.955	0.325	2.25148e-123
2	Rragc	1.7068e-127	0.340086	0.851	0.234	2.61465e-123
2	Ppp1r15a	1.76334e-127	0.646592	0.796	0.201	2.70126e-123
2	Cox7a2	1.86641e-127	0.627443	0.978	0.348	2.85915e-123
2	Anapc16	1.88915e-127	0.362457	0.856	0.239	2.89399e-123
2	Pgrmc2	1.8993e-127	0.290349	0.823	0.221	2.90954e-123
2	Suds3	2.03536e-127	0.343342	0.846	0.238	3.11796e-123
2	Sap18	2.17119e-127	0.441502	0.831	0.23	3.32605e-123
2	Srpr	2.1954e-127	0.507027	0.905	0.294	3.36313e-123
2	Phyh	2.29785e-127	0.444066	0.841	0.242	3.52007e-123
2	Selenok	2.73902e-127	0.729428	0.97	0.338	4.1959e-123
2	Actr2	2.87466e-127	0.326484	0.823	0.22	4.40369e-123
2	Sys1	3.02685e-127	0.539671	0.905	0.289	4.63683e-123
2	Ftl1-ps1	3.58533e-127	0.38802	0.734	0.171	5.49236e-123
2	Polr2j	5.18945e-127	0.324327	0.808	0.218	7.94971e-123
2	Psmc2	5.2492e-127	0.426873	0.858	0.252	8.04126e-123
2	Tmem258	6.09387e-127	0.411309	0.808	0.211	9.3352e-123
2	Mrpl14	7.64932e-127	0.382443	0.821	0.232	1.1718e-122
2	Krcc1	9.3184e-127	0.486183	0.848	0.244	1.42749e-122
2	1110004F10Rik	1.32871e-126	0.416432	0.853	0.246	2.03546e-122
2	Vamp2	1.4668e-126	0.402043	0.868	0.255	2.24699e-122
2	Spcs2	1.60229e-126	0.549978	0.958	0.337	2.45455e-122
2	Emc7	1.89363e-126	0.473938	0.933	0.294	2.90085e-122
2	Uqcrc1	2.04844e-126	0.288261	0.756	0.181	3.13801e-122
2	Qdpr	2.22815e-126	0.371071	0.823	0.222	3.4133e-122
2	Cisd1	2.61056e-126	0.455271	0.918	0.283	3.99912e-122
2	Ndufb10	2.63437e-126	0.570075	0.965	0.338	4.03559e-122
2	1810043G02Rik	2.7831e-126	0.310522	0.724	0.163	4.26343e-122
2	Uqcrc2	3.73853e-126	0.440589	0.881	0.263	5.72706e-122
2	Cyth2	4.6567e-126	0.386306	0.761	0.196	7.1336e-122
2	Rex1bd	5.40568e-126	0.343076	0.868	0.249	8.28096e-122
2	Siva1	5.71295e-126	0.371751	0.801	0.214	8.75167e-122
2	Lamtor2	9.31317e-126	0.448017	0.918	0.299	1.42668e-121
2	Zmat2	9.41078e-126	0.307827	0.823	0.219	1.44164e-121
2	Surf1	1.03698e-125	0.390315	0.794	0.208	1.58855e-121
2	Nol7	1.08865e-125	0.366824	0.886	0.275	1.66771e-121
2	Tmbim6	1.21949e-125	0.709357	0.95	0.36	1.86814e-121
2	Selenof	1.70618e-125	0.530352	0.953	0.322	2.6137e-121
2	Sar1b	2.50859e-125	0.400463	0.863	0.248	3.84291e-121
2	U2af1	2.58448e-125	0.342716	0.881	0.261	3.95916e-121
2	Dnajc19	3.44737e-125	0.316538	0.818	0.226	5.28103e-121
2	Tma7	3.77359e-125	0.474288	0.958	0.324	5.78077e-121
2	Bccip	3.77655e-125	0.333833	0.861	0.242	5.7853e-121
2	Pfn1	4.31342e-125	0.341265	0.905	0.263	6.60772e-121
2	Tmbim4	9.66229e-125	0.459516	0.876	0.271	1.48017e-120
2	Auh	9.74513e-125	0.402708	0.818	0.232	1.49286e-120
2	Glrx5	9.88356e-125	0.351844	0.91	0.29	1.51406e-120
2	Scp2	1.27544e-124	0.313897	0.876	0.261	1.95385e-120
2	Dnajc9	2.14483e-124	0.372626	0.744	0.183	3.28566e-120
2	BC004004	2.14903e-124	0.325923	0.821	0.224	3.29209e-120
2	Siah2	2.63245e-124	0.334083	0.689	0.146	4.03265e-120
2	Tmem59	2.9016e-124	0.62098	0.955	0.341	4.44496e-120
2	Pfdn6	3.02176e-124	0.292862	0.838	0.237	4.62904e-120
2	Tspan3	3.28821e-124	0.420372	0.9	0.264	5.0372e-120
2	Atp6v1c1	3.36231e-124	0.331892	0.853	0.245	5.15073e-120
2	Trappc2l	3.91418e-124	0.452237	0.886	0.27	5.99613e-120
2	Chmp3	3.91839e-124	0.388284	0.811	0.227	6.00259e-120
2	Drg1	3.93327e-124	0.322485	0.761	0.191	6.02538e-120
2	Rragd	4.30531e-124	0.47863	0.843	0.242	6.5953e-120
2	2410015M20Rik	4.47377e-124	0.508308	0.933	0.325	6.85337e-120
2	Spock2	5.65756e-124	0.431091	0.873	0.246	8.66682e-120
2	Exosc4	6.0449e-124	0.346467	0.711	0.164	9.26018e-120
2	Mdh2	6.10715e-124	0.497776	0.928	0.32	9.35555e-120
2	Pithd1	6.1152e-124	0.385996	0.759	0.192	9.36787e-120
2	Scand1	6.32924e-124	0.525452	0.96	0.343	9.69577e-120
2	Ddx1	6.9971e-124	0.382634	0.808	0.226	1.07189e-119
2	Dynlt3	7.47437e-124	0.322503	0.779	0.209	1.145e-119
2	Nsmce4a	9.07906e-124	0.346523	0.843	0.239	1.39082e-119
2	Ube2l3	9.10265e-124	0.321457	0.868	0.255	1.39443e-119
2	Sqstm1	9.79288e-124	0.768353	0.945	0.332	1.50017e-119
2	Pcbp1	1.02688e-123	0.44735	0.913	0.281	1.57308e-119
2	Slc35f5	1.17916e-123	0.355763	0.684	0.148	1.80635e-119
2	Taldo1	1.2347e-123	0.285974	0.848	0.24	1.89143e-119
2	Srp68	1.50919e-123	0.299742	0.746	0.184	2.31193e-119
2	Riok3	1.84314e-123	0.338495	0.853	0.241	2.8235e-119
2	Spcs3	1.98567e-123	0.332165	0.796	0.207	3.04185e-119
2	Psmb2	2.1162e-123	0.391773	0.861	0.256	3.2418e-119
2	Pcbd1	3.11029e-123	0.42018	0.883	0.251	4.76465e-119
2	Bex4	3.43887e-123	0.422897	0.886	0.257	5.26801e-119
2	Samd4b	4.23644e-123	0.347664	0.749	0.178	6.4898e-119
2	Cnpy2	5.14385e-123	0.466077	0.923	0.304	7.87986e-119
2	Hagh	5.39941e-123	0.414783	0.856	0.255	8.27136e-119
2	Gorasp2	6.63513e-123	0.299271	0.843	0.233	1.01644e-118
2	Ywhae	6.90181e-123	0.58228	0.975	0.358	1.05729e-118
2	Lrrfip2	7.17865e-123	0.355501	0.853	0.242	1.0997e-118
2	Mtfr1l	7.39788e-123	0.370321	0.766	0.199	1.13328e-118
2	Taf6l	7.72519e-123	0.37533	0.808	0.225	1.18342e-118
2	Psmd13	8.69201e-123	0.321862	0.801	0.212	1.33153e-118
2	Pcnp	8.89333e-123	0.415332	0.91	0.281	1.36237e-118
2	Eif3m	9.50765e-123	0.405785	0.903	0.276	1.45648e-118
2	Insm1	1.09864e-122	0.546908	0.881	0.266	1.683e-118
2	Capzb	1.21179e-122	0.362515	0.796	0.223	1.85635e-118
2	Ndufb7	1.30009e-122	0.415027	0.903	0.286	1.9916e-118
2	Ndufs6	1.38153e-122	0.398989	0.896	0.276	2.11636e-118
2	Sod2	1.59733e-122	0.405899	0.893	0.268	2.44695e-118
2	Vdac1	2.00619e-122	0.610518	0.928	0.329	3.07328e-118
2	Gapdh	2.29033e-122	0.705125	0.955	0.367	3.50855e-118
2	Hnrnpc	2.66892e-122	0.491467	0.923	0.303	4.08853e-118
2	Psmb5	2.94499e-122	0.384499	0.856	0.249	4.51143e-118
2	Cyc1	3.01356e-122	0.401859	0.851	0.258	4.61647e-118
2	Cox7b	3.54893e-122	0.412538	0.915	0.298	5.43661e-118
2	Copb2	3.68096e-122	0.362851	0.878	0.273	5.63887e-118
2	Yipf3	4.09595e-122	0.276329	0.828	0.222	6.27458e-118
2	Zc3h15	4.16295e-122	0.369558	0.876	0.266	6.37722e-118
2	Emd	4.20023e-122	0.432709	0.791	0.214	6.43433e-118
2	Sumo2	4.76579e-122	0.602792	0.948	0.326	7.30071e-118
2	Tmco1	5.63679e-122	0.346276	0.803	0.219	8.635e-118
2	4833439L19Rik	5.64552e-122	0.294179	0.796	0.213	8.64838e-118
2	Cox6b1	5.86039e-122	0.573072	0.938	0.329	8.97754e-118
2	Abhd17a	6.80875e-122	0.335481	0.816	0.226	1.04303e-117
2	Calm3	7.01201e-122	0.412823	0.9	0.285	1.07417e-117
2	Atp5j	8.01296e-122	0.519282	0.96	0.326	1.22751e-117
2	Sdf2l1	8.03994e-122	0.500998	0.744	0.183	1.23164e-117
2	Ptp4a1	8.4408e-122	0.48028	0.868	0.264	1.29305e-117
2	Rac1	9.86831e-122	0.361187	0.858	0.257	1.51173e-117
2	Nme1	1.00713e-121	0.477961	0.925	0.297	1.54282e-117
2	Fibp	1.29956e-121	0.357126	0.774	0.2	1.9908e-117
2	Smim1	1.40271e-121	0.306056	0.659	0.132	2.14881e-117
2	Rala	1.41006e-121	0.403299	0.876	0.26	2.16006e-117
2	Vdac3	1.75437e-121	0.546791	0.891	0.294	2.68752e-117
2	H2afv	2.01747e-121	0.365841	0.821	0.222	3.09057e-117
2	Ppp1r1a	2.82669e-121	0.468337	0.915	0.236	4.3302e-117
2	Tmem176b	3.7951e-121	0.450463	0.883	0.273	5.81372e-117
2	Smap2	4.63635e-121	0.427794	0.9	0.287	7.10242e-117
2	Polr2e	4.82809e-121	0.344129	0.816	0.238	7.39616e-117
2	Rtcb	5.00168e-121	0.310601	0.821	0.235	7.66207e-117
2	Mrps14	5.01719e-121	0.339855	0.841	0.242	7.68583e-117
2	Mapk3	5.04486e-121	0.356869	0.813	0.229	7.72823e-117
2	Bcas2	5.67258e-121	0.453637	0.94	0.299	8.68983e-117
2	Txn2	7.75999e-121	0.321773	0.784	0.204	1.18875e-116
2	Hadh	7.84038e-121	0.75285	0.958	0.315	1.20107e-116
2	Eif4ebp1	8.91226e-121	0.482625	0.853	0.242	1.36527e-116
2	Mpc2	1.00463e-120	0.451143	0.92	0.298	1.53899e-116
2	Arpc5l	1.07818e-120	0.671467	0.953	0.353	1.65167e-116
2	H2afj	1.09039e-120	0.446779	0.958	0.333	1.67037e-116
2	Rab10	1.0928e-120	0.363378	0.836	0.238	1.67406e-116
2	Slc35b1	1.12585e-120	0.382843	0.808	0.227	1.72469e-116
2	Mrpl54	2.26472e-120	0.354425	0.751	0.187	3.46932e-116
2	Eif4g2	2.9843e-120	0.554482	0.975	0.358	4.57165e-116
2	Mrpl23	3.96749e-120	0.47973	0.893	0.28	6.0778e-116
2	Uqcr11	5.10513e-120	0.3678	0.933	0.316	7.82054e-116
2	Pim3	5.6476e-120	0.411202	0.746	0.184	8.65155e-116
2	Lsm12	6.19246e-120	0.380281	0.766	0.203	9.48623e-116
2	Htatip2	6.58049e-120	0.362718	0.657	0.144	1.00807e-115
2	Elob	7.16749e-120	0.453318	0.948	0.323	1.09799e-115
2	Ndfip1	7.82959e-120	0.47851	0.784	0.216	1.19942e-115
2	Rab5a	1.04224e-119	0.370383	0.759	0.194	1.59661e-115
2	Nudc	1.06798e-119	0.424327	0.893	0.291	1.63604e-115
2	Ppp2ca	1.25695e-119	0.413523	0.883	0.278	1.92552e-115
2	Ociad1	1.35441e-119	0.414306	0.818	0.237	2.07483e-115
2	Psmc3	1.37004e-119	0.270474	0.726	0.175	2.09876e-115
2	Gnb1	1.38291e-119	0.434471	0.925	0.296	2.11847e-115
2	Tmem126a	1.45003e-119	0.336178	0.813	0.229	2.2213e-115
2	Mrps16	1.47158e-119	0.385687	0.858	0.263	2.25432e-115
2	Dnajb9	1.56903e-119	0.544703	0.925	0.296	2.4036e-115
2	Ndufc1	1.79796e-119	0.375315	0.893	0.284	2.75429e-115
2	Skap1	2.07558e-119	0.360944	0.734	0.175	3.17958e-115
2	4930453N24Rik	3.01646e-119	0.288693	0.689	0.158	4.62091e-115
2	Spcs1	3.22174e-119	0.505993	0.891	0.276	4.93538e-115
2	Tspan5	3.28069e-119	0.424117	0.883	0.275	5.02569e-115
2	Tram1	3.54874e-119	0.437284	0.91	0.304	5.43632e-115
2	Uqcrq	4.18411e-119	0.645024	0.973	0.36	6.40964e-115
2	Rnf115	6.02126e-119	0.349415	0.831	0.242	9.22396e-115
2	Nelfe	6.31341e-119	0.280155	0.726	0.183	9.67152e-115
2	Selenom	7.20573e-119	0.448299	0.928	0.303	1.10385e-114
2	Srp72	7.60352e-119	0.334144	0.898	0.286	1.16478e-114
2	Sqle	8.63518e-119	0.318389	0.749	0.186	1.32282e-114
2	Prps1	1.03179e-118	0.350013	0.816	0.231	1.5806e-114
2	Rab3a	1.28042e-118	0.435179	0.751	0.195	1.96148e-114
2	Polr2m	1.28122e-118	0.353373	0.853	0.248	1.96271e-114
2	Vdac2	1.33551e-118	0.45031	0.93	0.296	2.04587e-114
2	Atp5o.1	1.43585e-118	0.296428	0.851	0.25	2.19957e-114
2	Prelid1	1.62531e-118	0.326611	0.756	0.192	2.48982e-114
2	Eloc	1.89906e-118	0.373161	0.868	0.259	2.90917e-114
2	Isoc1	1.97966e-118	0.31259	0.679	0.147	3.03264e-114
2	Tomm20	2.17875e-118	0.563569	0.965	0.336	3.33763e-114
2	Capza2	2.18404e-118	0.419863	0.893	0.273	3.34573e-114
2	Esd	2.26677e-118	0.49107	0.923	0.3	3.47246e-114
2	Copb1	2.39258e-118	0.398622	0.866	0.264	3.66519e-114
2	Pop5	2.73108e-118	0.374944	0.851	0.251	4.18374e-114
2	Tomm22	2.86574e-118	0.354025	0.818	0.233	4.39002e-114
2	Sin3b	2.9951e-118	0.318277	0.853	0.241	4.58819e-114
2	Rtraf	3.12118e-118	0.451272	0.935	0.301	4.78134e-114
2	Yipf4	3.68543e-118	0.382299	0.838	0.237	5.64571e-114
2	Mbd2	4.51862e-118	0.460009	0.933	0.32	6.92207e-114
2	Hcfc1r1	5.43763e-118	0.41226	0.861	0.254	8.32991e-114
2	Tpd52	7.93875e-118	0.416817	0.91	0.316	1.21614e-113
2	Paip2	1.02447e-117	0.429441	0.9	0.289	1.56939e-113
2	Faf1	1.16018e-117	0.290129	0.823	0.235	1.77727e-113
2	C1qbp	1.23626e-117	0.368418	0.821	0.225	1.89382e-113
2	Gclm	1.44306e-117	0.533954	0.935	0.303	2.21062e-113
2	Tmed4	1.6878e-117	0.419212	0.853	0.255	2.58553e-113
2	Slc25a11	1.76824e-117	0.304706	0.759	0.2	2.70877e-113
2	Srp9	2.10385e-117	0.516711	0.955	0.349	3.22289e-113
2	Hadhb	2.56422e-117	0.331855	0.858	0.257	3.92812e-113
2	Psmb4	2.7762e-117	0.377951	0.918	0.303	4.25286e-113
2	Nucb2	2.80895e-117	0.320446	0.776	0.203	4.30304e-113
2	Tomm7	2.90939e-117	0.382354	0.925	0.293	4.4569e-113
2	Dnaja2	3.14003e-117	0.345223	0.863	0.256	4.81022e-113
2	Hmgb1	3.25541e-117	0.581966	0.963	0.356	4.98696e-113
2	Sf3b6	3.40958e-117	0.337976	0.888	0.274	5.22314e-113
2	Pomp	3.48903e-117	0.384014	0.893	0.278	5.34485e-113
2	Ppp6c	3.52574e-117	0.343738	0.739	0.19	5.40108e-113
2	Ndufa13	4.75166e-117	0.52253	0.97	0.376	7.27907e-113
2	Use1	4.89615e-117	0.340187	0.896	0.278	7.50041e-113
2	Psmb3	5.08235e-117	0.277659	0.848	0.249	7.78565e-113
2	Fis1	6.00412e-117	0.366849	0.794	0.217	9.19771e-113
2	Ube2m	6.83102e-117	0.298187	0.716	0.17	1.04644e-112
2	Arf3	6.86039e-117	0.329655	0.771	0.208	1.05094e-112
2	Gstp1	9.7903e-117	0.46411	0.789	0.201	1.49978e-112
2	Gabarapl1	1.02458e-116	0.38855	0.903	0.279	1.56956e-112
2	Anapc11	1.12766e-116	0.347059	0.838	0.246	1.72746e-112
2	Ndufb9	1.16416e-116	0.686239	0.97	0.417	1.78338e-112
2	Uqcc3	1.53335e-116	0.33711	0.779	0.216	2.34894e-112
2	Sdf4	1.53878e-116	0.434605	0.93	0.306	2.35726e-112
2	Dad1	1.63814e-116	0.559696	0.94	0.342	2.50947e-112
2	Atp5j2	1.74278e-116	0.462245	0.94	0.346	2.66977e-112
2	Atp6v1a	2.0999e-116	0.295525	0.811	0.228	3.21684e-112
2	Mff	2.18946e-116	0.372441	0.873	0.265	3.35404e-112
2	Pdap1	2.24684e-116	0.347362	0.91	0.291	3.44194e-112
2	Psmd12	2.65972e-116	0.412237	0.841	0.253	4.07443e-112
2	Mthfd2	2.72124e-116	0.405045	0.876	0.263	4.16866e-112
2	Asns	2.73389e-116	0.454265	0.898	0.285	4.18804e-112
2	Acot13	2.79515e-116	0.362126	0.848	0.256	4.28189e-112
2	Ndufa2	2.99628e-116	0.441402	0.943	0.342	4.59001e-112
2	Ociad2	3.62268e-116	0.384018	0.806	0.21	5.54958e-112
2	Calm2	3.77831e-116	0.525874	0.948	0.325	5.78799e-112
2	Apopt1	3.8021e-116	0.282673	0.769	0.203	5.82443e-112
2	Ndufv1	3.93733e-116	0.312981	0.836	0.254	6.0316e-112
2	Tsg101	4.02366e-116	0.309178	0.789	0.219	6.16384e-112
2	Tmem163	4.94021e-116	0.257723	0.672	0.146	7.5679e-112
2	Psma2	5.06575e-116	0.415792	0.888	0.273	7.76022e-112
2	Scarb2	5.43249e-116	0.338719	0.811	0.229	8.32203e-112
2	Ndufa8	7.21457e-116	0.417695	0.836	0.259	1.1052e-111
2	Park7	7.47931e-116	0.451306	0.95	0.351	1.14576e-111
2	Rps27l	7.77179e-116	0.69858	0.968	0.357	1.19056e-111
2	Supt4a	7.89376e-116	0.256092	0.719	0.176	1.20925e-111
2	Serinc3	9.08588e-116	0.293169	0.761	0.2	1.39187e-111
2	Polr2g	9.55371e-116	0.264339	0.821	0.239	1.46353e-111
2	Tm9sf3	1.0141e-115	0.344438	0.891	0.284	1.5535e-111
2	Ginm1	1.044e-115	0.356138	0.786	0.217	1.59931e-111
2	Cyb5a	1.08602e-115	0.307938	0.726	0.18	1.66368e-111
2	Atp6v0e2	1.20058e-115	0.317324	0.729	0.19	1.83916e-111
2	Pde5a	1.23707e-115	0.26092	0.567	0.094	1.89507e-111
2	Wls	1.28015e-115	0.564246	0.928	0.334	1.96106e-111
2	Rbm8a	1.51204e-115	0.320558	0.791	0.218	2.3163e-111
2	1110032A03Rik	1.55457e-115	0.346554	0.754	0.198	2.38144e-111
2	Sem1	1.74602e-115	0.568724	0.96	0.343	2.67472e-111
2	Sec11c	1.94009e-115	0.414155	0.871	0.275	2.97202e-111
2	Suclg1	2.15908e-115	0.32552	0.853	0.26	3.3075e-111
2	Ubxn2a	2.24559e-115	0.375447	0.818	0.24	3.44001e-111
2	Atraid	2.93846e-115	0.421547	0.873	0.267	4.50142e-111
2	Cdc37	3.1912e-115	0.267721	0.843	0.247	4.8886e-111
2	Ebna1bp2	3.31489e-115	0.288748	0.749	0.198	5.07808e-111
2	Fam174b	3.54135e-115	0.331485	0.828	0.244	5.42499e-111
2	Ssu72	3.54714e-115	0.327761	0.828	0.245	5.43386e-111
2	Mrpl28	3.61934e-115	0.258172	0.759	0.21	5.54446e-111
2	Nabp2	3.77189e-115	0.309929	0.734	0.184	5.77815e-111
2	Ubxn1	4.00249e-115	0.474494	0.938	0.31	6.13141e-111
2	Cacybp	5.24133e-115	0.402201	0.856	0.263	8.0292e-111
2	Ube2j2	5.44819e-115	0.347179	0.769	0.204	8.34608e-111
2	Pmpcb	7.10767e-115	0.254461	0.756	0.198	1.08882e-110
2	2300009A05Rik	9.25183e-115	0.468978	0.893	0.29	1.41729e-110
2	Pcmt1	9.68187e-115	0.374004	0.876	0.275	1.48317e-110
2	Stard10	1.23171e-114	0.316661	0.928	0.291	1.88686e-110
2	Tex261	1.45124e-114	0.395145	0.789	0.217	2.22315e-110
2	Sirpa	1.60773e-114	0.309092	0.711	0.164	2.46289e-110
2	Smim10l1	1.66069e-114	0.471994	0.891	0.282	2.54401e-110
2	Nop10	1.80706e-114	0.345415	0.856	0.249	2.76824e-110
2	Psmb1	2.27248e-114	0.429323	0.933	0.298	3.48121e-110
2	Thyn1	2.45302e-114	0.362448	0.699	0.17	3.75779e-110
2	Anp32b	3.38959e-114	0.493349	0.935	0.314	5.19252e-110
2	Arpc3	3.4277e-114	0.316347	0.876	0.277	5.25089e-110
2	Lysmd2	3.46853e-114	0.317065	0.831	0.236	5.31344e-110
2	Sec22b	4.13819e-114	0.420289	0.818	0.245	6.33929e-110
2	Adh5	4.4212e-114	0.323787	0.801	0.222	6.77284e-110
2	Creld2	4.82917e-114	0.298364	0.689	0.162	7.3978e-110
2	Ormdl3	5.1398e-114	0.365398	0.789	0.213	7.87366e-110
2	Srxn1	5.30594e-114	0.571057	0.714	0.176	8.12816e-110
2	Pdcd10	5.55684e-114	0.291103	0.831	0.239	8.51252e-110
2	Usmg5	5.69594e-114	0.312144	0.891	0.275	8.72561e-110
2	Tmem167	6.16244e-114	0.378706	0.851	0.264	9.44024e-110
2	Naa38	7.26116e-114	0.338894	0.692	0.167	1.11234e-109
2	Dynlrb1	7.2913e-114	0.286369	0.836	0.253	1.11695e-109
2	Psmd4	8.94863e-114	0.353841	0.896	0.3	1.37084e-109
2	Arl6ip1	1.06501e-113	0.34835	0.861	0.266	1.63149e-109
2	Bcl7b	1.47983e-113	0.296145	0.749	0.199	2.26695e-109
2	Pam16	1.54242e-113	0.376813	0.836	0.255	2.36283e-109
2	Tm2d2	1.56606e-113	0.320821	0.801	0.229	2.39904e-109
2	Mrps7	1.58692e-113	0.267819	0.746	0.199	2.431e-109
2	Snu13	1.70822e-113	0.357839	0.905	0.277	2.61682e-109
2	Psmd11	1.75762e-113	0.406582	0.873	0.278	2.6925e-109
2	Znrf2	1.90957e-113	0.295431	0.706	0.172	2.92527e-109
2	Mrpl30	1.95691e-113	0.399056	0.92	0.291	2.99779e-109
2	Fkbp1a	2.07799e-113	0.439707	0.928	0.31	3.18327e-109
2	Scgn	2.16786e-113	0.432932	0.796	0.222	3.32095e-109
2	Ero1l	2.28618e-113	0.342882	0.701	0.171	3.5022e-109
2	Actr3	2.95173e-113	0.422873	0.923	0.318	4.52176e-109
2	Cbx3	3.65067e-113	0.343238	0.851	0.258	5.59245e-109
2	Med30	3.72928e-113	0.318029	0.687	0.169	5.71289e-109
2	Clpp	4.13567e-113	0.350193	0.843	0.257	6.33544e-109
2	Minos1	5.12837e-113	0.428902	0.953	0.349	7.85616e-109
2	Mrps21	5.57743e-113	0.272712	0.828	0.241	8.54407e-109
2	Yif1a	6.29136e-113	0.30024	0.694	0.168	9.63773e-109
2	Golph3	7.49316e-113	0.293949	0.754	0.202	1.14788e-108
2	Mlf2	1.00343e-112	0.299211	0.851	0.256	1.53715e-108
2	Arl3	1.02455e-112	0.310293	0.853	0.263	1.5695e-108
2	Ywhaz	1.17283e-112	0.302061	0.789	0.225	1.79666e-108
2	Snx2	1.23283e-112	0.33515	0.774	0.215	1.88857e-108
2	Rab5c	1.24622e-112	0.285882	0.709	0.183	1.90908e-108
2	Vps35	1.60172e-112	0.280342	0.905	0.295	2.45367e-108
2	Pfdn2	1.66615e-112	0.410255	0.891	0.288	2.55237e-108
2	Elof1	1.91624e-112	0.283917	0.794	0.222	2.93549e-108
2	Pdcd6ip	2.3096e-112	0.328306	0.813	0.238	3.53808e-108
2	Pfdn1	2.35968e-112	0.252276	0.821	0.235	3.61479e-108
2	Polr2i	2.52526e-112	0.292187	0.744	0.197	3.86845e-108
2	Ybx3	2.90807e-112	0.353972	0.818	0.233	4.45487e-108
2	0610009B22Rik	3.08256e-112	0.317368	0.739	0.196	4.72217e-108
2	Hdgf	3.12931e-112	0.405784	0.918	0.282	4.79379e-108
2	Pnkd	3.24297e-112	0.304954	0.701	0.177	4.96791e-108
2	March5	3.29998e-112	0.514247	0.913	0.308	5.05524e-108
2	Scoc	3.75206e-112	0.313477	0.771	0.216	5.74778e-108
2	Tgoln1	5.58219e-112	0.443899	0.925	0.311	8.55135e-108
2	Acbd3	5.9271e-112	0.370501	0.838	0.247	9.07972e-108
2	Ran	6.25809e-112	0.428066	0.898	0.294	9.58677e-108
2	Sec61g	6.32496e-112	0.536678	0.975	0.39	9.68921e-108
2	Tsn	6.68711e-112	0.340231	0.831	0.253	1.0244e-107
2	Bex3	7.26673e-112	0.690476	0.973	0.389	1.11319e-107
2	Rab22a	7.35916e-112	0.314702	0.786	0.216	1.12735e-107
2	Tmem65	7.76491e-112	0.319248	0.841	0.259	1.18951e-107
2	Drap1	8.01351e-112	0.373428	0.91	0.289	1.22759e-107
2	Gdi2	8.42554e-112	0.528019	0.963	0.363	1.29071e-107
2	Ubl4a	8.52816e-112	0.28185	0.664	0.154	1.30643e-107
2	Mrps12	8.63738e-112	0.334464	0.823	0.247	1.32316e-107
2	Atp6v0e	1.03372e-111	0.465898	0.933	0.322	1.58356e-107
2	Atp6v1g1	1.11253e-111	0.62098	0.963	0.363	1.70428e-107
2	Napa	1.15056e-111	0.47569	0.918	0.319	1.76254e-107
2	Cuta	1.17549e-111	0.380801	0.881	0.278	1.80074e-107
2	Adipor1	1.58927e-111	0.286388	0.759	0.202	2.43461e-107
2	Mrpl9	1.73909e-111	0.311014	0.724	0.186	2.66411e-107
2	Ndufs2	1.76774e-111	0.348315	0.898	0.276	2.70801e-107
2	Csde1	1.81956e-111	0.483767	0.953	0.365	2.78738e-107
2	Pgam1	1.88268e-111	0.327881	0.871	0.277	2.88408e-107
2	Rtf2	2.25172e-111	0.265065	0.736	0.191	3.4494e-107
2	Coq2	2.3132e-111	0.328952	0.716	0.184	3.54359e-107
2	Tmf1	2.32017e-111	0.307925	0.739	0.196	3.55427e-107
2	9530068E07Rik	2.70602e-111	0.411309	0.806	0.244	4.14535e-107
2	Pak1ip1	2.71225e-111	0.340627	0.801	0.229	4.15489e-107
2	Ube2q1	2.71415e-111	0.264953	0.776	0.213	4.1578e-107
2	Metap2	2.7589e-111	0.387849	0.92	0.32	4.22636e-107
2	Fgfr1op2	3.00069e-111	0.379656	0.858	0.27	4.59676e-107
2	Eci1	3.04677e-111	0.258073	0.701	0.17	4.66734e-107
2	Ndufb11	3.24835e-111	0.460124	0.968	0.362	4.97615e-107
2	Tmed7	4.34099e-111	0.358727	0.799	0.235	6.64997e-107
2	Ap2s1	4.68368e-111	0.296278	0.751	0.198	7.17492e-107
2	Ndufs4	5.00235e-111	0.273563	0.806	0.233	7.66309e-107
2	Mrpl52	5.22443e-111	0.373617	0.883	0.291	8.0033e-107
2	Tcp1	5.42469e-111	0.34648	0.903	0.288	8.31009e-107
2	Eif1b	6.42079e-111	0.356582	0.881	0.273	9.83601e-107
2	Meig1	6.42125e-111	0.37723	0.587	0.116	9.83672e-107
2	Taf12	7.13286e-111	0.256624	0.604	0.124	1.09268e-106
2	Sec61b	7.44001e-111	0.600388	0.958	0.361	1.13973e-106
2	Ankrd40	9.02491e-111	0.257466	0.704	0.173	1.38253e-106
2	Polr1c	9.27595e-111	0.316065	0.684	0.166	1.42098e-106
2	Smim14	9.65391e-111	0.561275	0.948	0.37	1.47888e-106
2	Ndufaf8	9.86838e-111	0.267497	0.724	0.186	1.51174e-106
2	Rora	1.01062e-110	0.347706	0.816	0.238	1.54817e-106
2	Psenen	1.10013e-110	0.379149	0.886	0.278	1.68529e-106
2	H2afz	1.15035e-110	0.716372	0.978	0.422	1.76222e-106
2	Mrfap1	1.37253e-110	0.672536	0.988	0.412	2.10257e-106
2	Polr2a	1.40492e-110	0.316473	0.813	0.24	2.1522e-106
2	Timm17b	1.46241e-110	0.313548	0.714	0.183	2.24026e-106
2	Cct4	1.48582e-110	0.385127	0.923	0.298	2.27613e-106
2	Gabarap	1.60361e-110	0.74603	0.98	0.429	2.45657e-106
2	Naa50	1.94016e-110	0.313273	0.746	0.198	2.97214e-106
2	Cdc42	2.0863e-110	0.336974	0.915	0.307	3.19601e-106
2	Eif4e	2.25351e-110	0.31521	0.794	0.233	3.45215e-106
2	Hist1h1c	2.71424e-110	0.726004	0.846	0.268	4.15794e-106
2	Actb	3.39137e-110	0.908421	0.993	0.516	5.19524e-106
2	Gstm1	3.49989e-110	0.503339	0.868	0.27	5.36148e-106
2	Akirin2	3.59959e-110	0.335095	0.759	0.204	5.51421e-106
2	Atp5a1	3.60298e-110	0.489119	0.968	0.381	5.5194e-106
2	Gars	3.75125e-110	0.423565	0.908	0.303	5.74655e-106
2	Frzb	4.44345e-110	0.315257	0.662	0.142	6.80692e-106
2	Ss18l2	4.82296e-110	0.384614	0.833	0.247	7.3883e-106
2	Hspa9	5.11061e-110	0.638429	0.963	0.392	7.82895e-106
2	Arpc2	5.82072e-110	0.401197	0.948	0.332	8.91676e-106
2	Ubl5	6.10483e-110	0.330355	0.915	0.307	9.35199e-106
2	Tmem30a	6.12265e-110	0.324869	0.905	0.298	9.37929e-106
2	Mtch1	8.10603e-110	0.560013	0.955	0.394	1.24176e-105
2	Pdia3	8.50459e-110	0.620253	0.97	0.397	1.30282e-105
2	Morn2	9.86129e-110	0.26058	0.597	0.123	1.51065e-105
2	Itgb3bp	1.00446e-109	0.262355	0.637	0.143	1.53873e-105
2	Kdelr1	1.14414e-109	0.382469	0.866	0.274	1.75271e-105
2	Mrpl13	1.29952e-109	0.339619	0.716	0.192	1.99074e-105
2	Eif2s1	1.46423e-109	0.319553	0.741	0.2	2.24306e-105
2	Tbrg1	1.48258e-109	0.428003	0.891	0.289	2.27116e-105
2	Tiprl	1.5482e-109	0.278631	0.751	0.207	2.37169e-105
2	Efcab1	1.58099e-109	0.407772	0.833	0.256	2.42192e-105
2	Snx17	1.73723e-109	0.289526	0.776	0.22	2.66126e-105
2	Mia3	2.00388e-109	0.385949	0.905	0.312	3.06974e-105
2	Pja2	2.06502e-109	0.335732	0.856	0.264	3.16341e-105
2	Gm16124	2.73683e-109	0.250304	0.654	0.146	4.19255e-105
2	Cebpzos	2.99242e-109	0.29594	0.724	0.19	4.58409e-105
2	Ppp4r2	3.15224e-109	0.25044	0.808	0.233	4.82891e-105
2	Emc6	3.17224e-109	0.280516	0.764	0.217	4.85956e-105
2	Prdx1	3.18692e-109	0.430592	0.95	0.353	4.88204e-105
2	Jade1	3.2223e-109	0.335069	0.838	0.251	4.93623e-105
2	Ngdn	3.52112e-109	0.261771	0.714	0.183	5.39401e-105
2	Sra1	3.68841e-109	0.317366	0.831	0.256	5.65027e-105
2	Actg1	3.82981e-109	1.11145	0.995	0.628	5.86688e-105
2	Yif1b	4.16493e-109	0.277505	0.664	0.156	6.38026e-105
2	Lsm6	4.38109e-109	0.264094	0.848	0.253	6.71139e-105
2	Stx7	4.38945e-109	0.256688	0.821	0.246	6.72419e-105
2	Acbd6	5.58832e-109	0.276681	0.866	0.263	8.56075e-105
2	Rnf11	5.93897e-109	0.403298	0.943	0.313	9.09791e-105
2	Sumo1	6.34028e-109	0.3297	0.903	0.292	9.71267e-105
2	Papola	6.43559e-109	0.451858	0.93	0.332	9.85868e-105
2	Erp44	6.96634e-109	0.260097	0.759	0.209	1.06717e-104
2	Spg21	7.55673e-109	0.308518	0.744	0.202	1.15762e-104
2	Snrpb	7.65501e-109	0.346829	0.863	0.261	1.17267e-104
2	Desi1	8.71246e-109	0.294088	0.821	0.24	1.33466e-104
2	Epn1	9.00832e-109	0.284139	0.786	0.225	1.37998e-104
2	Dph3	1.06865e-108	0.261982	0.843	0.255	1.63706e-104
2	Atp5c1	1.10063e-108	0.477422	0.955	0.325	1.68606e-104
2	Pcif1	1.10228e-108	0.329359	0.799	0.235	1.68858e-104
2	Zfp622	1.15686e-108	0.309436	0.813	0.248	1.7722e-104
2	Golt1b	1.24705e-108	0.36945	0.674	0.164	1.91035e-104
2	Snrpe	1.48329e-108	0.29617	0.838	0.254	2.27226e-104
2	Cdkn1a	1.55377e-108	0.71708	0.776	0.217	2.38022e-104
2	Picalm	2.03431e-108	0.306291	0.784	0.219	3.11636e-104
2	Spc25	2.05669e-108	0.459929	0.831	0.219	3.15064e-104
2	Ssrp1	2.2284e-108	0.316285	0.843	0.261	3.41369e-104
2	Dctn2	2.27536e-108	0.363449	0.861	0.269	3.48562e-104
2	Tmed2	2.36511e-108	0.577541	0.958	0.372	3.62311e-104
2	Arpp19	2.43007e-108	0.388026	0.91	0.326	3.72263e-104
2	Klhdc2	3.19872e-108	0.285378	0.878	0.272	4.90013e-104
2	Acp1	3.26829e-108	0.371449	0.873	0.277	5.00669e-104
2	Ssr3	4.54803e-108	0.258785	0.816	0.241	6.96712e-104
2	Psmb7	5.10319e-108	0.26146	0.756	0.213	7.81758e-104
2	Cystm1	5.85029e-108	0.417296	0.92	0.281	8.96206e-104
2	Serbp1	6.27156e-108	0.495459	0.97	0.384	9.6074e-104
2	Cyfip2	6.41684e-108	0.328239	0.868	0.271	9.82995e-104
2	P4hb	7.30312e-108	0.377202	0.925	0.316	1.11877e-103
2	Cct7	7.40365e-108	0.358768	0.923	0.313	1.13417e-103
2	Prkar1a	7.41118e-108	0.41506	0.925	0.327	1.13532e-103
2	Hmgn2	7.47756e-108	0.365134	0.759	0.205	1.14549e-103
2	Sod1	7.78524e-108	0.28785	0.913	0.329	1.19262e-103
2	Erh	8.0115e-108	0.298505	0.672	0.166	1.22728e-103
2	1110008P14Rik	8.70822e-108	0.268448	0.731	0.189	1.33401e-103
2	Malsu1	9.80123e-108	0.280184	0.687	0.174	1.50145e-103
2	Ncbp2	1.23258e-107	0.293816	0.721	0.193	1.8882e-103
2	Ppp1cb	1.2935e-107	0.403179	0.923	0.321	1.98151e-103
2	Tceal9	1.4922e-107	0.472679	0.96	0.348	2.28591e-103
2	Bace2	1.87004e-107	0.444325	0.876	0.281	2.86471e-103
2	Ndrg1	1.98636e-107	0.267525	0.746	0.198	3.04291e-103
2	Cstb	2.23391e-107	0.293273	0.828	0.245	3.42212e-103
2	Rad23b	2.31632e-107	0.309622	0.828	0.25	3.54837e-103
2	Psmc4	2.70117e-107	0.267248	0.764	0.212	4.13793e-103
2	Ube2k	2.76361e-107	0.275869	0.888	0.294	4.23357e-103
2	Cdc123	3.26978e-107	0.264939	0.709	0.19	5.00898e-103
2	St13	3.33138e-107	0.365389	0.92	0.321	5.10334e-103
2	Pgk1	4.02055e-107	0.268545	0.719	0.189	6.15908e-103
2	Morf4l2	4.08136e-107	0.4042	0.913	0.307	6.25224e-103
2	Cebpb	4.5966e-107	0.569183	0.868	0.285	7.04153e-103
2	Hprt	5.02528e-107	0.345906	0.858	0.269	7.69823e-103
2	Tor1b	5.92207e-107	0.277617	0.796	0.235	9.07202e-103
2	Cdc73	6.50204e-107	0.257656	0.769	0.21	9.96047e-103
2	Ppm1b	7.06543e-107	0.306156	0.813	0.25	1.08235e-102
2	Dda1	7.79275e-107	0.272842	0.721	0.194	1.19377e-102
2	Prpf40a	8.5136e-107	0.298869	0.873	0.289	1.3042e-102
2	Gnb2	1.28082e-106	0.441456	0.94	0.323	1.96209e-102
2	Eif3h	1.39744e-106	0.501225	0.955	0.316	2.14074e-102
2	Ccdc47	1.81169e-106	0.545414	0.905	0.332	2.77533e-102
2	Uqcc2	2.58035e-106	0.522434	0.98	0.385	3.95283e-102
2	Reep5	2.69916e-106	0.379307	0.913	0.295	4.13484e-102
2	Pcbp2	2.71471e-106	0.473199	0.948	0.353	4.15867e-102
2	Jtb	2.76144e-106	0.32426	0.833	0.251	4.23026e-102
2	Exosc5	2.97531e-106	0.263373	0.657	0.157	4.55788e-102
2	Gm10076	3.6674e-106	0.256952	0.672	0.166	5.61809e-102
2	Adrm1	3.73513e-106	0.263353	0.724	0.189	5.72184e-102
2	Cct8	3.79797e-106	0.341242	0.873	0.284	5.81811e-102
2	Gde1	3.87846e-106	0.389996	0.853	0.274	5.94142e-102
2	Tbca	3.97808e-106	0.466396	0.94	0.318	6.09402e-102
2	Zfp560	4.12278e-106	0.278691	0.701	0.184	6.31569e-102
2	Rraga	4.3527e-106	0.31671	0.794	0.227	6.6679e-102
2	Aes	4.35847e-106	0.752367	0.98	0.445	6.67674e-102
2	Arf5	4.44462e-106	0.425239	0.94	0.342	6.80871e-102
2	Cul3	4.76687e-106	0.334985	0.848	0.26	7.30236e-102
2	Ndufa1	5.14887e-106	0.254618	0.883	0.27	7.88756e-102
2	Sfr1	5.36588e-106	0.340187	0.789	0.228	8.21999e-102
2	Mrps18b	5.43292e-106	0.344871	0.714	0.194	8.32269e-102
2	Bri3	5.46142e-106	0.548351	0.97	0.351	8.36635e-102
2	H2-Ke6	5.76513e-106	0.300582	0.826	0.254	8.8316e-102
2	Skp1a	6.29211e-106	0.252943	0.726	0.194	9.63888e-102
2	Agpat3	7.35955e-106	0.340191	0.853	0.282	1.12741e-101
2	Gtf2a2	7.83326e-106	0.281821	0.838	0.265	1.19998e-101
2	Mea1	7.87816e-106	0.307808	0.642	0.153	1.20685e-101
2	Ube2r2	8.12301e-106	0.28793	0.836	0.253	1.24436e-101
2	Usp22	8.63844e-106	0.326283	0.704	0.184	1.32332e-101
2	Gng5	8.81107e-106	0.629255	0.978	0.351	1.34977e-101
2	Cdk2ap1	1.06755e-105	0.310883	0.699	0.179	1.63537e-101
2	Rdx	1.32719e-105	0.377583	0.896	0.293	2.03313e-101
2	Uri1	1.53429e-105	0.276812	0.808	0.24	2.35038e-101
2	Rars	1.58871e-105	0.2794	0.669	0.161	2.43375e-101
2	Atxn10	1.78382e-105	0.339729	0.868	0.272	2.73264e-101
2	Arf4	1.87092e-105	0.456654	0.883	0.298	2.86606e-101
2	Rap1b	2.18895e-105	0.386823	0.873	0.274	3.35325e-101
2	Nfu1	2.30183e-105	0.307634	0.771	0.218	3.52617e-101
2	Smarca5	2.84943e-105	0.336419	0.873	0.281	4.36504e-101
2	Lrrc58	3.02484e-105	0.276702	0.833	0.253	4.63375e-101
2	Pigp	3.3187e-105	0.308235	0.833	0.249	5.08391e-101
2	Tmem147	3.3248e-105	0.276647	0.786	0.232	5.09326e-101
2	Sf3b5	3.81444e-105	0.302904	0.811	0.237	5.84334e-101
2	Ufd1	3.86413e-105	0.292305	0.697	0.18	5.91946e-101
2	Zfand6	4.06245e-105	0.301536	0.863	0.283	6.22326e-101
2	Etf1	4.16807e-105	0.290127	0.779	0.228	6.38506e-101
2	Dnaja4	4.49727e-105	0.414119	0.694	0.177	6.88937e-101
2	Nus1	5.40672e-105	0.27353	0.682	0.17	8.28255e-101
2	Zfp91	5.65396e-105	0.345575	0.881	0.293	8.6613e-101
2	Aig1	8.73645e-105	0.379588	0.836	0.26	1.33834e-100
2	Vps11	1.06403e-104	0.250239	0.682	0.173	1.62999e-100
2	Chchd10	1.07283e-104	0.612757	0.935	0.326	1.64346e-100
2	Nek7	1.13117e-104	0.254669	0.659	0.154	1.73284e-100
2	Capns1	1.16355e-104	0.253006	0.818	0.257	1.78244e-100
2	Magt1	1.18361e-104	0.309694	0.846	0.265	1.81317e-100
2	Reep6	1.45097e-104	0.287088	0.659	0.157	2.22274e-100
2	Bphl	1.59326e-104	0.26941	0.692	0.18	2.44071e-100
2	Fam162a	1.71377e-104	0.250467	0.639	0.152	2.62533e-100
2	Selenos	1.73111e-104	0.34301	0.903	0.307	2.65188e-100
2	Rundc3a	1.79636e-104	0.368037	0.928	0.337	2.75184e-100
2	Anp32a	2.08863e-104	0.319171	0.843	0.269	3.19958e-100
2	Mrps26	2.09399e-104	0.301523	0.843	0.276	3.20779e-100
2	Ei24	2.13353e-104	0.312316	0.823	0.251	3.26836e-100
2	Pten	2.42701e-104	0.353116	0.868	0.288	3.71793e-100
2	Lrp11	2.61881e-104	0.266574	0.791	0.237	4.01176e-100
2	Ctnnbip1	2.93577e-104	0.27885	0.674	0.167	4.4973e-100
2	Stub1	3.1958e-104	0.466287	0.935	0.367	4.89565e-100
2	Dpm3	3.22306e-104	0.269481	0.853	0.261	4.93741e-100
2	Mrpl32	3.55085e-104	0.309351	0.726	0.207	5.43955e-100
2	D730003I15Rik	3.68756e-104	0.316229	0.784	0.24	5.64897e-100
2	Mrpl40	4.11577e-104	0.303489	0.59	0.128	6.30494e-100
2	Aprt	4.50279e-104	0.289957	0.781	0.225	6.89782e-100
2	Atp6v1f	5.2506e-104	0.413012	0.948	0.324	8.04339e-100
2	Aldoa	5.62737e-104	0.560624	0.955	0.377	8.62057e-100
2	Pdcd6	5.98445e-104	0.256678	0.796	0.241	9.16758e-100
2	Ube2s	6.36741e-104	0.32106	0.856	0.268	9.75423e-100
2	Cct2	6.66011e-104	0.375098	0.9	0.285	1.02026e-99
2	2007-09-01	6.8129e-104	0.27632	0.893	0.294	1.04367e-99
2	Trir	7.2722e-104	0.326098	0.873	0.285	1.11403e-99
2	Lonp2	7.70968e-104	0.272738	0.744	0.204	1.18105e-99
2	Rhoa	7.97928e-104	0.435214	0.953	0.352	1.22235e-99
2	Btbd1	1.23918e-103	0.290045	0.831	0.26	1.8983e-99
2	Twf1	1.35052e-103	0.264782	0.701	0.185	2.06886e-99
2	Atp5d	1.46365e-103	0.374115	0.945	0.351	2.24217e-99
2	Dnajc3	1.54811e-103	0.403647	0.94	0.344	2.37156e-99
2	Clptm1l	1.68956e-103	0.266161	0.741	0.206	2.58824e-99
2	Cd47	1.77692e-103	0.35378	0.913	0.31	2.72206e-99
2	Slc25a28	1.78818e-103	0.273995	0.821	0.255	2.73931e-99
2	Got1	1.90339e-103	0.287573	0.709	0.187	2.9158e-99
2	Sdhd	2.17271e-103	0.267758	0.759	0.218	3.32838e-99
2	Cct5	2.47296e-103	0.333737	0.903	0.292	3.78832e-99
2	Ubtf	2.79722e-103	0.252799	0.863	0.273	4.28507e-99
2	Atp6ap2	3.14566e-103	0.490214	0.945	0.35	4.81883e-99
2	Actr10	3.1699e-103	0.329416	0.808	0.25	4.85598e-99
2	Acsl4	3.1929e-103	0.295556	0.607	0.132	4.8912e-99
2	Ddt	3.30494e-103	0.275711	0.806	0.245	5.06283e-99
2	Btg1	3.33114e-103	0.287561	0.761	0.214	5.10297e-99
2	Snrpd2	4.20829e-103	0.271117	0.878	0.274	6.44667e-99
2	Parl	4.49317e-103	0.254454	0.677	0.172	6.88309e-99
2	Alkbh6	4.69825e-103	0.27609	0.659	0.168	7.19725e-99
2	Ptrh2	5.56473e-103	0.296452	0.624	0.147	8.52461e-99
2	Ptgr2	6.2434e-103	0.256307	0.652	0.156	9.56427e-99
2	Pak2	6.61905e-103	0.316799	0.801	0.244	1.01397e-98
2	Cops8	7.23e-103	0.287557	0.744	0.205	1.10756e-98
2	Wdr83os	9.81085e-103	0.261016	0.794	0.234	1.50292e-98
2	Abhd5	1.02299e-102	0.30357	0.609	0.141	1.56711e-98
2	Mrpl15	1.17283e-102	0.288317	0.721	0.204	1.79665e-98
2	Churc1	1.26831e-102	0.356282	0.826	0.261	1.94293e-98
2	Ufl1	1.35396e-102	0.254995	0.784	0.229	2.07413e-98
2	Ndufc2	1.41906e-102	0.377875	0.903	0.31	2.17386e-98
2	Hibadh	1.63723e-102	0.276768	0.776	0.239	2.50808e-98
2	Atp5h	1.72598e-102	0.453465	0.968	0.367	2.64403e-98
2	Cirbp	2.26724e-102	0.453858	0.923	0.338	3.47318e-98
2	Polr1d	2.33574e-102	0.299274	0.915	0.292	3.57812e-98
2	BC005624	2.36062e-102	0.293011	0.826	0.256	3.61624e-98
2	Rrp1	2.67034e-102	0.314129	0.856	0.278	4.0907e-98
2	Txn1	2.77557e-102	0.26985	0.789	0.237	4.2519e-98
2	Timm10b	2.89023e-102	0.313953	0.784	0.234	4.42754e-98
2	0610010K14Rik	2.99485e-102	0.292883	0.614	0.14	4.58781e-98
2	Gpx4	3.55389e-102	0.67645	0.973	0.398	5.44421e-98
2	Ctnnb1	4.47413e-102	0.462085	0.96	0.352	6.85392e-98
2	Psma7	5.48525e-102	0.366158	0.94	0.343	8.40285e-98
2	Commd3	5.97309e-102	0.398432	0.811	0.262	9.15018e-98
2	Atp5b	9.39141e-102	0.501447	0.953	0.386	1.43867e-97
2	Asah1	1.01339e-101	0.345593	0.871	0.281	1.55241e-97
2	Ube2w	1.27106e-101	0.304472	0.726	0.206	1.94714e-97
2	Ostc	1.28726e-101	0.426132	0.883	0.306	1.97195e-97
2	Eif3d	1.59362e-101	0.250847	0.836	0.268	2.44127e-97
2	Ube2e3	2.11054e-101	0.263462	0.831	0.263	3.23314e-97
2	Hmgn1	2.13637e-101	0.437847	0.918	0.306	3.2727e-97
2	Phf5a	2.2671e-101	0.259754	0.734	0.208	3.47296e-97
2	Eid1	2.44148e-101	0.287632	0.896	0.305	3.7401e-97
2	Efcab2	2.82267e-101	0.270012	0.627	0.146	4.32405e-97
2	Eif3k	3.30698e-101	0.3416	0.918	0.306	5.06596e-97
2	Tmem203	5.14501e-101	0.253056	0.582	0.124	7.88165e-97
2	Cnbp	6.14433e-101	0.40407	0.963	0.365	9.4125e-97
2	Sumo3	7.00267e-101	0.283946	0.871	0.277	1.07274e-96
2	Rbm3	7.08059e-101	0.403334	0.92	0.325	1.08468e-96
2	Rnf187	8.15799e-101	0.27106	0.871	0.281	1.24972e-96
2	Tmed10	8.49912e-101	0.475699	0.945	0.381	1.30198e-96
2	Psmc6	1.01872e-100	0.251931	0.853	0.276	1.56058e-96
2	Sub1	1.07621e-100	0.320771	0.913	0.313	1.64865e-96
2	Yrdc	1.18993e-100	0.282252	0.724	0.205	1.82285e-96
2	Sec63	1.44569e-100	0.256386	0.851	0.277	2.21465e-96
2	Fam174a	1.4822e-100	0.307353	0.784	0.232	2.27058e-96
2	Tusc2	1.5668e-100	0.291297	0.617	0.146	2.40019e-96
2	2310039H08Rik	1.65252e-100	0.286481	0.724	0.204	2.5315e-96
2	Rad21	1.65449e-100	0.256783	0.741	0.214	2.53451e-96
2	Mettl26	2.03247e-100	0.319237	0.896	0.308	3.11354e-96
2	Odc1	2.04722e-100	0.35782	0.711	0.2	3.13613e-96
2	Btf3	2.52582e-100	0.72761	0.978	0.411	3.8693e-96
2	Ssbp3	2.69379e-100	0.276266	0.766	0.225	4.12661e-96
2	Rab11a	3.28463e-100	0.281851	0.764	0.227	5.03173e-96
2	Klf9	4.38422e-100	0.385228	0.858	0.278	6.71619e-96
2	Cope	4.55997e-100	0.39345	0.871	0.304	6.98542e-96
2	Pafah1b1	5.26621e-100	0.376901	0.933	0.337	8.0673e-96
2	Aph1a	5.36058e-100	0.29758	0.701	0.187	8.21188e-96
2	Nenf	6.36797e-100	0.384025	0.925	0.343	9.75509e-96
2	Brd2	6.46218e-100	0.333897	0.893	0.323	9.89941e-96
2	Lsm8	7.88388e-100	0.29814	0.704	0.192	1.20773e-95
2	Lrrc59	9.93395e-100	0.279033	0.622	0.147	1.52178e-95
2	Vmp1	1.06393e-99	0.315883	0.766	0.229	1.62984e-95
2	Pafah1b2	1.12003e-99	0.295145	0.751	0.219	1.71577e-95
2	Tvp23b	1.12997e-99	0.315713	0.741	0.217	1.731e-95
2	Btf3l4	1.15895e-99	0.251539	0.595	0.132	1.77539e-95
2	Ywhah	2.00177e-99	0.268955	0.791	0.243	3.0665e-95
2	Hspd1	2.16454e-99	0.359421	0.898	0.286	3.31585e-95
2	Mrpl24	2.66762e-99	0.325285	0.858	0.28	4.08653e-95
2	Smim19	2.74533e-99	0.289125	0.726	0.205	4.20557e-95
2	Otub1	3.13316e-99	0.251854	0.622	0.143	4.79969e-95
2	Ppp2cb	3.34558e-99	0.282647	0.602	0.133	5.1251e-95
2	Sdha	3.99449e-99	0.322941	0.896	0.316	6.11916e-95
2	Asnsd1	4.61997e-99	0.266866	0.582	0.129	7.07733e-95
2	Lrpap1	5.17609e-99	0.250508	0.794	0.244	7.92926e-95
2	Ube2i	5.30759e-99	0.309696	0.871	0.294	8.1307e-95
2	Lsm14a	5.61992e-99	0.329185	0.719	0.203	8.60916e-95
2	Stard3nl	6.23102e-99	0.293058	0.664	0.173	9.54529e-95
2	Mrpl10	7.17872e-99	0.262401	0.582	0.128	1.09971e-94
2	Ppia	7.45755e-99	0.822193	0.97	0.488	1.14242e-94
2	Dld	7.85422e-99	0.252552	0.726	0.201	1.20319e-94
2	Cmtm4	8.67974e-99	0.296712	0.744	0.208	1.32965e-94
2	Glrx3	9.09027e-99	0.292822	0.846	0.276	1.39254e-94
2	Gclc	9.17069e-99	0.313039	0.667	0.167	1.40486e-94
2	Morf4l1	9.18096e-99	0.54136	0.983	0.45	1.40643e-94
2	Rsl1d1	1.22278e-98	0.268893	0.818	0.251	1.87318e-94
2	Clpx	1.5439e-98	0.255943	0.694	0.182	2.3651e-94
2	Swi5	1.90617e-98	0.364118	0.933	0.335	2.92006e-94
2	Zc3h14	1.96165e-98	0.296967	0.848	0.273	3.00505e-94
2	Serinc1	2.25145e-98	0.295577	0.9	0.317	3.44899e-94
2	Ngly1	2.60479e-98	0.270669	0.59	0.13	3.99027e-94
2	Rbx1	2.67745e-98	0.311641	0.92	0.323	4.10159e-94
2	Pebp1	2.75289e-98	0.580404	0.99	0.451	4.21715e-94
2	Rnh1	3.9263e-98	0.292203	0.779	0.237	6.01471e-94
2	Gmfb	4.59665e-98	0.262366	0.674	0.176	7.04161e-94
2	Lage3	5.33459e-98	0.255164	0.726	0.204	8.17206e-94
2	Psmg1	5.43427e-98	0.251814	0.614	0.149	8.32475e-94
2	Slc3a2	5.69308e-98	0.608941	0.94	0.376	8.72123e-94
2	Fndc3a	8.20844e-98	0.324755	0.925	0.321	1.25745e-93
2	Ppp2r5a	9.15928e-98	0.264662	0.876	0.289	1.40311e-93
2	Cdk4	9.35332e-98	0.347554	0.813	0.262	1.43284e-93
2	Mia2	9.82832e-98	0.35892	0.883	0.305	1.5056e-93
2	Ahcyl1	1.02804e-97	0.270787	0.838	0.277	1.57486e-93
2	Nckap1	1.40009e-97	0.27544	0.893	0.3	2.1448e-93
2	Pcsk1	1.72231e-97	0.266149	0.796	0.209	2.6384e-93
2	Atf6	1.82325e-97	0.258655	0.803	0.246	2.79304e-93
2	Ptma	1.82524e-97	0.729583	0.995	0.613	2.79608e-93
2	Tmem42	1.91109e-97	0.265387	0.614	0.146	2.92759e-93
2	Tmem55a	2.0011e-97	0.259316	0.612	0.145	3.06549e-93
2	Bex2	2.09995e-97	0.529537	0.948	0.362	3.21691e-93
2	Fam220a	2.10614e-97	0.277826	0.672	0.174	3.22639e-93
2	Khdrbs3	2.78423e-97	0.265971	0.803	0.244	4.26516e-93
2	Pgls	3.06851e-97	0.321486	0.846	0.282	4.70065e-93
2	Cdk2ap2	3.39747e-97	0.262394	0.734	0.205	5.20458e-93
2	Fkbp8	3.88872e-97	0.284879	0.818	0.264	5.95713e-93
2	Rasgrf1	4.13912e-97	0.255165	0.706	0.176	6.34071e-93
2	Atad1	4.32925e-97	0.25026	0.721	0.206	6.63197e-93
2	Xbp1	5.13424e-97	0.349601	0.896	0.303	7.86514e-93
2	Ilkap	5.37922e-97	0.253888	0.818	0.265	8.24043e-93
2	Rab14	7.29569e-97	0.452786	0.945	0.375	1.11763e-92
2	Ccni	7.47822e-97	0.26771	0.831	0.267	1.14559e-92
2	Prkacb	7.66897e-97	0.297078	0.898	0.307	1.17481e-92
2	Cltc	8.98798e-97	0.27784	0.915	0.327	1.37687e-92
2	Atp5g2	1.09673e-96	0.588122	0.978	0.38	1.68007e-92
2	Mrpl4	1.2521e-96	0.267001	0.684	0.187	1.9181e-92
2	Enpp5	1.29234e-96	0.262772	0.811	0.252	1.97974e-92
2	Rabac1	1.45753e-96	0.549174	0.943	0.364	2.23279e-92
2	Diablo	1.6289e-96	0.264304	0.739	0.212	2.49531e-92
2	Phb2	1.6818e-96	0.339901	0.851	0.275	2.57635e-92
2	Hnrnpf	1.80955e-96	0.416279	0.92	0.326	2.77204e-92
2	Slc25a5	2.15755e-96	0.335663	0.913	0.305	3.30515e-92
2	Plekhj1	2.37218e-96	0.308426	0.764	0.228	3.63395e-92
2	Tecr	2.47776e-96	0.303588	0.833	0.268	3.79568e-92
2	Cep126	2.56989e-96	0.273172	0.587	0.132	3.93681e-92
2	Sri	3.33579e-96	0.273825	0.749	0.221	5.1101e-92
2	Prnp	3.89039e-96	0.419109	0.93	0.349	5.95969e-92
2	Dnajb6	3.9512e-96	0.296396	0.863	0.284	6.05284e-92
2	Cox8a	4.03868e-96	0.670639	0.993	0.485	6.18685e-92
2	Creg1	4.37192e-96	0.724661	0.968	0.45	6.69735e-92
2	Nfe2l1	4.44605e-96	0.274684	0.873	0.305	6.81091e-92
2	Psma3	4.67222e-96	0.477508	0.948	0.38	7.15738e-92
2	Fkbp4	5.34987e-96	0.290329	0.863	0.283	8.19546e-92
2	Krt8	5.38195e-96	0.321773	0.774	0.24	8.24461e-92
2	Serf2	5.93778e-96	0.475341	0.97	0.404	9.09609e-92
2	Golga7	6.38748e-96	0.336893	0.677	0.187	9.78498e-92
2	G3bp1	6.61949e-96	0.302337	0.846	0.282	1.01404e-91
2	Wsb2	7.03057e-96	0.320437	0.871	0.301	1.07701e-91
2	Camk2n2	9.10819e-96	0.263346	0.811	0.246	1.39528e-91
2	Rp9	9.45359e-96	0.274519	0.91	0.307	1.4482e-91
2	2210016F16Rik	1.16556e-95	0.256197	0.672	0.181	1.78553e-91
2	Hnrnpk	1.7507e-95	0.453455	0.925	0.353	2.68189e-91
2	Ndufa6	1.76337e-95	0.432379	0.973	0.377	2.70131e-91
2	Sars	2.24764e-95	0.461255	0.963	0.415	3.44316e-91
2	Tmpo	2.24999e-95	0.264948	0.786	0.244	3.44676e-91
2	Slc48a1	2.49695e-95	0.254833	0.719	0.205	3.82508e-91
2	Grsf1	2.58879e-95	0.279712	0.684	0.185	3.96577e-91
2	Pbrm1	2.66658e-95	0.259592	0.851	0.275	4.08493e-91
2	Bax	2.87441e-95	0.380874	0.918	0.321	4.40331e-91
2	Tomm5	3.25822e-95	0.266087	0.714	0.202	4.99127e-91
2	Mat2b	3.87829e-95	0.26648	0.677	0.186	5.94116e-91
2	Clptm1	4.94192e-95	0.265774	0.659	0.172	7.57053e-91
2	Snd1	7.03087e-95	0.26781	0.771	0.231	1.07706e-90
2	Ckb	8.00161e-95	0.708192	0.642	0.17	1.22577e-90
2	Vamp4	9.92603e-95	0.269274	0.692	0.192	1.52057e-90
2	Prelid3b	1.1573e-94	0.262421	0.652	0.171	1.77287e-90
2	Mlec	1.16965e-94	0.262249	0.799	0.245	1.79178e-90
2	Gmpr	1.33343e-94	0.324594	0.754	0.231	2.04268e-90
2	Ssr2	1.41374e-94	0.320203	0.856	0.283	2.16572e-90
2	Atp6v1b2	1.65224e-94	0.393825	0.888	0.325	2.53107e-90
2	Dnajb11	1.98484e-94	0.255033	0.649	0.166	3.04057e-90
2	Tuba1b	3.0015e-94	0.302456	0.622	0.155	4.59799e-90
2	Thoc7	3.37679e-94	0.282408	0.833	0.27	5.17291e-90
2	Ctbp1	3.37963e-94	0.275784	0.779	0.239	5.17725e-90
2	Nars	4.03485e-94	0.2748	0.891	0.32	6.18099e-90
2	Eif1	6.44206e-94	0.804619	0.995	0.716	9.8686e-90
2	Usf2	8.00692e-94	0.253462	0.794	0.245	1.22658e-89
2	Lman1	9.97701e-94	0.392312	0.893	0.33	1.52838e-89
2	Wbp11	1.05135e-93	0.253278	0.731	0.216	1.61056e-89
2	Atp6ap1	1.07935e-93	0.280528	0.858	0.285	1.65345e-89
2	Avpi1	1.21316e-93	0.329855	0.525	0.107	1.85845e-89
2	Ndfip2	1.25049e-93	0.255075	0.796	0.251	1.91563e-89
2	Amfr	1.44318e-93	0.268752	0.724	0.213	2.21081e-89
2	Trib3	1.48724e-93	0.316867	0.759	0.224	2.2783e-89
2	Gatd1	1.76656e-93	0.254329	0.674	0.191	2.70619e-89
2	Bsg	1.94939e-93	0.624238	0.973	0.41	2.98628e-89
2	Sec62	1.95127e-93	0.370899	0.935	0.356	2.98915e-89
2	Gsto1	2.21739e-93	0.354548	0.624	0.155	3.39682e-89
2	Syt4	2.39967e-93	0.304777	0.821	0.266	3.67606e-89
2	Rab21	3.13889e-93	0.300733	0.871	0.297	4.80846e-89
2	Mtpn	3.30722e-93	0.257752	0.689	0.194	5.06632e-89
2	Ifrd1	3.83728e-93	0.331521	0.694	0.197	5.87833e-89
2	Canx	4.08999e-93	0.400684	0.98	0.41	6.26546e-89
2	Oaz1	6.0151e-93	0.57341	0.988	0.446	9.21453e-89
2	Eif4g3	6.01529e-93	0.302984	0.823	0.278	9.21482e-89
2	Dut	6.11483e-93	0.271918	0.786	0.237	9.36731e-89
2	Id2	9.3724e-93	0.471867	0.734	0.216	1.43576e-88
2	Slc50a1	1.0965e-92	0.316177	0.861	0.309	1.67973e-88
2	Retreg2	1.4075e-92	0.318785	0.784	0.245	2.15614e-88
2	Zwint	1.41471e-92	0.351459	0.841	0.276	2.16719e-88
2	Ergic3	1.82475e-92	0.266098	0.741	0.221	2.79533e-88
2	Cops4	2.46873e-92	0.252624	0.789	0.258	3.78184e-88
2	Krt18	2.57549e-92	0.253262	0.873	0.293	3.94539e-88
2	Fam76a	2.64413e-92	0.265871	0.741	0.226	4.05054e-88
2	Rheb	3.70607e-92	0.315406	0.873	0.298	5.67733e-88
2	Commd6	3.91528e-92	0.293783	0.719	0.221	5.99782e-88
2	Ddx39b	3.94183e-92	0.288885	0.846	0.281	6.03849e-88
2	Bmyc	5.8688e-92	0.303368	0.724	0.213	8.99041e-88
2	Emb	6.69771e-92	0.459529	0.948	0.405	1.02602e-87
2	Pdia4	6.90405e-92	0.329169	0.657	0.175	1.05763e-87
2	Yaf2	7.01163e-92	0.253242	0.729	0.208	1.07411e-87
2	Lamp1	7.99578e-92	0.55576	0.968	0.407	1.22487e-87
2	Myl12b	8.26578e-92	0.26558	0.841	0.26	1.26624e-87
2	Ddit3	1.3647e-91	1.16936	0.983	0.616	2.09058e-87
2	Zdhhc2	1.4623e-91	0.482093	0.953	0.425	2.24009e-87
2	Pkm	1.50758e-91	0.515614	0.965	0.442	2.30947e-87
2	Tmed9	1.6107e-91	0.348938	0.928	0.36	2.46744e-87
2	Thrap3	2.26271e-91	0.305529	0.846	0.282	3.46625e-87
2	Rpn2	2.36552e-91	0.302546	0.843	0.295	3.62374e-87
2	Idh2	2.92251e-91	0.330821	0.863	0.304	4.477e-87
2	Zfr	3.09193e-91	0.320674	0.876	0.31	4.73653e-87
2	Aimp1	3.61367e-91	0.326464	0.896	0.322	5.53578e-87
2	Hnrnph3	4.02341e-91	0.317398	0.873	0.302	6.16347e-87
2	Sssca1	5.2931e-91	0.279436	0.622	0.166	8.1085e-87
2	Atxn7l3b	5.4749e-91	0.30625	0.881	0.306	8.38701e-87
2	Magoh	5.59045e-91	0.263793	0.662	0.181	8.56402e-87
2	Nap1l1	5.61968e-91	0.306208	0.925	0.357	8.60879e-87
2	Prdx2	8.48749e-91	0.264692	0.873	0.293	1.3002e-86
2	Chac1	1.07373e-90	0.444107	0.597	0.143	1.64485e-86
2	Lpp	1.30751e-90	0.319487	0.811	0.267	2.00298e-86
2	Glul	1.4419e-90	0.264875	0.794	0.247	2.20885e-86
2	Yy1	2.94933e-90	0.276267	0.866	0.303	4.51808e-86
2	Tsc22d1	4.153e-90	0.381935	0.838	0.294	6.36198e-86
2	Gabarapl2	8.96793e-90	0.395416	0.938	0.37	1.3738e-85
2	Glrx	1.12181e-89	0.264565	0.512	0.104	1.7185e-85
2	Eif4a2	1.33831e-89	0.582118	0.978	0.425	2.05016e-85
2	Stbd1	1.4444e-89	0.360471	0.582	0.134	2.21268e-85
2	Snrpd3	1.78891e-89	0.264113	0.697	0.204	2.74043e-85
2	Eif3e	2.98899e-89	0.283346	0.908	0.311	4.57883e-85
2	Aaed1	4.08313e-89	0.257782	0.786	0.25	6.25495e-85
2	Coa4	4.26345e-89	0.253268	0.512	0.111	6.53117e-85
2	Cyb5r3	5.41545e-89	0.301918	0.751	0.232	8.29593e-85
2	Mocs2	1.00439e-88	0.261925	0.714	0.216	1.53862e-84
2	Flywch1	1.08788e-88	0.256699	0.694	0.2	1.66652e-84
2	Hnrnpa0	1.13303e-88	0.295972	0.876	0.286	1.7357e-84
2	Imp3	2.45922e-88	0.253365	0.833	0.264	3.76728e-84
2	Bnip3l	3.21256e-88	0.256247	0.779	0.246	4.92132e-84
2	Atpif1	5.88497e-88	0.370229	0.975	0.396	9.01519e-84
2	Akr1c19	1.87673e-87	0.273413	0.709	0.209	2.87496e-83
2	Oser1	2.00201e-87	0.251721	0.595	0.148	3.06688e-83
2	Bag5	3.13246e-87	0.275533	0.654	0.186	4.79862e-83
2	Uqcrh	4.50134e-87	0.342182	0.958	0.352	6.8956e-83
2	Trp53inp1	4.50411e-87	0.282618	0.754	0.226	6.89985e-83
2	Slc25a3	4.78819e-87	0.517283	0.973	0.425	7.33504e-83
2	Camk2n1	5.04716e-87	0.683033	0.983	0.538	7.73175e-83
2	Zcrb1	5.18324e-87	0.324405	0.923	0.333	7.9402e-83
2	Ubxn4	5.87448e-87	0.429008	0.955	0.388	8.99912e-83
2	Gnpnat1	7.78505e-87	0.367079	0.672	0.193	1.19259e-82
2	Arl8a	1.14026e-86	0.255281	0.692	0.2	1.74677e-82
2	Ndufa4	1.26403e-86	0.288202	0.799	0.263	1.93637e-82
2	Kif5b	1.38264e-86	0.363243	0.968	0.417	2.11806e-82
2	Eif5	1.6437e-86	0.536723	0.975	0.449	2.51798e-82
2	Arpc1a	2.29008e-86	0.335111	0.943	0.335	3.50817e-82
2	Dnaja1	2.34862e-86	0.294402	0.878	0.309	3.59785e-82
2	Spint2	2.9816e-86	0.441299	0.953	0.347	4.56751e-82
2	Uba5	3.15591e-86	0.251377	0.667	0.193	4.83454e-82
2	Tmed3	4.72044e-86	0.265812	0.886	0.319	7.23124e-82
2	Tusc3	4.82617e-86	0.271067	0.801	0.271	7.39321e-82
2	Irf2bp2	7.40844e-86	0.312937	0.881	0.317	1.1349e-81
2	Card19	2.25198e-85	0.296367	0.622	0.167	3.4498e-81
2	Hspe1	2.81176e-85	0.373609	0.933	0.323	4.30733e-81
2	Tex264	4.42249e-85	0.256146	0.614	0.167	6.77481e-81
2	Phgdh	5.36742e-85	0.265533	0.612	0.158	8.22235e-81
2	Tmem176a	7.70217e-85	0.259869	0.836	0.284	1.1799e-80
2	Rnf5	7.82308e-85	0.251583	0.592	0.153	1.19842e-80
2	H2afy	1.2187e-84	0.332675	0.928	0.352	1.86693e-80
2	Myl6	1.31783e-84	0.310927	0.958	0.427	2.01878e-80
2	Rpl10	1.90408e-84	0.692196	0.993	0.708	2.91686e-80
2	Clta	3.4432e-84	0.467334	0.963	0.39	5.27464e-80
2	Cplx2	4.74254e-84	0.253741	0.774	0.248	7.2651e-80
2	Slc25a4	5.6313e-84	0.387458	0.965	0.379	8.62659e-80
2	Wbp4	1.03122e-83	0.27436	0.766	0.255	1.57973e-79
2	Atf4	1.05611e-83	0.501245	0.95	0.394	1.61785e-79
2	Wac	3.17538e-83	0.269771	0.724	0.23	4.86437e-79
2	Ubl3	7.18019e-83	0.381434	0.943	0.385	1.09993e-78
2	Eif3f	1.01605e-82	0.334892	0.953	0.35	1.55649e-78
2	Jund	3.7033e-82	0.746026	0.983	0.471	5.67309e-78
2	Tspyl4	7.72787e-82	0.274432	0.821	0.286	1.18383e-77
2	Ybx1	1.9477e-81	0.380988	0.98	0.433	2.98369e-77
2	Eef1d	3.17507e-81	0.261433	0.945	0.349	4.86388e-77
2	Ube2d3	4.19763e-80	0.438759	0.975	0.454	6.43035e-76
2	Herpud1	1.00882e-79	0.493635	0.943	0.411	1.54541e-75
2	Gns	2.8956e-79	0.284036	0.868	0.329	4.43576e-75
2	Cox7a2l	3.59703e-79	0.522452	0.985	0.465	5.51028e-75
2	Crebrf	4.11901e-79	0.265183	0.734	0.235	6.30992e-75
2	Ube2b	5.87871e-79	0.250078	0.886	0.32	9.0056e-75
2	Phlda3	9.03266e-79	0.375033	0.483	0.099	1.38371e-74
2	Chchd2	1.16848e-78	0.565426	0.988	0.484	1.79e-74
2	Tmem234	1.23186e-78	0.251412	0.903	0.339	1.88708e-74
2	Scaf11	1.50441e-78	0.308623	0.95	0.406	2.3046e-74
2	Npc2	1.85885e-78	0.3409	0.96	0.372	2.84758e-74
2	Atp1a1	3.07204e-78	0.331291	0.881	0.349	4.70605e-74
2	Saraf	4.8777e-78	0.267739	0.915	0.356	7.47215e-74
2	Rpl41	1.29656e-77	0.613989	0.995	0.765	1.98621e-73
2	Tpr	3.76855e-77	0.255211	0.923	0.357	5.77304e-73
2	Senp6	6.85748e-77	0.28823	0.918	0.368	1.0505e-72
2	Eif4a1	1.04591e-76	0.270634	0.91	0.362	1.60223e-72
2	Smim13	1.43317e-76	0.256924	0.517	0.129	2.19547e-72
2	Gadd45g	1.55821e-76	0.311876	0.639	0.182	2.38703e-72
2	H2-D1	2.88192e-76	0.359039	0.938	0.39	4.41482e-72
2	Rpl31	4.89776e-76	0.442719	0.978	0.42	7.50288e-72
2	Pdia6	7.30531e-76	0.354876	0.903	0.376	1.1191e-71
2	Eif3c	1.49935e-75	0.419921	0.963	0.434	2.29686e-71
2	Dpysl2	3.5126e-75	0.261243	0.634	0.194	5.38095e-71
2	Atp5l	2.59224e-74	0.359679	0.978	0.439	3.97105e-70
2	Golga4	3.38839e-74	0.280531	0.948	0.42	5.19067e-70
2	Calr	6.06108e-74	0.540352	0.978	0.477	9.28497e-70
2	Arhgap5	6.98774e-74	0.300737	0.945	0.414	1.07045e-69
2	Rtn4	8.26607e-74	0.25676	0.918	0.371	1.26628e-69
2	Ncl	1.11903e-73	0.346602	0.945	0.397	1.71424e-69
2	Cox7c	1.66956e-73	0.384906	0.953	0.381	2.5576e-69
2	March7	1.70915e-72	0.254161	0.863	0.335	2.61825e-68
2	Srrm1	2.52383e-72	0.252213	0.948	0.4	3.86625e-68
2	Pgrmc1	2.69939e-72	0.379854	0.92	0.351	4.13519e-68
2	Eif3a	6.24706e-72	0.297794	0.958	0.409	9.56987e-68
2	Hmgn3	6.64355e-72	0.280571	0.9	0.346	1.01772e-67
2	Cox6c	2.15126e-71	0.346944	0.978	0.453	3.29551e-67
2	Rnase4	3.10686e-71	0.508324	0.893	0.347	4.7594e-67
2	Hsp90b1	3.12372e-71	0.584697	0.97	0.513	4.78523e-67
2	Rpl22l1	3.53969e-71	0.31738	0.968	0.373	5.42246e-67
2	Hspa5	3.73293e-71	1.05349	0.985	0.633	5.71848e-67
2	Cox4i1	3.98218e-71	0.446951	0.975	0.478	6.1003e-67
2	Hmgb2	1.5315e-70	0.261151	0.587	0.17	2.34611e-66
2	Ssr4	3.05859e-70	0.352994	0.953	0.405	4.68545e-66
2	Hspa8	5.9857e-70	0.721057	0.975	0.513	9.16949e-66
2	Ubc	2.20783e-69	0.688467	0.995	0.599	3.38217e-65
2	Hint1	1.39411e-68	0.301696	0.96	0.388	2.13563e-64
2	Calm1	3.81184e-68	0.530897	0.973	0.488	5.83935e-64
2	Ctsl	4.53942e-68	0.478948	0.95	0.401	6.95393e-64
2	Cd63	2.22925e-67	0.577284	0.98	0.533	3.41499e-63
2	Atp5e	8.45686e-67	0.254793	0.973	0.437	1.29551e-62
2	Nfil3	2.9568e-66	0.300016	0.45	0.106	4.52953e-62
2	Ubb	3.51865e-65	0.718466	0.985	0.628	5.39022e-61
2	Mt1	1.2721e-64	0.852661	0.998	0.913	1.94874e-60
2	Eprs	1.46348e-64	0.463261	0.963	0.503	2.24191e-60
2	Hsp90aa1	2.2086e-64	0.371075	0.96	0.471	3.38335e-60
2	H3f3a	3.92905e-63	0.351413	0.958	0.413	6.0189e-59
2	Rpl35	3.49804e-62	0.291808	0.98	0.404	5.35865e-58
2	Id3	4.83664e-62	0.508248	0.582	0.179	7.40925e-58
2	Gadd45a	9.00605e-62	0.31913	0.55	0.166	1.37964e-57
2	Fxyd6	8.83994e-61	0.31169	0.751	0.273	1.35419e-56
2	Ccnd2	1.71469e-60	0.40241	0.943	0.468	2.62673e-56
2	Psap	9.47854e-60	0.28994	0.97	0.548	1.45202e-55
2	Atf5	9.80835e-60	0.484419	0.95	0.473	1.50254e-55
2	Mt2	4.44459e-58	0.897828	0.975	0.674	6.80867e-54
2	H1fx	4.36107e-57	0.285139	0.46	0.127	6.68072e-53
2	Rpl29	4.33539e-56	0.489	0.988	0.466	6.64139e-52
2	Naca	1.06468e-54	0.432083	0.993	0.456	1.63098e-50
2	Nupr1	2.0348e-54	1.05038	0.876	0.485	3.11711e-50
2	Pfdn5	2.41731e-54	0.35649	0.988	0.489	3.70308e-50
2	Scg3	7.72907e-53	0.450207	0.983	0.566	1.18402e-48
2	Eef1a1	7.80535e-53	0.460681	0.998	0.79	1.1957e-48
2	Rpl21	1.56334e-52	0.506294	0.99	0.627	2.39488e-48
2	Rps17	5.31897e-52	0.409739	0.98	0.479	8.14813e-48
2	Rpl36a	1.49144e-51	0.271661	0.975	0.419	2.28474e-47
2	H3f3b	3.94188e-51	0.535811	0.968	0.547	6.03857e-47
2	Rpl11	4.89185e-51	0.473505	0.99	0.654	7.49382e-47
2	Rps3	2.96181e-50	0.502569	0.993	0.553	4.5372e-46
2	H2-K1	3.059e-49	0.276614	0.96	0.505	4.68608e-45
2	Rps11	4.57338e-49	0.427673	0.993	0.497	7.00596e-45
2	Rps14	5.42594e-49	0.460252	0.993	0.688	8.312e-45
2	Rps28	1.37783e-47	0.359749	0.983	0.469	2.1107e-43
2	Rpl7a	4.52421e-47	0.312775	0.985	0.459	6.93064e-43
2	Rpl10a	1.84521e-46	0.313327	0.985	0.485	2.82668e-42
2	Wnt4	7.42709e-46	0.338915	0.948	0.457	1.13776e-41
2	Tpt1	9.59979e-45	0.441006	0.998	0.832	1.47059e-40
2	Rps7	1.02705e-44	0.441415	0.993	0.563	1.57334e-40
2	Atp2a2	1.43145e-43	0.334499	0.953	0.508	2.19285e-39
2	Rpl32	5.21074e-43	0.43389	0.99	0.692	7.98233e-39
2	Rpl39	4.85366e-42	0.343338	0.99	0.494	7.43532e-38
2	Itm2b	1.07976e-41	0.352475	0.963	0.536	1.65409e-37
2	Rps6	3.05704e-41	0.420314	0.993	0.572	4.68307e-37
2	Scg2	3.78727e-40	0.440412	0.975	0.689	5.80172e-36
2	Rps25	5.79978e-40	0.25476	0.988	0.493	8.88468e-36
2	Rpl4	8.17831e-39	0.296941	0.988	0.506	1.25284e-34
2	Fau	8.22503e-39	0.388315	0.995	0.624	1.25999e-34
2	Rps18	1.44988e-38	0.384392	0.998	0.656	2.22107e-34
2	Rpl17	1.61529e-38	0.382891	0.993	0.662	2.47446e-34
2	Rplp0	1.9884e-38	0.376491	0.988	0.552	3.04603e-34
2	Iapp	2.07398e-38	0.708113	1	0.992	3.17713e-34
2	Rpl35a	1.51416e-37	0.371635	0.99	0.612	2.31954e-33
2	Hsph1	2.09402e-37	0.369931	0.425	0.146	3.20783e-33
2	Rpl18	4.02051e-36	0.361344	0.985	0.578	6.15902e-32
2	Rpl15	4.16096e-36	0.285558	0.99	0.544	6.37417e-32
2	Rpl37	1.90604e-35	0.370497	0.985	0.583	2.91986e-31
2	Hsp90ab1	5.09593e-35	0.330629	0.99	0.601	7.80645e-31
2	Rps3a1	1.60118e-34	0.296482	1	0.728	2.45284e-30
2	Rps27	6.13768e-34	0.31293	0.985	0.542	9.40231e-30
2	Rps24	1.12067e-33	0.356616	0.998	0.812	1.71676e-29
2	Rpl36	1.61202e-33	0.350307	0.993	0.628	2.46946e-29
2	Rpl26	2.19361e-33	0.339251	0.99	0.649	3.36039e-29
2	Rpl9	4.6166e-33	0.275986	0.99	0.707	7.07217e-29
2	Eef2	3.92471e-32	0.325214	0.99	0.603	6.01227e-28
2	Rpl7	4.88922e-32	0.308628	0.985	0.535	7.48979e-28
2	Rps15a	1.11495e-31	0.295107	0.99	0.59	1.708e-27
2	Rpl38	1.32039e-31	0.34316	0.993	0.582	2.02271e-27
2	Rpl5	9.76018e-31	0.309712	0.983	0.586	1.49516e-26
2	Rpl19	1.13922e-30	0.264127	0.993	0.722	1.74517e-26
2	Rps20	1.19795e-29	0.308213	0.995	0.657	1.83513e-25
2	Rpl24	1.65227e-29	0.285079	0.993	0.572	2.53112e-25
2	Rps13	6.44636e-28	0.261023	0.993	0.618	9.87517e-24
2	Chga	9.49505e-28	0.350895	0.993	0.821	1.45455e-23
2	Rps2	5.32416e-27	0.254935	0.995	0.687	8.15607e-23
2	Rpl14	7.74157e-27	0.266451	0.99	0.59	1.18593e-22
2	Rps15	6.83239e-26	0.26438	0.985	0.618	1.04665e-21
2	Rpl34	1.68877e-25	0.265791	0.99	0.635	2.58703e-21
3	Higd1a	0	0.805316	0.872	0.014	0
3	Irx1	3.67697e-302	0.685053	0.728	0.01	5.63276e-298
3	Irx2	5.86286e-285	0.648019	0.785	0.022	8.98131e-281
3	Slc25a33	1.20313e-248	0.434868	0.667	0.016	1.84308e-244
3	Kcnk3	9.02448e-244	0.85937	0.8	0.038	1.38246e-239
3	Eef1a2	1.19461e-231	0.513446	0.682	0.022	1.83003e-227
3	Gpx3	9.59253e-205	1.59212	0.938	0.098	1.46948e-200
3	Ace2	1.2446e-189	0.359339	0.518	0.012	1.90661e-185
3	Gnai1	1.17216e-177	0.358007	0.605	0.031	1.79563e-173
3	Arx	9.25657e-171	0.342213	0.426	0.006	1.41801e-166
3	Neto2	7.95343e-168	0.325053	0.446	0.01	1.21839e-163
3	Ctxn2	2.47271e-165	0.32309	0.492	0.017	3.78794e-161
3	Olfm1	9.6958e-164	0.533751	0.631	0.043	1.4853e-159
3	Nudt11	1.22448e-163	0.423204	0.59	0.035	1.87578e-159
3	Pappa2	1.44216e-162	0.322755	0.523	0.021	2.20925e-158
3	Etv1	3.85783e-157	0.743562	0.836	0.094	5.90982e-153
3	Nxph1	1.08525e-154	0.366434	0.487	0.019	1.6625e-150
3	Sfrp5	2.49324e-154	0.395748	0.503	0.021	3.8194e-150
3	Ffar4	5.25663e-152	0.300635	0.615	0.041	8.05264e-148
3	Rhou	1.11577e-151	0.696487	0.81	0.097	1.70924e-147
3	Basp1	8.73874e-148	0.479303	0.585	0.038	1.33869e-143
3	Lhfpl2	1.94145e-145	0.304645	0.503	0.025	2.97411e-141
3	Edn3	9.46036e-143	0.33031	0.323	0.002	1.44923e-138
3	Mafb	1.64963e-134	0.560447	0.754	0.094	2.52707e-130
3	Id1	2.03631e-132	0.363592	0.39	0.012	3.11943e-128
3	Plin3	9.23622e-131	0.366019	0.672	0.069	1.4149e-126
3	Ugt2b35	5.07128e-130	0.379187	0.421	0.017	7.7687e-126
3	Gdf15	1.84778e-125	0.742151	0.754	0.099	2.83062e-121
3	Ugt2b34	2.43156e-124	1.44737	0.913	0.214	3.7249e-120
3	Rbp4	1.84431e-123	1.39953	0.949	0.206	2.8253e-119
3	Gria3	1.72421e-122	0.258842	0.518	0.038	2.64132e-118
3	Spp1	1.21664e-118	0.819112	0.585	0.059	1.86377e-114
3	Sord	1.04714e-117	0.337869	0.641	0.077	1.60412e-113
3	Hist3h2ba	1.35476e-117	0.346428	0.538	0.046	2.07536e-113
3	A2ml1	1.43905e-115	0.318164	0.518	0.045	2.20448e-111
3	Igfbp7	1.68927e-110	1.23519	0.877	0.218	2.58779e-106
3	Agpat4	4.05386e-110	0.351741	0.738	0.11	6.21011e-106
3	Snhg6	2.28672e-109	0.645831	0.867	0.203	3.50303e-105
3	Snhg12	1.34455e-108	0.841854	0.933	0.258	2.05972e-104
3	Calb1	1.43136e-106	0.483726	0.626	0.08	2.1927e-102
3	Arnt2	1.36397e-105	0.267844	0.462	0.038	2.08947e-101
3	Ttr	6.8325e-105	2.41827	0.964	0.387	1.04667e-100
3	Epb41l4aos	1.05202e-102	0.5913	0.862	0.202	1.61159e-98
3	Rpl13a	1.29835e-101	0.883087	0.979	0.355	1.98894e-97
3	Myo1b	2.89765e-101	0.253159	0.631	0.087	4.43891e-97
3	Rps16	3.53678e-99	1.24883	0.995	0.605	5.418e-95
3	Klf4	4.77011e-99	0.260313	0.441	0.036	7.30733e-95
3	Dbpht2	4.76054e-97	0.347487	0.559	0.068	7.29267e-93
3	Rps5	5.10236e-97	1.21412	1	0.573	7.8163e-93
3	Gm45847	7.46285e-97	0.311716	0.6	0.083	1.14323e-92
3	Mif	2.42511e-96	0.925448	0.974	0.35	3.71502e-92
3	Gadd45b	3.2873e-96	0.34085	0.585	0.08	5.03581e-92
3	Pla2g12a	2.27058e-95	0.807375	0.923	0.291	3.4783e-91
3	Tmem59l	3.6179e-95	0.487649	0.759	0.143	5.54226e-91
3	Eef1b2	8.384e-95	1.26133	0.995	0.461	1.28434e-90
3	Rpl13	1.46119e-94	1.08313	1	0.833	2.2384e-90
3	Gcg	3.02347e-94	2.84202	0.995	0.98	4.63165e-90
3	Ang	9.35642e-94	1.39672	0.933	0.311	1.43331e-89
3	Gc	1.05403e-93	0.38861	0.518	0.06	1.61467e-89
3	Cd81	2.0575e-93	0.706979	0.933	0.224	3.15188e-89
3	Rplp1	2.16175e-93	1.21551	0.995	0.655	3.31158e-89
3	Gm10073	6.04574e-93	0.2871	0.713	0.137	9.26147e-89
3	Rpl27a	7.8748e-93	1.12493	0.99	0.77	1.20634e-88
3	Rpsa	1.6962e-92	1.15219	1	0.703	2.59841e-88
3	Tubb5	2.33928e-91	0.706251	0.867	0.244	3.58354e-87
3	Ifitm2	3.51805e-91	0.381052	0.544	0.072	5.3893e-87
3	Rps19	4.90937e-91	1.10458	1	0.673	7.52066e-87
3	Rpl9	9.44333e-91	1.10209	0.99	0.735	1.44662e-86
3	Maff	1.20034e-90	0.336914	0.59	0.087	1.8388e-86
3	Rps27a	1.4257e-90	1.04589	0.995	0.724	2.18402e-86
3	Gng2	1.46646e-90	0.286428	0.446	0.043	2.24647e-86
3	Rack1	2.50296e-90	1.12922	0.995	0.544	3.83428e-86
3	Rpl15	7.15184e-90	1.11105	0.985	0.588	1.09559e-85
3	Rpl18a	8.95402e-90	1.13398	0.99	0.552	1.37167e-85
3	Gm11808	7.25448e-89	0.388774	0.846	0.226	1.11131e-84
3	Ctsz	1.4367e-88	0.435632	0.862	0.239	2.20088e-84
3	Rpl23	1.98943e-88	1.09545	1	0.652	3.04761e-84
3	Rpl19	2.38414e-88	0.948185	1	0.748	3.65226e-84
3	Npm1	2.01669e-87	1.14377	0.995	0.493	3.08936e-83
3	Rpl7a	2.54307e-87	1.06406	1	0.51	3.89573e-83
3	Cd151	6.65445e-87	0.309665	0.549	0.079	1.0194e-82
3	Rplp0	7.27727e-87	1.02429	0.995	0.594	1.11481e-82
3	Entpd2	9.00761e-87	0.416037	0.605	0.096	1.37988e-82
3	Rpl8	9.35201e-87	1.0196	0.995	0.704	1.43263e-82
3	Rpl17	1.19068e-86	1.02254	0.995	0.694	1.82401e-82
3	Rps2	1.422e-86	1.01569	0.995	0.717	2.17835e-82
3	Aplp1	1.49364e-86	0.967815	0.944	0.387	2.28811e-82
3	Lpl	1.96683e-86	0.467648	0.882	0.223	3.01298e-82
3	Cst3	3.41633e-86	1.16405	0.979	0.529	5.23348e-82
3	Eef1g	3.47442e-86	0.904204	0.99	0.44	5.32246e-82
3	Rps3	4.63885e-86	1.04218	0.979	0.597	7.10625e-82
3	Resp18	6.09642e-86	1.42888	0.959	0.562	9.33911e-82
3	Rpl30	1.23829e-85	1.01888	1	0.713	1.89693e-81
3	Tmem27	2.72813e-85	0.966835	0.918	0.323	4.17923e-81
3	Rpl23a	3.28405e-85	1.11289	0.985	0.454	5.03084e-81
3	Alcam	3.76737e-85	0.424031	0.851	0.221	5.77124e-81
3	Rps15a	8.16764e-85	1.0161	0.995	0.629	1.2512e-80
3	Rps13	1.38757e-84	0.98126	1	0.654	2.12562e-80
3	Pcsk1n	2.39982e-84	1.21275	0.969	0.72	3.67628e-80
3	Snrpf	2.96634e-84	0.548728	0.944	0.319	4.54414e-80
3	Id3	6.63724e-84	0.557371	0.872	0.191	1.01676e-79
3	Eif4b	2.16471e-83	0.702205	0.974	0.379	3.31612e-79
3	Rpl28	2.65315e-83	1.01151	0.99	0.588	4.06436e-79
3	Rpl35a	1.23933e-82	0.985148	0.995	0.649	1.89853e-78
3	Rps10	1.42617e-82	0.997191	0.995	0.673	2.18475e-78
3	Cald1	1.77772e-82	0.446618	0.482	0.058	2.72328e-78
3	5430416N02Rik	2.50077e-82	0.327055	0.61	0.11	3.83093e-78
3	Dut	4.90031e-82	0.559514	0.897	0.281	7.50679e-78
3	Rpl29	5.03092e-82	1.03891	0.99	0.517	7.70686e-78
3	Hnrnpa1	9.88545e-82	0.51531	0.831	0.225	1.51435e-77
3	Rps3a1	1.19195e-81	0.96449	0.99	0.756	1.82595e-77
3	Plet1	2.61331e-81	0.319759	0.379	0.035	4.00333e-77
3	5330417C22Rik	3.14178e-81	0.518256	0.903	0.28	4.81289e-77
3	E030030I06Rik	4.08899e-81	0.280751	0.467	0.059	6.26392e-77
3	Rps23	7.47966e-81	0.973237	0.995	0.663	1.14581e-76
3	Myc	1.50105e-80	0.324379	0.549	0.085	2.29946e-76
3	Rgs17	1.5318e-80	0.321365	0.656	0.127	2.34657e-76
3	Arg1	2.04158e-79	0.257927	0.415	0.04	3.12749e-75
3	Cox7c	2.11589e-79	0.847471	0.985	0.434	3.24133e-75
3	Selenop	2.26347e-79	0.99325	0.892	0.321	3.4674e-75
3	Imp3	2.69715e-78	0.498119	0.933	0.311	4.13176e-74
3	Eif2a	3.4857e-78	0.408113	0.856	0.243	5.33974e-74
3	Cystm1	3.57738e-78	0.673506	0.959	0.34	5.48019e-74
3	Defb1	7.43751e-78	0.480252	0.518	0.075	1.13935e-73
3	Rps12	7.44811e-78	0.994963	0.995	0.631	1.14098e-73
3	Dusp8	7.53572e-78	0.437974	0.764	0.177	1.1544e-73
3	Rpl7	9.86987e-78	0.930936	0.995	0.578	1.51197e-73
3	Rps27	1.53381e-77	0.984389	1	0.584	2.34965e-73
3	Snx18	1.80054e-77	0.267819	0.646	0.129	2.75825e-73
3	Rpl11	1.92e-77	0.886513	0.995	0.687	2.94125e-73
3	Rpl32	1.96044e-77	0.913301	1	0.72	3.00319e-73
3	Pgrmc1	2.06215e-77	0.94165	0.979	0.402	3.15901e-73
3	Selenoh	4.01282e-77	0.400443	0.769	0.207	6.14723e-73
3	Me1	1.39352e-76	0.299376	0.626	0.126	2.13474e-72
3	Gria2	2.89074e-76	0.251709	0.738	0.151	4.42833e-72
3	Rpl27	4.08217e-76	0.648555	0.979	0.393	6.25348e-72
3	Rps25	5.34757e-76	0.975231	0.99	0.542	8.19194e-72
3	Rps8	6.27228e-76	0.885835	1	0.736	9.60851e-72
3	Uba52	7.53865e-76	0.343506	0.826	0.233	1.15485e-71
3	Nop53	8.15796e-76	0.413341	0.913	0.3	1.24972e-71
3	Rps18	1.11556e-75	0.910112	1	0.69	1.70893e-71
3	Gm1673	1.12253e-75	0.36571	0.656	0.144	1.7196e-71
3	Rpl26	1.69509e-75	0.885681	1	0.681	2.59672e-71
3	Eif3i	3.60586e-75	0.496636	0.918	0.322	5.52382e-71
3	Rpl35	5.63502e-75	0.905806	1	0.459	8.63228e-71
3	Rps29	7.342e-75	0.872759	1	0.606	1.12472e-70
3	Rpl14	7.49908e-75	0.890162	1	0.628	1.14878e-70
3	Rps4x	1.26509e-74	0.911166	0.99	0.621	1.938e-70
3	Tnfrsf12a	3.18012e-74	0.542183	0.595	0.118	4.87163e-70
3	Nap1l5	4.06327e-74	0.327466	0.595	0.11	6.22453e-70
3	Mgat4b	7.17268e-74	0.281254	0.795	0.208	1.09878e-69
3	Rps9	8.43358e-74	0.986682	1	0.539	1.29194e-69
3	Rpl6	1.1962e-73	0.845228	1	0.666	1.83246e-69
3	Rps24	1.87013e-73	0.836594	1	0.83	2.86486e-69
3	Fxyd6	5.30233e-73	0.649091	0.928	0.303	8.12264e-69
3	Rpl5	6.45876e-73	0.903551	0.99	0.625	9.89417e-69
3	Eif3e	8.86455e-73	0.577369	0.954	0.365	1.35796e-68
3	Ybx3	1.30531e-72	0.494019	0.897	0.283	1.9996e-68
3	Bend7	1.48144e-72	0.461786	0.856	0.259	2.26941e-68
3	Cpq	2.31248e-72	0.534709	0.846	0.29	3.54249e-68
3	Nhp2	3.32032e-72	0.277531	0.621	0.13	5.08639e-68
3	Sdc2	4.5702e-72	0.3255	0.723	0.177	7.00108e-68
3	Nsa2	1.23821e-71	0.51684	0.933	0.331	1.89681e-67
3	Spint2	1.69933e-71	0.815514	0.944	0.407	2.6032e-67
3	Rabggtb	2.34438e-71	0.358626	0.774	0.214	3.59135e-67
3	Zfp704	2.66935e-71	0.460572	0.826	0.247	4.08918e-67
3	Rplp2	3.01744e-71	0.898888	0.995	0.589	4.62242e-67
3	Ube4b	3.13095e-71	0.322618	0.79	0.213	4.7963e-67
3	Rpl36a	3.34334e-71	0.891134	0.99	0.472	5.12167e-67
3	Lpin2	4.58736e-71	0.251747	0.626	0.122	7.02737e-67
3	Uqcrfs1	6.9525e-71	0.46903	0.913	0.314	1.06505e-66
3	Cct2	8.634e-71	0.57157	0.933	0.343	1.32264e-66
3	Rps7	9.92103e-71	0.892592	0.99	0.605	1.5198e-66
3	Mcub	1.76796e-70	0.253302	0.446	0.063	2.70833e-66
3	Cpn1	4.39078e-70	0.333436	0.785	0.224	6.72624e-66
3	Rps20	4.49429e-70	0.809981	1	0.69	6.88481e-66
3	Rpl34	4.86527e-70	0.8334	1	0.669	7.4531e-66
3	Eif3f	6.07333e-70	0.600917	0.985	0.406	9.30373e-66
3	Rpl18	9.03595e-70	0.817481	0.99	0.618	1.38422e-65
3	Usf2	1.1922e-69	0.36615	0.897	0.289	1.82633e-65
3	Hint1	1.52067e-69	0.746609	0.99	0.441	2.32952e-65
3	Fbl	1.52395e-69	0.344301	0.836	0.261	2.33453e-65
3	Eef1a1	1.82434e-69	0.890587	1	0.81	2.79471e-65
3	Fam221a	2.13114e-69	0.403832	0.513	0.087	3.2647e-65
3	Rps27rt	2.80962e-69	0.319882	0.749	0.213	4.30405e-65
3	Zwint	4.14273e-69	0.505473	0.938	0.323	6.34625e-65
3	Myl12a	4.34857e-69	0.507521	0.836	0.256	6.66157e-65
3	Arpc1a	4.63261e-69	0.614781	0.969	0.393	7.09669e-65
3	Rpl22l1	4.85594e-69	0.833108	0.979	0.43	7.43882e-65
3	Jun	1.058e-68	0.488592	0.877	0.255	1.62075e-64
3	Ctsl	4.26877e-68	0.977691	0.964	0.454	6.53932e-64
3	Npc2	4.46744e-68	0.692291	0.969	0.43	6.84368e-64
3	App	5.48809e-68	0.689992	0.964	0.396	8.40721e-64
3	Rpl37a	6.12786e-68	0.783339	1	0.7	9.38726e-64
3	Tbca	6.61636e-68	0.587741	0.979	0.376	1.01356e-63
3	Hspd1	7.29873e-68	0.53422	0.928	0.343	1.11809e-63
3	Eif3k	8.95643e-68	0.490076	0.969	0.362	1.37203e-63
3	Hspe1	1.71509e-67	0.561279	0.959	0.381	2.62734e-63
3	Rps14	3.17542e-67	0.813267	1	0.717	4.86443e-63
3	Rpl24	6.93822e-67	0.790771	1	0.613	1.06287e-62
3	Tmsb10	7.00202e-67	0.587433	0.667	0.158	1.07264e-62
3	Tpt1	9.52213e-67	0.779883	0.995	0.849	1.45869e-62
3	Glud1	1.04001e-66	0.464523	0.831	0.273	1.59319e-62
3	AI413582	1.44864e-66	0.39106	0.764	0.224	2.21916e-62
3	Kmt5a	1.75408e-66	0.397631	0.805	0.229	2.68707e-62
3	Eif3h	2.03906e-66	0.634305	0.964	0.378	3.12364e-62
3	Snrpd1	2.88556e-66	0.315886	0.836	0.266	4.42039e-62
3	Eef1d	3.14055e-66	0.532441	0.985	0.404	4.811e-62
3	Timm10	5.39981e-66	0.330387	0.682	0.176	8.27197e-62
3	Rps21	6.52603e-66	0.779509	0.99	0.713	9.99723e-62
3	Rps26	7.97286e-66	0.854137	0.995	0.545	1.22136e-61
3	Rab12	8.27937e-66	0.360791	0.836	0.269	1.26832e-61
3	Rpl4	1.70986e-65	0.895496	0.99	0.553	2.61934e-61
3	Itm2b	1.90223e-65	0.935476	0.985	0.576	2.91403e-61
3	Myl12b	2.50712e-65	0.52969	0.892	0.312	3.84066e-61
3	Cct5	3.66638e-65	0.440645	0.933	0.35	5.61653e-61
3	Rpl38	5.23221e-65	0.800963	1	0.621	8.01522e-61
3	Gnas	5.61295e-65	1.02022	0.995	0.649	8.59848e-61
3	Snrpd3	6.50087e-65	0.360788	0.79	0.244	9.95868e-61
3	Clu	8.42864e-65	1.53303	0.692	0.17	1.29118e-60
3	Hnrnpa0	1.29024e-64	0.486592	0.933	0.339	1.97651e-60
3	Tomm5	1.66326e-64	0.33992	0.805	0.244	2.54794e-60
3	Aprt	2.813e-64	0.351782	0.846	0.274	4.30924e-60
3	Rps11	3.09203e-64	0.865379	0.985	0.547	4.73669e-60
3	Npdc1	4.38181e-64	0.388454	0.913	0.321	6.7125e-60
3	Slc25a5	6.01645e-64	0.545113	0.944	0.362	9.2166e-60
3	Itm2c	9.3527e-64	0.494331	0.928	0.37	1.43274e-59
3	Lap3	2.50092e-63	0.27483	0.713	0.192	3.83117e-59
3	Hdgf	8.29202e-63	0.483816	0.954	0.341	1.27025e-58
3	Cacnb3	1.79806e-62	0.277786	0.687	0.18	2.75445e-58
3	Mrpl30	1.83284e-62	0.435825	0.949	0.35	2.80772e-58
3	Ncam1	1.97539e-62	0.304178	0.826	0.253	3.0261e-58
3	Hspa2	2.19189e-62	0.360694	0.538	0.111	3.35776e-58
3	Mid1ip1	2.25984e-62	0.383073	0.831	0.269	3.46185e-58
3	Ubxn1	2.8506e-62	0.455274	0.985	0.367	4.36684e-58
3	Camk2n2	4.5121e-62	0.377277	0.872	0.296	6.91209e-58
3	Zfand5	4.66589e-62	0.426013	0.918	0.342	7.14768e-58
3	Rnase4	1.06399e-61	0.841956	0.938	0.397	1.62992e-57
3	Rpl37	1.62072e-61	0.774178	0.995	0.621	2.48278e-57
3	2310061I04Rik	2.74011e-61	0.311544	0.703	0.194	4.19757e-57
3	Gsto1	3.24182e-61	0.365461	0.713	0.193	4.96614e-57
3	Neu1	3.59182e-61	0.331799	0.851	0.287	5.50231e-57
3	Rpl12	4.68993e-61	0.846171	0.995	0.591	7.1845e-57
3	Polr1d	1.02526e-60	0.438742	0.923	0.353	1.57059e-56
3	Psma5	1.02532e-60	0.280624	0.785	0.257	1.57069e-56
3	Camk2d	1.20347e-60	0.278855	0.718	0.192	1.84359e-56
3	Scg5	1.4563e-60	0.856163	0.954	0.56	2.23091e-56
3	Eef2	1.77045e-60	0.782287	0.985	0.641	2.71216e-56
3	Pam	2.22088e-60	0.613224	0.979	0.415	3.40216e-56
3	Snrpd2	3.30212e-60	0.346797	0.908	0.331	5.05852e-56
3	Hmgn1	3.56232e-60	0.486251	0.949	0.363	5.45712e-56
3	Phb2	4.04152e-60	0.386359	0.908	0.326	6.1912e-56
3	Rpl10a	7.36336e-60	0.796713	0.995	0.533	1.12799e-55
3	Fau	9.78716e-60	0.719838	1	0.66	1.4993e-55
3	Rps6	9.98641e-60	0.748014	1	0.613	1.52982e-55
3	Map1lc3a	1.21811e-59	0.322297	0.882	0.304	1.86602e-55
3	Sbds	1.88647e-59	0.305834	0.872	0.295	2.88988e-55
3	Gstp1	2.0483e-59	0.482737	0.815	0.256	3.13778e-55
3	Pnrc1	2.22837e-59	0.289921	0.785	0.242	3.41365e-55
3	Npm3	3.65521e-59	0.255441	0.641	0.163	5.59941e-55
3	Rpl22	3.72129e-59	0.787758	0.995	0.514	5.70064e-55
3	Ptms	5.17285e-59	0.401392	0.918	0.334	7.92429e-55
3	Rps15	5.37599e-59	0.754848	0.995	0.653	8.23548e-55
3	Itgb1	6.88357e-59	0.360387	0.851	0.29	1.05449e-54
3	Naca	7.71129e-59	0.767202	0.99	0.509	1.18129e-54
3	Atp5g2	9.4094e-59	0.660187	0.985	0.439	1.44143e-54
3	Tmsb15b1	9.54413e-59	0.351482	0.528	0.118	1.46207e-54
3	Fundc2	1.05966e-58	0.30184	0.815	0.278	1.62329e-54
3	Slc7a8	1.29834e-58	0.305295	0.723	0.212	1.98892e-54
3	Trmt112	1.45039e-58	0.414864	0.944	0.334	2.22186e-54
3	Slc25a39	2.57259e-58	0.435408	0.944	0.352	3.94096e-54
3	Gstt2	2.72738e-58	0.256443	0.626	0.154	4.17808e-54
3	Emg1	3.32612e-58	0.277675	0.841	0.278	5.09529e-54
3	Rpl36al	3.51404e-58	0.396894	0.954	0.372	5.38315e-54
3	Lsm4	3.89908e-58	0.298841	0.841	0.283	5.973e-54
3	Impdh2	4.46527e-58	0.268543	0.61	0.16	6.84035e-54
3	Pmm1	5.41712e-58	0.261525	0.667	0.177	8.29848e-54
3	Tpm1	7.6817e-58	0.432872	0.733	0.207	1.17676e-53
3	Rpl21	9.14911e-58	0.72158	0.995	0.662	1.40155e-53
3	Tkt	1.56845e-57	0.35531	0.8	0.268	2.40271e-53
3	Ppp1r14b	2.41028e-57	0.395873	0.882	0.32	3.69231e-53
3	Snrpg	4.52896e-57	0.25237	0.764	0.243	6.93792e-53
3	H2-Q2	4.81078e-57	0.294101	0.79	0.267	7.36963e-53
3	Gclm	7.68967e-57	0.518591	0.949	0.364	1.17798e-52
3	Nucb1	1.01061e-56	0.353028	0.846	0.311	1.54816e-52
3	Rbbp7	1.09443e-56	0.400822	0.908	0.346	1.67656e-52
3	Anp32b	1.09959e-56	0.486487	0.964	0.372	1.68446e-52
3	Rnf130	1.29577e-56	0.439297	0.918	0.357	1.98499e-52
3	Rps17	1.70637e-56	0.747524	0.99	0.528	2.61399e-52
3	Ndn	1.83983e-56	0.262739	0.646	0.174	2.81843e-52
3	C1qbp	2.0139e-56	0.344305	0.841	0.282	3.08509e-52
3	Ran	2.20064e-56	0.377879	0.964	0.347	3.37116e-52
3	Tmsb15b2	2.3607e-56	0.336047	0.528	0.116	3.61636e-52
3	Tspan7	3.01414e-56	0.324781	0.826	0.292	4.61736e-52
3	Sdc4	3.1421e-56	0.388642	0.744	0.233	4.81338e-52
3	Sf3b5	3.22316e-56	0.338248	0.836	0.291	4.93756e-52
3	Yaf2	4.90813e-56	0.400906	0.759	0.256	7.51876e-52
3	Ola1	5.18766e-56	0.297196	0.795	0.26	7.94698e-52
3	Tm4sf4	6.0877e-56	0.510773	0.892	0.334	9.32575e-52
3	Ugdh	9.49868e-56	0.429239	0.738	0.229	1.4551e-51
3	Epcam	9.89315e-56	0.473674	0.933	0.365	1.51553e-51
3	Bax	1.17659e-55	0.40872	0.959	0.376	1.80242e-51
3	Zcrb1	1.40664e-55	0.473482	0.964	0.387	2.15484e-51
3	Rps28	2.17018e-55	0.756821	0.995	0.518	3.3245e-51
3	Nefm	2.70257e-55	0.305004	0.513	0.106	4.14006e-51
3	Atp5c1	3.4013e-55	0.487787	0.959	0.387	5.21046e-51
3	Gng5	4.87228e-55	0.633932	0.985	0.412	7.46385e-51
3	Dek	6.61402e-55	0.292704	0.769	0.247	1.0132e-50
3	Acbd6	7.01902e-55	0.290791	0.892	0.32	1.07524e-50
3	Pa2g4	7.21938e-55	0.252354	0.846	0.294	1.10594e-50
3	Eif3m	7.31764e-55	0.333378	0.918	0.337	1.12099e-50
3	Card19	8.21677e-55	0.298376	0.703	0.204	1.25873e-50
3	Rgs7bp	9.18465e-55	0.251698	0.446	0.08	1.407e-50
3	Cstb	1.44245e-54	0.301839	0.856	0.3	2.20968e-50
3	Gm2000	1.88956e-54	0.262718	0.533	0.12	2.89462e-50
3	1700019D03Rik	2.78448e-54	0.285224	0.769	0.245	4.26554e-50
3	Rpl31	3.20031e-54	0.589535	0.99	0.474	4.90255e-50
3	Bzw2	3.39285e-54	0.269199	0.646	0.174	5.19751e-50
3	Cct4	3.59469e-54	0.366162	0.944	0.358	5.50671e-50
3	Cct3	4.65874e-54	0.266625	0.826	0.292	7.13672e-50
3	Pabpc1	5.78522e-54	0.475287	0.969	0.432	8.86238e-50
3	Fgl2	6.37293e-54	0.307815	0.421	0.076	9.76269e-50
3	Uqcrh	6.81383e-54	0.448968	0.969	0.41	1.04381e-49
3	Mbnl2	1.00373e-53	0.315625	0.918	0.365	1.53762e-49
3	Adh5	1.79748e-53	0.301322	0.8	0.28	2.75355e-49
3	Rpl39	2.02726e-53	0.727179	0.985	0.543	3.10556e-49
3	Psenen	2.4327e-53	0.288117	0.933	0.334	3.72666e-49
3	2010107E04Rik	2.63973e-53	0.302354	0.908	0.334	4.0438e-49
3	Nbdy	2.83468e-53	0.292522	0.805	0.279	4.34245e-49
3	Eif5a	2.91401e-53	0.505441	0.969	0.373	4.46397e-49
3	Foxp1	3.53583e-53	0.294274	0.836	0.291	5.41654e-49
3	Ss18l2	3.7924e-53	0.319221	0.862	0.302	5.80957e-49
3	Rpl36	5.44783e-53	0.667036	1	0.663	8.34553e-49
3	Rpl3	7.31266e-53	0.707121	0.995	0.62	1.12023e-48
3	Spg21	1.07664e-52	0.253275	0.785	0.252	1.6493e-48
3	Bbc3	1.14674e-52	0.299819	0.697	0.202	1.75669e-48
3	Snu13	1.3025e-52	0.348745	0.918	0.338	1.9953e-48
3	Atf3	2.09791e-52	0.317575	0.39	0.063	3.21378e-48
3	Rp9	3.41597e-52	0.311662	0.938	0.364	5.23293e-48
3	Psmb1	6.80195e-52	0.382488	0.913	0.362	1.04199e-47
3	Esd	1.00069e-51	0.498026	0.949	0.359	1.53295e-47
3	Snrpe	1.02685e-51	0.28253	0.856	0.31	1.57303e-47
3	Rala	1.40952e-51	0.280845	0.903	0.319	2.15924e-47
3	Pyy	1.76595e-51	1.08583	0.949	0.498	2.70525e-47
3	Pfn1	1.85275e-51	0.330932	0.903	0.326	2.83822e-47
3	Rabac1	1.86041e-51	0.535296	0.969	0.419	2.84997e-47
3	Wdr83os	1.95897e-51	0.26182	0.826	0.286	3.00094e-47
3	Polr2m	2.02516e-51	0.265709	0.872	0.306	3.10234e-47
3	Nop10	3.67265e-51	0.282221	0.872	0.308	5.62614e-47
3	Kdelr1	4.00422e-51	0.292302	0.892	0.33	6.13407e-47
3	Txn1	4.37254e-51	0.384794	0.826	0.288	6.6983e-47
3	Rheb	5.82865e-51	0.320221	0.928	0.35	8.92891e-47
3	Hcfc1r1	1.21519e-50	0.283416	0.867	0.313	1.86155e-46
3	B2m	1.31435e-50	0.275599	0.651	0.192	2.01346e-46
3	Zfp706	1.46048e-50	0.310124	0.903	0.325	2.23731e-46
3	Clta	2.52632e-50	0.527662	0.985	0.444	3.87007e-46
3	Cebpb	4.50133e-50	0.418118	0.928	0.337	6.89558e-46
3	Psph	5.03587e-50	0.28221	0.549	0.139	7.71444e-46
3	Vdac2	1.07453e-49	0.315447	0.944	0.357	1.64608e-45
3	Csnk2a2	2.65101e-49	0.260838	0.805	0.288	4.06108e-45
3	Ube2b	3.1447e-49	0.344431	0.928	0.371	4.81736e-45
3	Scpep1	5.24093e-49	0.259107	0.667	0.198	8.02858e-45
3	Atp6v1f	8.15293e-49	0.367663	0.959	0.385	1.24895e-44
3	Aimp1	9.22312e-49	0.35737	0.938	0.374	1.41289e-44
3	Btg3	9.55047e-49	0.291048	0.569	0.15	1.46304e-44
3	Rab25	1.25935e-48	0.25364	0.774	0.274	1.9292e-44
3	0610040J01Rik	1.59778e-48	0.291236	0.697	0.224	2.44764e-44
3	Tomm20	1.64521e-48	0.434842	0.954	0.399	2.5203e-44
3	Btf3	1.70224e-48	0.624266	0.979	0.467	2.60766e-44
3	Nme1	5.34321e-48	0.339946	0.928	0.359	8.18526e-44
3	Chchd10	9.44492e-48	0.503084	0.933	0.387	1.44687e-43
3	Drap1	9.58413e-48	0.315605	0.918	0.35	1.46819e-43
3	Dync1li1	2.29199e-47	0.29254	0.559	0.152	3.5111e-43
3	Man1a	2.55651e-47	0.305331	0.805	0.293	3.91631e-43
3	Prdx2	2.9424e-47	0.260702	0.908	0.347	4.50746e-43
3	Cuta	4.70472e-47	0.310113	0.887	0.337	7.20715e-43
3	Ssr2	4.77845e-47	0.281238	0.892	0.336	7.32011e-43
3	Glrx3	8.83974e-47	0.254951	0.867	0.33	1.35416e-42
3	Eif3l	1.98658e-46	0.266431	0.749	0.27	3.04325e-42
3	Spcs1	2.70009e-46	0.350127	0.908	0.335	4.13627e-42
3	Ndufs2	4.54448e-46	0.282145	0.887	0.339	6.96169e-42
3	Ing1	5.97874e-46	0.253629	0.61	0.185	9.15883e-42
3	Pnpla2	9.90451e-46	0.254393	0.487	0.119	1.51727e-41
3	Bri3	1.32971e-45	0.441965	0.974	0.411	2.03699e-41
3	Mageh1	1.43235e-45	0.278017	0.749	0.253	2.19422e-41
3	Cox5b	1.81678e-45	0.349758	0.964	0.364	2.78312e-41
3	Sdf4	2.91854e-45	0.371609	0.928	0.368	4.47092e-41
3	Snrpb	3.2912e-45	0.322405	0.841	0.323	5.04179e-41
3	Emc10	3.3537e-45	0.279445	0.877	0.357	5.13753e-41
3	Rdx	3.44286e-45	0.264103	0.918	0.35	5.27412e-41
3	Tmem176a	3.73973e-45	0.294213	0.862	0.336	5.72889e-41
3	Rps27l	4.57582e-45	0.4048	0.99	0.415	7.00969e-41
3	Cldn4	5.34744e-45	0.483835	0.672	0.212	8.19174e-41
3	Hnrnpf	5.82965e-45	0.366385	0.944	0.383	8.93043e-41
3	Snd1	6.06678e-45	0.256454	0.785	0.283	9.2937e-41
3	Pcsk2	8.636e-45	0.643696	0.959	0.691	1.32295e-40
3	Mbd3	9.9942e-45	0.257395	0.697	0.238	1.53101e-40
3	Gstm1	1.22696e-44	0.296889	0.882	0.328	1.87958e-40
3	Tomm7	1.4898e-44	0.271184	0.903	0.358	2.28223e-40
3	Pcbp2	2.15436e-44	0.337282	0.985	0.408	3.30026e-40
3	Lamtor1	2.21279e-44	0.294212	0.856	0.326	3.38977e-40
3	Ndufa6	4.32859e-44	0.399937	0.985	0.434	6.63097e-40
3	Yipf4	6.54513e-44	0.252124	0.805	0.299	1.00265e-39
3	Ptges3	1.20898e-43	0.278046	0.949	0.368	1.85204e-39
3	Tmem107	1.43158e-43	0.251941	0.687	0.23	2.19303e-39
3	Slc25a4	1.75044e-43	0.402671	0.979	0.436	2.68149e-39
3	Txnrd1	2.04958e-43	0.31271	0.872	0.359	3.13975e-39
3	Reep5	2.68506e-43	0.277688	0.918	0.356	4.11324e-39
3	Bcas2	2.7181e-43	0.292196	0.933	0.363	4.16385e-39
3	Sem1	5.39334e-43	0.378857	0.969	0.403	8.26206e-39
3	Cct7	7.59643e-43	0.251597	0.923	0.373	1.1637e-38
3	Hnrnpc	1.13249e-42	0.297144	0.918	0.365	1.73486e-38
3	Ddt	1.36823e-42	0.255029	0.785	0.302	2.096e-38
3	Rtraf	2.70806e-42	0.275323	0.908	0.366	4.14847e-38
3	Eif4ebp1	3.28522e-42	0.282535	0.831	0.304	5.03264e-38
3	Ncl	9.66094e-42	0.400616	0.985	0.447	1.47996e-37
3	Csnk1e	1.41557e-41	0.282254	0.508	0.136	2.16852e-37
3	Tmed3	2.05255e-41	0.273126	0.913	0.372	3.1443e-37
3	Bex1	4.35872e-41	0.275475	0.851	0.335	6.67713e-37
3	H2afy	5.38218e-41	0.30352	0.944	0.407	8.24496e-37
3	Rpl10	1.15835e-40	0.60161	0.99	0.737	1.77448e-36
3	Rnf11	1.58237e-40	0.273333	0.923	0.377	2.42403e-36
3	Stbd1	2.10054e-40	0.253621	0.6	0.176	3.21781e-36
3	Nedd8	2.76291e-40	0.25646	0.867	0.335	4.23249e-36
3	Set	3.87995e-40	0.270334	0.944	0.37	5.9437e-36
3	Slc25a3	5.96504e-40	0.461844	0.985	0.478	9.13784e-36
3	Phc2	1.17788e-39	0.258639	0.662	0.229	1.80439e-35
3	Mrpl23	1.78676e-39	0.253542	0.867	0.343	2.73714e-35
3	Cpe	2.84436e-39	0.566232	0.974	0.625	4.35727e-35
3	Mpc2	2.85605e-39	0.25407	0.903	0.361	4.37519e-35
3	Eif1	7.20495e-39	0.607209	0.99	0.744	1.10373e-34
3	Gnb2	1.2961e-38	0.275027	0.938	0.384	1.98549e-34
3	Pdgfa	1.77529e-38	0.282558	0.667	0.229	2.71957e-34
3	Fkbp1a	2.92378e-38	0.280779	0.928	0.37	4.47893e-34
3	Gpx4	3.97608e-38	0.454802	0.985	0.453	6.09095e-34
3	Cox6b1	4.3017e-38	0.304414	0.964	0.386	6.58977e-34
3	Rhob	6.95716e-38	0.441378	0.328	0.062	1.06577e-33
3	Atp5d	1.32104e-37	0.251943	0.974	0.407	2.0237e-33
3	Eif3a	3.20656e-37	0.295169	0.979	0.461	4.91212e-33
3	Lamp1	3.7221e-37	0.432347	0.985	0.46	5.70188e-33
3	Atp5f1	3.99465e-37	0.299467	0.974	0.393	6.11941e-33
3	H2-D1	5.31535e-37	0.353573	0.959	0.442	8.14259e-33
3	Csrp1	1.07176e-35	0.255319	0.441	0.118	1.64183e-31
3	Hist1h1e	2.16207e-35	0.279112	0.477	0.135	3.31207e-31
3	Atp5h	9.96047e-35	0.263307	0.959	0.427	1.52584e-30
3	Wnt4	1.01583e-34	0.756355	0.938	0.507	1.55614e-30
3	Cox7a2	7.57668e-34	0.279667	0.959	0.411	1.16067e-29
3	Psmd8	1.54155e-33	0.271187	0.795	0.318	2.3615e-29
3	Eif3c	2.84554e-33	0.312124	0.985	0.484	4.35908e-29
3	Ssr4	8.16344e-33	0.369339	0.959	0.458	1.25056e-28
3	Slc30a8	9.74225e-33	0.323901	0.862	0.39	1.49242e-28
3	Ubl3	1.20565e-31	0.26616	0.938	0.44	1.84694e-27
3	S100a11	1.88982e-31	0.292688	0.718	0.281	2.89502e-27
3	Tagln2	2.93055e-31	0.301511	0.728	0.288	4.4893e-27
3	Gm47283	6.80054e-31	0.381401	0.8	0.342	1.04177e-26
3	Krt18	1.09224e-29	0.666232	0.831	0.354	1.6732e-25
3	Ybx1	1.35258e-29	0.269493	0.99	0.486	2.07202e-25
3	Atp5l	1.75478e-29	0.262562	0.974	0.492	2.68815e-25
3	Eif4a2	4.41448e-29	0.378517	0.979	0.479	6.76255e-25
3	Cldn7	1.9085e-28	0.286247	0.667	0.278	2.92364e-24
3	H3f3a	2.58173e-28	0.283582	0.959	0.467	3.95496e-24
3	Fth1	2.86786e-28	0.279749	0.99	0.671	4.39327e-24
3	Jund	6.4238e-28	0.338302	0.995	0.52	9.84062e-24
3	Bsg	6.7754e-28	0.361194	0.969	0.466	1.03792e-23
3	Rpl41	1.30048e-27	0.4294	1	0.787	1.99221e-23
3	Pfdn5	3.14753e-27	0.338522	0.99	0.538	4.8217e-23
3	Krt8	3.71684e-27	0.449376	0.733	0.297	5.69383e-23
3	Aldoa	5.40868e-27	0.255035	0.944	0.435	8.28556e-23
3	Hsp90ab1	2.31421e-25	0.434917	0.99	0.64	3.54514e-21
3	Aes	6.51687e-24	0.355142	0.985	0.497	9.98319e-20
3	Ppy	1.27064e-23	1.64263	0.779	0.429	1.94649e-19
3	Cox4i1	1.83734e-23	0.267993	0.979	0.526	2.81462e-19
3	Ftl1	4.10567e-23	0.306819	0.995	0.938	6.28948e-19
3	Pebp1	1.20943e-22	0.269534	0.974	0.505	1.85273e-18
3	H3f3b	5.21202e-20	0.355027	0.99	0.586	7.9843e-16
3	Chchd2	1.63964e-18	0.260487	0.985	0.534	2.51177e-14
3	Ptma	4.28206e-18	0.382934	0.995	0.65	6.55968e-14
4	Gria2	1.33289e-61	1.62133	0.664	0.172	2.04185e-57
4	Kcnq1ot1	2.61382e-58	1.55764	0.934	0.513	4.00411e-54
4	Auts2	4.83181e-55	1.67784	0.825	0.373	7.40185e-51
4	mt-Co2	1.0524e-54	1.66878	0.993	0.832	1.61217e-50
4	Malat1	5.02429e-52	1.32013	1	0.992	7.6967e-48
4	Meg3	1.08481e-48	1.29486	0.956	0.653	1.66182e-44
4	mt-Atp6	6.49725e-44	1.34822	0.964	0.844	9.95313e-40
4	Pnisr	1.70342e-40	1.03923	0.876	0.527	2.60947e-36
4	mt-Nd3	3.74489e-40	1.42035	0.825	0.463	5.73679e-36
4	mt-Co3	1.16581e-39	1.24856	0.978	0.944	1.78591e-35
4	Etv1	6.1907e-38	1.19059	0.504	0.135	9.48353e-34
4	Arglu1	2.71153e-37	0.984925	0.876	0.547	4.15378e-33
4	mt-Cytb	2.76998e-37	1.0852	0.956	0.782	4.24333e-33
4	mt-Nd1	3.26871e-37	1.23506	0.92	0.732	5.00733e-33
4	Tshz2	7.87959e-37	1.17927	0.642	0.263	1.20707e-32
4	Fus	9.3477e-35	1.06522	0.847	0.543	1.43197e-30
[truncated: 1,403 more rows]

## Sheet: Delta cell enriched
cluster	gene	p_val	avg_logFC	pct,1	pct,2	p_val_adj
7	Sst	1.61511e-51	3.9806	0.952	0.278	2.47419e-47
7	Pyy	8.02975e-41	2.9319	1	0.524	1.23008e-36
7	Ppy	2.3299e-32	2.64536	1	0.443	3.56917e-28
7	Rbp4	4.58192e-58	2.29852	1	0.249	7.01904e-54
7	Fam159b	1.50906e-65	1.8282	0.968	0.2	2.31173e-61
7	Chgb	1.05496e-34	1.6112	1	0.608	1.61609e-30
7	Tspan8	1.92692e-210	1.45593	0.919	0.03	2.95185e-206
7	Hhex	1.67457e-275	1.38081	0.887	0.014	2.56527e-271
7	Resp18	1.95207e-21	1.33669	0.968	0.585	2.99038e-17
7	Arg1	4.384e-103	1.12117	0.758	0.053	6.71586e-99
7	Cela1	1.59558e-90	1.09349	0.468	0.018	2.44426e-86
7	Gap43	1.56636e-280	1.06397	0.774	0.008	2.39951e-276
7	Epcam	4.38346e-33	1.05335	0.935	0.399	6.71502e-29
7	Tmem27	4.67685e-32	1.03902	0.968	0.357	7.16446e-28
7	Gdf15	1.62867e-47	1.0373	0.79	0.137	2.49497e-43
7	Atp1b1	2.48428e-41	0.976115	0.984	0.334	3.80567e-37
7	Isl1	4.24626e-35	0.949519	0.968	0.35	6.50484e-31
7	Clu	2.30958e-49	0.936313	0.887	0.195	3.53805e-45
7	Pcp4	3.52819e-156	0.934238	0.806	0.035	5.40483e-152
7	Igfbp7	9.5823e-39	0.928424	0.919	0.256	1.46791e-34
7	Cd24a	1.15759e-207	0.923404	0.677	0.011	1.77331e-203
7	Rps9	2.0029e-23	0.921281	0.984	0.567	3.06824e-19
7	Scg2	4.11678e-24	0.912804	1	0.732	6.30649e-20
7	Stxbp5l	2.34573e-69	0.904249	0.903	0.128	3.59342e-65
7	Calb1	7.56619e-64	0.903194	0.79	0.107	1.15906e-59
7	App	9.98166e-28	0.902332	0.968	0.43	1.52909e-23
7	Gnas	1.6239e-25	0.902063	1	0.669	2.48766e-21
7	Auts2	2.03485e-31	0.861564	0.968	0.384	3.11718e-27
7	Bsg	4.62521e-24	0.860632	1	0.495	7.08536e-20
7	Gpx3	1.13185e-48	0.846236	0.903	0.149	1.73388e-44
7	Gstp1	5.28578e-31	0.811719	0.887	0.288	8.09729e-27
7	Selenom	3.20664e-34	0.808357	0.984	0.396	4.91225e-30
7	Bex1	1.16279e-31	0.799031	0.952	0.363	1.78127e-27
7	Ly6h	3.17479e-230	0.796629	0.597	0.004	4.86347e-226
7	Pcsk1n	5.22815e-22	0.794866	1	0.734	8.009e-18
7	Cst3	4.81171e-18	0.791222	0.984	0.555	7.37106e-14
7	Aplp1	4.12474e-27	0.775431	0.952	0.42	6.31869e-23
7	Rpl3	5.29702e-19	0.764411	1	0.642	8.1145e-15
7	Dbp	2.32065e-28	0.757591	0.774	0.234	3.555e-24
7	Pam	3.95e-25	0.749876	1	0.448	6.05101e-21
7	Itpr1	1.88499e-41	0.742507	0.935	0.24	2.88762e-37
7	Tshz2	3.30876e-39	0.739642	0.952	0.267	5.06869e-35
7	Cplx2	1.82435e-33	0.732257	0.952	0.323	2.79472e-29
7	Cd81	8.50621e-33	0.728442	0.935	0.266	1.30307e-28
7	Klhdc8b	5.79822e-116	0.727727	0.806	0.053	8.88229e-112
7	Gpx1	5.13016e-33	0.717576	0.919	0.304	7.85889e-29
7	Runx1t1	1.90884e-34	0.712239	0.806	0.21	2.92415e-30
7	Defb1	2.13226e-45	0.707191	0.661	0.098	3.26641e-41
7	Nedd4	6.9064e-28	0.70626	0.984	0.43	1.05799e-23
7	Rps27	2.63024e-16	0.706095	0.968	0.61	4.02927e-12
7	Eef1a1	3.29199e-17	0.698925	1	0.821	5.043e-13
7	Cystm1	6.14852e-25	0.696528	0.903	0.379	9.41892e-21
7	Zbtb20	2.3748e-21	0.695548	0.984	0.51	3.63795e-17
7	Ptprz1	4.30245e-239	0.693781	0.677	0.007	6.59093e-235
7	Cdh2	8.51431e-42	0.693261	0.968	0.271	1.30431e-37
7	Pts	4.54589e-36	0.692407	0.952	0.316	6.96385e-32
7	Asph	8.67632e-53	0.69182	0.871	0.167	1.32913e-48
7	Eif4a2	5.06034e-18	0.687114	0.984	0.509	7.75194e-14
7	Hsp90ab1	3.57072e-15	0.684089	0.984	0.661	5.46998e-11
7	Bex2	1.58716e-20	0.683949	0.919	0.452	2.43137e-16
7	Ucp2	1.61351e-36	0.682191	0.71	0.155	2.47174e-32
7	Eef1b2	4.96234e-18	0.681488	0.968	0.494	7.6018e-14
7	Meis2	2.63579e-23	0.681251	0.952	0.444	4.03776e-19
7	Rbm3	2.9796e-26	0.679724	0.952	0.415	4.56445e-22
7	Rpl10	6.31071e-17	0.678106	1	0.751	9.66737e-13
7	Ptms	4.10137e-30	0.674949	0.968	0.367	6.28288e-26
7	Rpl22l1	5.7729e-19	0.668118	0.968	0.464	8.84351e-15
7	Dio1	1.53713e-47	0.666823	0.774	0.148	2.35473e-43
7	Syt1	2.98658e-279	0.666729	0.742	0.006	4.57514e-275
7	Iapp	5.01203e-14	0.666341	1	0.993	7.67793e-10
7	Rps4x	3.17839e-17	0.665439	0.968	0.644	4.86898e-13
7	Fxyd6	1.06178e-27	0.665198	0.952	0.34	1.62654e-23
7	Rab3b	2.15881e-62	0.662957	0.806	0.117	3.30708e-58
7	Rpl23	2.29426e-15	0.657268	0.984	0.674	3.51458e-11
7	Bambi	1.13618e-51	0.657176	0.806	0.146	1.74051e-47
7	Jun	2.21485e-23	0.650317	0.855	0.292	3.39293e-19
7	Npm1	4.33281e-15	0.650116	0.968	0.524	6.63744e-11
7	Khdrbs3	2.96763e-32	0.647767	0.935	0.326	4.54612e-28
7	Ffar4	1.33061e-70	0.646971	0.71	0.073	2.03836e-66
7	Slc25a3	1.23769e-19	0.646624	0.984	0.508	1.89602e-15
7	Dpp6	2.66439e-253	0.642455	0.677	0.006	4.08158e-249
7	Fkbp2	2.95024e-26	0.641524	0.952	0.398	4.51948e-22
7	Hspe1	4.94037e-21	0.634007	0.935	0.416	7.56816e-17
7	Etv1	1.98751e-46	0.629086	0.823	0.139	3.04467e-42
7	Rgs9	1.61875e-75	0.626118	0.823	0.095	2.47977e-71
7	Aga	1.03747e-31	0.626046	0.903	0.302	1.5893e-27
7	Smim10l1	1.61623e-25	0.62502	0.935	0.373	2.4759e-21
7	Ncam2	1.33988e-157	0.624344	0.677	0.02	2.05256e-153
7	Insm1	2.65817e-25	0.623058	0.935	0.358	4.07206e-21
7	Scg5	4.49192e-13	0.622729	0.968	0.584	6.88117e-09
7	Ambp	6.63322e-81	0.622638	0.629	0.046	1.01614e-76
7	Gatm	1.03981e-39	0.62027	0.742	0.155	1.59289e-35
7	Psme1	3.79606e-31	0.618844	0.839	0.281	5.81518e-27
7	Hist3h2ba	5.38889e-69	0.618535	0.694	0.071	8.25525e-65
7	Cd63	2.18428e-14	0.612281	0.984	0.601	3.34609e-10
7	Gstm1	1.55567e-20	0.61216	0.887	0.361	2.38312e-16
7	Bri3	4.68668e-18	0.611456	0.968	0.445	7.17953e-14
7	H3f3a	2.36454e-16	0.608108	0.935	0.497	3.62223e-12
7	Hspa8	2.87777e-11	0.607469	0.968	0.584	4.40845e-07
7	Tmem59l	9.14821e-45	0.603044	0.871	0.177	1.40141e-40
7	Pcsk2	2.95077e-13	0.602958	1	0.706	4.52028e-09
7	Tpt1	5.28419e-15	0.598963	1	0.857	8.09486e-11
7	Cd47	6.64403e-26	0.597992	0.968	0.4	1.0178e-21
7	Spint2	3.81978e-21	0.597037	0.984	0.438	5.85153e-17
7	Rps29	1.51952e-14	0.596349	0.984	0.63	2.32775e-10
7	Mrpl36	1.55507e-38	0.595524	0.935	0.284	2.38221e-34
7	Gpm6a	2.26993e-235	0.592881	0.677	0.008	3.47731e-231
7	Calm2	1.29786e-22	0.589061	0.968	0.42	1.98819e-18
7	Dlk1	1.2024e-31	0.588126	0.274	0.023	1.84195e-27
7	Naca	3.17566e-14	0.586375	0.968	0.538	4.8648e-10
7	Sumo2	3.16056e-21	0.585394	0.935	0.421	4.84166e-17
7	Impact	1.28148e-25	0.583114	0.871	0.302	1.9631e-21
7	Gprasp1	4.06078e-33	0.58067	0.839	0.241	6.2207e-29
7	Dbpht2	5.46685e-61	0.580587	0.742	0.092	8.37466e-57
7	Rps3a1	1.64041e-14	0.579361	0.984	0.77	2.51295e-10
7	Trnp1	3.14764e-153	0.579164	0.613	0.016	4.82188e-149
7	Arid5b	9.72715e-41	0.578745	0.694	0.126	1.4901e-36
7	Smarca2	4.97836e-27	0.577022	0.855	0.296	7.62635e-23
7	Zmynd8	1.96441e-35	0.576421	0.887	0.238	3.00928e-31
7	Alcam	3.08539e-34	0.574626	0.903	0.257	4.72651e-30
7	Bmp3	1.01964e-284	0.573203	0.661	0.003	1.56199e-280
7	Atp6v1f	1.5175e-22	0.572048	0.952	0.419	2.32466e-18
7	Stmn3	6.97964e-54	0.571643	0.694	0.099	1.06921e-49
7	Gng5	2.11617e-15	0.570537	0.952	0.447	3.24176e-11
7	Syndig1l	5.20979e-29	0.570276	0.839	0.254	7.98087e-25
7	Pgrmc1	1.25788e-17	0.568187	0.952	0.437	1.92696e-13
7	Rps3	2.43112e-12	0.567398	0.968	0.62	3.72423e-08
7	Rps8	4.46129e-14	0.567301	1	0.751	6.83425e-10
7	Rpl30	1.68518e-14	0.56663	1	0.73	2.58152e-10
7	Atp6v0e	1.00729e-21	0.56596	0.935	0.415	1.54307e-17
7	Spint1	2.15396e-25	0.565895	0.806	0.288	3.29966e-21
7	Snrpn	3.11075e-26	0.564303	0.742	0.245	4.76536e-22
7	Marcks	5.22589e-28	0.562878	0.823	0.272	8.00554e-24
7	Ctsl	2.137e-13	0.562861	0.935	0.485	3.27368e-09
7	Itgb1	7.58585e-30	0.562466	0.919	0.321	1.16208e-25
7	Rps12	3.16007e-13	0.56224	0.984	0.653	4.84092e-09
7	Hmgn3	1.14809e-18	0.559367	0.903	0.43	1.75875e-14
7	Nenf	4.95876e-24	0.558904	0.984	0.43	7.59632e-20
7	Kcnmb2	5.25811e-29	0.558869	0.774	0.226	8.0549e-25
7	Ncald	2.84283e-41	0.557528	0.758	0.159	4.35493e-37
7	Rps7	1.23005e-12	0.555774	0.984	0.628	1.88432e-08
7	Rps27a	7.8047e-14	0.555593	0.984	0.74	1.1956e-09
7	Foxp1	4.62824e-25	0.554641	0.887	0.322	7.09e-21
7	Kcnk16	3.51253e-54	0.552621	0.597	0.067	5.38084e-50
7	Cox7c	1.23461e-16	0.550535	0.952	0.468	1.89129e-12
7	Tmx4	3.27456e-29	0.549244	0.919	0.326	5.0163e-25
7	Sult1d1	6.85557e-123	0.547753	0.613	0.025	1.05021e-118
7	Cd164l2	3.83608e-123	0.547481	0.597	0.022	5.87649e-119
7	Rpl7a	2.44691e-13	0.546648	0.968	0.54	3.74842e-09
7	Ssr4	4.00077e-18	0.546421	1	0.487	6.12877e-14
7	Rps13	3.65358e-13	0.544433	0.984	0.675	5.59692e-09
7	Tmsb10	1.7858e-48	0.543104	0.871	0.182	2.73566e-44
7	Gm1673	2.14344e-46	0.543076	0.839	0.17	3.28353e-42
7	Dync1i2	2.78974e-23	0.542527	0.919	0.386	4.27361e-19
7	Tspo	4.73655e-35	0.539533	0.774	0.194	7.25592e-31
7	Rpl21	1.74799e-12	0.539415	1	0.682	2.67774e-08
7	Gprasp2	1.20969e-32	0.538056	0.645	0.137	1.85312e-28
7	Pak3	2.23837e-50	0.537749	0.694	0.102	3.42895e-46
7	Rhoc	1.99849e-126	0.535729	0.677	0.03	3.06149e-122
7	Rpl9	9.48645e-13	0.535407	0.968	0.751	1.45323e-08
7	Cbarp	2.35248e-38	0.534708	0.71	0.146	3.60376e-34
7	Ier2	4.50565e-22	0.534609	0.532	0.123	6.90221e-18
7	Rpl18a	6.79698e-12	0.53365	0.968	0.579	1.04123e-07
7	Rpl35a	7.77091e-12	0.532556	0.984	0.67	1.19043e-07
7	Mid1ip1	5.2833e-25	0.532006	0.839	0.302	8.09348e-21
7	Cd200	4.11981e-41	0.531766	0.71	0.137	6.31114e-37
7	Ddost	4.32704e-21	0.531639	0.919	0.382	6.62859e-17
7	Ptov1	3.52157e-27	0.530928	0.903	0.341	5.39469e-23
7	Ocrl	1.92521e-34	0.529867	0.839	0.208	2.94923e-30
7	Rpl6	2.0605e-12	0.529779	0.968	0.687	3.15648e-08
7	Pigp	5.08376e-25	0.529715	0.887	0.337	7.78782e-21
7	Mrfap1	6.79063e-15	0.528335	0.952	0.5	1.04026e-10
7	Cpq	4.29873e-24	0.527893	0.855	0.322	6.58522e-20
7	Rabggtb	1.12001e-29	0.527329	0.806	0.246	1.71574e-25
7	Reep5	2.14201e-25	0.526877	0.968	0.388	3.28135e-21
7	Trappc2l	8.62888e-23	0.526841	0.903	0.363	1.32186e-18
7	Oaz1	6.8479e-15	0.526473	0.984	0.529	1.04903e-10
7	Ndn	4.05784e-37	0.525787	0.806	0.198	6.2162e-33
7	Pex5l	1.64009e-32	0.525191	0.855	0.243	2.51245e-28
7	Rps5	8.18182e-12	0.525142	0.968	0.599	1.25337e-07
7	Rps15a	2.49459e-11	0.524019	0.968	0.652	3.82147e-07
7	Rps21	1.48613e-13	0.523718	0.984	0.73	2.27661e-09
7	Rpl17	4.62661e-12	0.523706	1	0.712	7.08751e-08
7	Ypel3	2.64803e-27	0.52369	0.871	0.306	4.05651e-23
7	Tubb5	1.6606e-25	0.523446	0.823	0.282	2.54388e-21
7	1810037I17Rik	1.8588e-23	0.52201	0.935	0.368	2.8475e-19
7	Zdbf2	1.99449e-25	0.521952	0.742	0.217	3.05535e-21
7	Rps23	8.70294e-12	0.521559	0.984	0.683	1.3332e-07
7	Ndufc2	9.93586e-23	0.520955	0.952	0.399	1.52208e-18
7	Pnmal2	4.08883e-26	0.519738	0.871	0.314	6.26368e-22
7	Rabac1	2.58018e-17	0.518429	0.984	0.451	3.95258e-13
7	Sez6l	4.82182e-26	0.518209	0.758	0.228	7.38654e-22
7	Atxn10	6.71539e-24	0.518182	0.887	0.362	1.02873e-19
7	Rps16	5.77995e-13	0.517975	1	0.628	8.85431e-09
7	Hmgb1	2.22723e-18	0.517405	0.984	0.447	3.41189e-14
7	Ctso	2.35738e-34	0.516272	0.823	0.215	3.61127e-30
7	Hnrnpa0	2.76046e-20	0.513566	0.871	0.376	4.22874e-16
7	Golim4	2.61922e-19	0.513142	0.919	0.413	4.01238e-15
7	Rpl39	1.31785e-11	0.512409	0.968	0.57	2.01882e-07
7	Akr1a1	6.19108e-20	0.511426	0.919	0.387	9.48412e-16
7	Pcbd1	1.86972e-23	0.51098	0.887	0.348	2.86422e-19
7	Hnrnpa1	4.17982e-32	0.510831	0.871	0.26	6.40307e-28
7	Bex4	1.37309e-21	0.510591	0.871	0.353	2.10344e-17
7	H2-D1	4.72321e-18	0.510328	0.952	0.473	7.23549e-14
7	Hmgn2	9.82526e-24	0.508188	0.823	0.288	1.50513e-19
7	Spcs1	1.36139e-21	0.506271	0.919	0.369	2.08551e-17
7	Rpl23a	1.63571e-15	0.506097	0.984	0.485	2.50575e-11
7	Trmt112	1.62465e-21	0.505603	0.903	0.372	2.4888e-17
7	Pcdh15	4.67359e-87	0.505522	0.581	0.034	7.15947e-83
7	Ttc3	1.39744e-20	0.505444	0.952	0.453	2.14073e-16
7	Grem2	3.45811e-213	0.504921	0.581	0.005	5.29748e-209
7	Rplp2	1.41222e-11	0.504384	0.968	0.614	2.16338e-07
7	Rpl36a	1.3283e-13	0.504317	0.984	0.503	2.03483e-09
7	Grb14	6.93473e-29	0.50414	0.677	0.171	1.06233e-24
7	Sgce	3.2459e-74	0.503839	0.629	0.051	4.97239e-70
7	Atp5c1	2.98013e-19	0.502903	0.968	0.421	4.56527e-15
7	Cacybp	1.39231e-20	0.502314	0.871	0.353	2.13288e-16
7	Rpl14	3.74463e-11	0.501988	0.984	0.651	5.7364e-07
7	Fam46a	9.43737e-32	0.501269	0.565	0.104	1.44571e-27
7	Pla2g2f	2.81128e-31	0.500768	0.71	0.17	4.3066e-27
7	Rpl34	3.14616e-11	0.500588	0.984	0.689	4.8196e-07
7	C1qtnf4	1.65774e-29	0.498976	0.968	0.342	2.53949e-25
7	Cuta	1.8736e-24	0.498559	0.968	0.368	2.87017e-20
7	Hnrnpk	5.12352e-18	0.497766	0.935	0.44	7.84872e-14
7	Rps10	1.4598e-11	0.496572	0.968	0.693	2.23626e-07
7	Rpl5	2.76319e-11	0.496186	0.968	0.647	4.23294e-07
7	Tmem256	1.4517e-25	0.495829	0.903	0.337	2.22385e-21
7	Hdgf	5.54706e-20	0.494915	0.903	0.379	8.49754e-16
7	Car8	3.20819e-51	0.494441	0.629	0.081	4.91463e-47
7	Rdx	1.18318e-19	0.493049	0.919	0.384	1.81252e-15
7	Gm11837	4.95972e-83	0.491529	0.677	0.055	7.5978e-79
7	Pura	1.62597e-17	0.490573	0.952	0.492	2.49083e-13
7	Eif3f	3.16258e-18	0.489818	0.952	0.442	4.84476e-14
7	Morf4l1	4.67932e-15	0.489229	0.968	0.531	7.16825e-11
7	Ostc	1.25357e-17	0.488858	0.871	0.394	1.92035e-13
7	Fgf9	9.03026e-42	0.488241	0.645	0.108	1.38335e-37
7	Mthfd2	6.8846e-19	0.488205	0.855	0.356	1.05465e-14
7	Ccnd1	3.83299e-26	0.487536	0.71	0.202	5.87175e-22
7	Eif3e	2.21007e-18	0.487367	0.935	0.401	3.38561e-14
7	5330417C22Rik	7.38454e-24	0.487039	0.871	0.318	1.13124e-19
7	Tmed6	8.58544e-28	0.486097	0.484	0.088	1.3152e-23
7	Bex3	2.88339e-14	0.485383	0.952	0.479	4.41707e-10
7	H3f3b	3.80548e-09	0.484615	0.968	0.611	5.82961e-05
7	S100a10	3.36527e-46	0.484473	0.774	0.144	5.15525e-42
7	1190002N15Rik	8.67796e-57	0.483693	0.661	0.081	1.32938e-52
7	Tagln2	2.39741e-23	0.483017	0.871	0.31	3.67259e-19
7	Cldn7	2.34363e-20	0.483007	0.774	0.298	3.5902e-16
7	H2afv	1.97934e-23	0.482793	0.839	0.313	3.03216e-19
7	Fis1	1.20977e-23	0.48253	0.823	0.304	1.85325e-19
7	Gkap1	1.17291e-25	0.482495	0.79	0.257	1.79677e-21
7	Tecr	1.91526e-20	0.481129	0.839	0.354	2.93399e-16
7	Rtraf	4.51372e-20	0.480888	0.935	0.397	6.91456e-16
7	Fam183b	5.19159e-24	0.479434	0.677	0.204	7.95299e-20
7	Nsa2	1.20524e-20	0.479261	0.887	0.368	1.84631e-16
7	Rbx1	5.43622e-20	0.479242	0.903	0.415	8.32774e-16
7	Uqcrh	6.68917e-19	0.479195	0.968	0.444	1.02471e-14
7	Gm14964	4.4049e-67	0.478117	0.565	0.043	6.74787e-63
7	Gm609	4.66457e-82	0.478086	0.677	0.052	7.14565e-78
7	Smim22	5.09159e-30	0.47786	0.855	0.274	7.79981e-26
7	Dnaja1	4.3929e-17	0.477344	0.855	0.396	6.72948e-13
7	Hnrnpf	6.16969e-18	0.476841	0.935	0.416	9.45135e-14
7	Myl12b	1.22417e-20	0.476834	0.839	0.348	1.87531e-16
7	Rpl18	6.67383e-11	0.476784	0.984	0.64	1.02236e-06
7	Rps6	3.78189e-10	0.475831	0.984	0.636	5.79348e-06
7	Ndufa4	3.36263e-20	0.475439	0.855	0.343	5.15122e-16
7	Ncam1	8.45599e-27	0.472925	0.887	0.286	1.29537e-22
7	Rab3a	1.90264e-26	0.472226	0.855	0.277	2.91465e-22
7	Neurog3	4.48509e-158	0.471778	0.452	0.005	6.8707e-154
7	Atp5g2	1.81696e-13	0.471523	0.952	0.472	2.7834e-09
7	Ndufs7	1.41195e-21	0.471317	0.935	0.375	2.16297e-17
7	Rpl24	1.50477e-10	0.470937	0.984	0.636	2.30516e-06
7	St18	8.60021e-38	0.468413	0.71	0.144	1.31747e-33
7	Ass1	6.37161e-71	0.468069	0.581	0.047	9.76066e-67
7	Tusc3	3.04487e-21	0.467702	0.871	0.35	4.66444e-17
7	Tmed10	6.36624e-18	0.467557	0.984	0.466	9.75245e-14
7	Glo1	3.7077e-25	0.467356	0.823	0.286	5.67982e-21
7	Smarca1	1.10658e-60	0.467041	0.629	0.065	1.69517e-56
7	Lima1	3.00498e-38	0.466942	0.742	0.148	4.60334e-34
7	Pitpnc1	6.24004e-46	0.466669	0.677	0.104	9.55911e-42
7	Ndufa6	2.62174e-17	0.46563	0.968	0.468	4.01624e-13
7	Rcn2	1.40573e-25	0.464635	0.806	0.267	2.15343e-21
7	Gnb2	2.66025e-20	0.464003	0.952	0.416	4.07524e-16
7	Calm3	5.00271e-19	0.463686	0.903	0.379	7.66365e-15
7	Rpl15	1.45046e-10	0.463663	0.984	0.612	2.22196e-06
7	Tpm1	1.77724e-25	0.46279	0.79	0.237	2.72255e-21
7	Syne1	2.60684e-27	0.462259	0.613	0.138	3.99341e-23
7	Hprt	1.56505e-21	0.461046	0.887	0.358	2.3975e-17
7	Scn9a	4.02997e-55	0.460759	0.694	0.088	6.1735e-51
7	Mrln	6.17295e-29	0.460654	0.452	0.073	9.45633e-25
7	Sdf2	4.49292e-25	0.460599	0.806	0.278	6.8827e-21
7	Selenok	2.8337e-16	0.460482	0.919	0.436	4.34094e-12
7	Gabrb3	2.89043e-30	0.459923	0.629	0.142	4.42786e-26
7	Atraid	1.89715e-18	0.459468	0.855	0.36	2.90625e-14
7	Rpl19	4.2516e-11	0.459071	0.968	0.764	6.51303e-07
7	Pigyl	9.92191e-31	0.458714	0.823	0.245	1.51994e-26
7	Hsp90b1	3.96125e-13	0.458496	1	0.582	6.06823e-09
7	Hint1	3.91834e-15	0.457811	0.935	0.476	6.00251e-11
7	Set	7.50325e-19	0.457132	0.952	0.404	1.14942e-14
7	Nop53	8.70282e-24	0.456262	0.887	0.337	1.33319e-19
7	Krt18	4.97807e-23	0.455816	0.935	0.379	7.62591e-19
7	1500009L16Rik	9.05548e-69	0.455641	0.71	0.078	1.38721e-64
7	Rph3al	6.70319e-29	0.455529	0.71	0.182	1.02686e-24
7	Maged1	3.57603e-18	0.455407	0.952	0.45	5.47812e-14
7	Cxxc5	1.90608e-19	0.454998	0.726	0.273	2.91993e-15
7	Rap1gap2	3.74649e-25	0.453431	0.903	0.33	5.73924e-21
7	Selenow	2.48184e-15	0.453212	0.968	0.443	3.80193e-11
7	Rpl27a	4.98486e-11	0.453114	1	0.782	7.63631e-07
7	Filip1	6.86166e-32	0.452179	0.597	0.113	1.05114e-27
7	Ccnd2	5.51579e-14	0.451906	0.984	0.539	8.44964e-10
7	Tox	2.36708e-37	0.451685	0.597	0.099	3.62612e-33
7	Cct2	1.07647e-18	0.450026	0.903	0.379	1.64904e-14
7	Eif3h	9.06352e-16	0.449046	0.919	0.414	1.38844e-11
7	Clic1	6.31709e-26	0.449044	0.919	0.345	9.67715e-22
7	Psme2	1.33232e-24	0.449001	0.871	0.309	2.04098e-20
7	Pnmal1	2.01108e-36	0.448982	0.629	0.118	3.08078e-32
7	Chchd2	1.00266e-11	0.44896	1	0.56	1.53597e-07
7	Itm2c	1.09331e-20	0.448791	0.952	0.402	1.67485e-16
7	Tmem59	1.59679e-16	0.44782	0.935	0.435	2.44612e-12
7	Atxn7l3b	9.31774e-21	0.447515	0.919	0.393	1.42738e-16
7	Sdhaf4	3.65478e-30	0.446134	0.742	0.203	5.59875e-26
7	Mdh1	7.81872e-17	0.445955	0.855	0.375	1.19775e-12
7	Hpcal1	5.84365e-24	0.445801	0.661	0.194	8.95188e-20
7	Ramp1	2.37824e-109	0.445773	0.516	0.018	3.64323e-105
7	Rgs17	2.34437e-28	0.444973	0.661	0.158	3.59133e-24
7	Tmem258	9.22746e-23	0.444748	0.839	0.301	1.41355e-18
7	S100a11	3.56944e-20	0.444582	0.774	0.306	5.46802e-16
7	Krcc1	1.26342e-19	0.444499	0.871	0.335	1.93543e-15
7	Lamtor1	1.55411e-21	0.443796	0.935	0.356	2.38073e-17
7	Mef2c	2.20169e-180	0.443495	0.581	0.009	3.37278e-176
7	Rpl8	7.16224e-11	0.442963	1	0.721	1.09718e-06
7	Spock1	1.02739e-44	0.442381	0.548	0.07	1.57386e-40
7	Camk2b	4.06285e-24	0.441788	0.871	0.306	6.22388e-20
7	Ssr2	6.34505e-20	0.441454	0.887	0.369	9.71998e-16
7	Yeats4	1.39099e-32	0.441216	0.79	0.216	2.13085e-28
7	Gc	2.30244e-39	0.440731	0.581	0.086	3.5271e-35
7	Aldoa	3.09108e-14	0.440643	0.935	0.465	4.73523e-10
7	Prox1	8.34895e-20	0.440039	0.613	0.188	1.27898e-15
7	Hsp90aa1	9.5179e-09	0.43973	0.935	0.546	0.000145805
7	Polr2m	7.85126e-21	0.438707	0.855	0.34	1.20273e-16
7	Psma2	1.01487e-21	0.438386	0.887	0.367	1.55468e-17
7	Rack1	2.16031e-10	0.437385	0.968	0.572	3.30938e-06
7	Folr1	4.92079e-45	0.43662	0.468	0.048	7.53816e-41
7	Tmed3	6.32562e-21	0.436529	0.968	0.403	9.69022e-17
7	Snrpb	1.20205e-19	0.436424	0.871	0.353	1.84142e-15
7	Ctcf	8.21415e-23	0.436388	0.823	0.302	1.25833e-18
7	Psip1	7.53911e-21	0.435226	0.823	0.34	1.15492e-16
7	Stk32a	7.30009e-27	0.435149	0.79	0.236	1.1183e-22
7	Casz1	2.0785e-26	0.434942	0.613	0.141	3.18405e-22
7	Camk2n1	5.65227e-10	0.434736	0.968	0.606	8.65872e-06
7	Tubb2a	2.08553e-30	0.434459	0.613	0.13	3.19482e-26
7	Tmie	3.30186e-193	0.434249	0.484	0.003	5.05812e-189
7	Sec62	4.1083e-18	0.434154	0.952	0.444	6.2935e-14
7	Efna5	2.27533e-53	0.433038	0.613	0.073	3.48558e-49
7	Naxe	8.8881e-20	0.432856	0.839	0.324	1.36157e-15
7	Hopx	1.30922e-26	0.43164	0.71	0.198	2.0056e-22
7	Anxa4	1.11569e-29	0.43113	0.806	0.245	1.70912e-25
7	Clta	3.16289e-13	0.430607	0.952	0.477	4.84522e-09
7	Stard10	1.54537e-20	0.43005	0.887	0.389	2.36736e-16
7	Hspa13	4.06014e-27	0.429584	0.806	0.245	6.21974e-23
7	Vwa5b2	1.30593e-27	0.429306	0.742	0.193	2.00056e-23
7	Tmem176b	1.82671e-19	0.429218	0.871	0.366	2.79833e-15
7	Vdac2	1.0041e-18	0.429142	0.903	0.393	1.53818e-14
7	Tcf4	1.02614e-27	0.429101	0.935	0.303	1.57195e-23
7	Rpl10a	7.57117e-11	0.428753	0.968	0.562	1.15983e-06
7	Nefm	4.56476e-29	0.428252	0.613	0.127	6.99275e-25
7	Hspd1	2.79398e-17	0.427878	0.871	0.38	4.2801e-13
7	Rpl26	8.29191e-10	0.427736	0.984	0.701	1.27024e-05
7	Tfg	2.95629e-29	0.427161	0.855	0.265	4.52874e-25
7	Gabbr1	1.23551e-33	0.426525	0.694	0.15	1.89268e-29
7	Ndufs6	1.32093e-18	0.426041	0.855	0.371	2.02354e-14
7	Pld3	1.26813e-23	0.425852	0.661	0.192	1.94265e-19
7	Selenoh	3.52698e-25	0.425274	0.774	0.24	5.40298e-21
7	Gaa	2.40993e-23	0.425105	0.806	0.279	3.69178e-19
7	Tspan33	5.13682e-36	0.423712	0.742	0.164	7.86909e-32
7	Atp5j	9.07301e-17	0.423338	0.935	0.423	1.38989e-12
7	Gch1	1.45829e-14	0.422776	0.919	0.442	2.23396e-10
7	Rps20	2.10564e-09	0.422114	1	0.708	3.22564e-05
7	Uqcrfs1	4.71574e-20	0.421199	0.855	0.351	7.22404e-16
7	Hgfac	1.67985e-34	0.420533	0.629	0.121	2.57337e-30
7	Tspan3	1.40937e-18	0.419928	0.887	0.361	2.15902e-14
7	Gabarapl2	2.26354e-17	0.419817	0.952	0.456	3.46751e-13
7	Calm1	2.89704e-10	0.419688	1	0.561	4.43798e-06
7	Arf5	1.70921e-17	0.419578	0.952	0.433	2.61834e-13
7	Uqcrc2	2.0781e-19	0.418613	0.887	0.356	3.18345e-15
7	Unc5c	2.14199e-93	0.418601	0.645	0.039	3.28131e-89
7	Fam241b	1.12288e-21	0.418126	0.629	0.194	1.72013e-17
7	Ola1	8.99645e-19	0.417931	0.758	0.292	1.37817e-14
7	Rap1b	2.62554e-19	0.417917	0.871	0.365	4.02207e-15
7	Tmem132b	4.9406e-70	0.417046	0.677	0.064	7.5685e-66
7	Fgf12	1.19863e-44	0.41682	0.645	0.098	1.83618e-40
7	Syp	1.85215e-21	0.41639	0.742	0.257	2.83731e-17
7	Rhoa	2.14886e-18	0.415097	0.968	0.443	3.29184e-14
7	Prkacb	8.51809e-18	0.41495	0.887	0.397	1.30489e-13
7	Sri	3.33243e-23	0.414482	0.839	0.299	5.10495e-19
7	Baiap3	1.69116e-33	0.414343	0.532	0.084	2.59069e-29
7	Appl1	1.92738e-23	0.414336	0.742	0.243	2.95255e-19
7	Rps14	7.82487e-09	0.414184	0.984	0.734	0.000119869
7	Tmem106c	1.92771e-26	0.413978	0.774	0.237	2.95306e-22
7	Slc25a4	1.54572e-15	0.41382	0.952	0.469	2.36788e-11
7	Eci2	5.4269e-27	0.413672	0.855	0.286	8.31346e-23
7	Rpl29	3.54122e-09	0.413626	0.984	0.545	5.4248e-05
7	Slc29a1	3.56316e-29	0.413482	0.629	0.141	5.45841e-25
7	Tm2d3	3.74442e-28	0.413349	0.855	0.281	5.73608e-24
7	Akirin2	5.73127e-18	0.413149	0.742	0.289	8.77973e-14
7	Bag1	3.49696e-20	0.413082	0.919	0.376	5.357e-16
7	Gnao1	1.08462e-22	0.411738	0.968	0.399	1.66153e-18
7	Basp1	2.25683e-48	0.411718	0.597	0.07	3.45723e-44
7	Nectin3	1.75406e-22	0.411013	0.79	0.267	2.68705e-18
7	Rpl36al	9.09461e-18	0.410886	0.887	0.409	1.3932e-13
7	Rpl22	3.48242e-10	0.410493	0.952	0.544	5.33472e-06
7	Eef1g	8.1839e-14	0.410293	0.952	0.473	1.25369e-09
7	Pdia3	2.36083e-13	0.410146	0.968	0.485	3.61656e-09
7	Zcrb1	4.05291e-17	0.409618	0.903	0.423	6.20865e-13
7	Wbp4	6.42667e-23	0.409084	0.903	0.329	9.84501e-19
7	Rab12	4.50813e-24	0.408973	0.855	0.302	6.906e-20
7	Ndufs2	1.0581e-20	0.408715	0.903	0.371	1.6209e-16
7	Sec61b	9.52327e-15	0.408274	0.935	0.453	1.45887e-10
7	Ppp1r11	1.7821e-21	0.408248	0.903	0.335	2.73001e-17
7	Ebpl	2.39818e-35	0.40817	0.613	0.112	3.67377e-31
7	Fau	4.99906e-08	0.407508	0.968	0.682	0.000765807
7	Plin3	2.20786e-38	0.407296	0.645	0.105	3.38223e-34
7	Tmbim4	5.50369e-19	0.407057	0.871	0.363	8.4311e-15
7	Gabarapl1	1.19224e-20	0.407012	0.935	0.373	1.82639e-16
7	Pigx	4.18609e-24	0.406496	0.677	0.198	6.41267e-20
7	Ehf	1.17964e-117	0.405892	0.613	0.025	1.80708e-113
7	Snrpe	7.51434e-22	0.405578	0.887	0.341	1.15112e-17
7	Fkbp4	1.94186e-19	0.404817	0.887	0.371	2.97474e-15
7	Aimp1	5.84973e-17	0.404148	0.919	0.408	8.96121e-13
7	Cdk4	3.48586e-20	0.404098	0.855	0.345	5.34e-16
7	Rps28	3.13256e-09	0.403353	0.968	0.547	4.79877e-05
7	Asah1	1.28018e-18	0.402966	0.903	0.369	1.96111e-14
7	Mettl9	1.12941e-18	0.402931	0.871	0.344	1.73015e-14
7	Mrps33	3.47425e-19	0.402165	0.919	0.372	5.32221e-15
7	Agpat4	1.12935e-27	0.400791	0.661	0.15	1.73006e-23
7	Impa1	1.98456e-26	0.399997	0.774	0.233	3.04015e-22
7	Cfl1	1.68119e-16	0.399285	0.903	0.399	2.57541e-12
7	Cisd1	6.72113e-21	0.399133	0.952	0.379	1.02961e-16
7	Rab2a	3.18005e-15	0.398912	0.952	0.432	4.87152e-11
7	Sfr1	7.41354e-21	0.398604	0.823	0.313	1.13568e-16
7	Erp29	1.48042e-23	0.397704	0.919	0.355	2.26786e-19
7	Rpsa	9.20487e-10	0.397407	1	0.721	1.41009e-05
7	Trappc6b	1.28168e-17	0.397351	0.823	0.346	1.9634e-13
7	Nsmce3	7.23882e-23	0.397196	0.774	0.265	1.10891e-18
7	Psenen	9.32098e-18	0.396937	0.855	0.372	1.42788e-13
7	Rnf7	4.18385e-18	0.396933	0.903	0.375	6.40925e-14
7	Gapdh	6.42715e-14	0.396728	0.984	0.456	9.84575e-10
7	Ndufb2	1.72724e-20	0.395931	0.823	0.32	2.64596e-16
7	Usmg5	1.80656e-19	0.394773	0.903	0.369	2.76747e-15
7	Tmem176a	1.85557e-18	0.394687	0.887	0.367	2.84254e-14
7	Ptn	5.79261e-163	0.394504	0.387	0.002	8.8737e-159
7	Grb2	5.4796e-19	0.394389	0.839	0.314	8.39419e-15
7	Atp6v1g1	2.13804e-14	0.394308	0.968	0.455	3.27527e-10
7	Zfp467	4.94178e-31	0.394023	0.645	0.143	7.5703e-27
7	A2ml1	2.6633e-47	0.393937	0.581	0.072	4.07991e-43
7	Capsl	4.86276e-43	0.393671	0.613	0.095	7.44926e-39
7	Pfdn5	2.48117e-10	0.392534	0.984	0.565	3.8009e-06
7	Fabp3	3.2599e-83	0.392481	0.548	0.033	4.99385e-79
7	Gstt1	5.25484e-24	0.392458	0.742	0.242	8.0499e-20
7	Tmem51	8.80159e-22	0.392416	0.419	0.081	1.34832e-17
7	Spcs2	5.91162e-14	0.391892	0.919	0.432	9.056e-10
7	Camk2n2	1.11091e-18	0.391857	0.823	0.332	1.70181e-14
7	Sdc2	3.18283e-19	0.391608	0.645	0.211	4.87577e-15
7	Mageh1	8.68399e-17	0.391597	0.726	0.283	1.3303e-12
7	Vegfb	7.07358e-23	0.390901	0.806	0.28	1.0836e-18
7	Rpl11	3.54066e-08	0.39068	0.984	0.705	0.000542393
7	Pbxip1	7.4163e-32	0.390646	0.726	0.169	1.1361e-27
7	Anp32b	2.6367e-16	0.390265	0.935	0.408	4.03916e-12
7	Rpl38	2.1729e-07	0.389931	0.952	0.645	0.00332866
7	Nedd8	3.28287e-23	0.389656	0.935	0.365	5.02903e-19
7	Ncl	2.37184e-13	0.389612	0.935	0.481	3.63343e-09
7	Hexa	1.29584e-18	0.389434	0.919	0.407	1.98509e-14
7	Rpl7	2.93224e-08	0.38928	0.968	0.604	0.00044919
7	Mrpl54	1.58724e-17	0.389082	0.726	0.274	2.4315e-13
7	Pja1	1.43195e-24	0.389036	0.758	0.234	2.1936e-20
7	Emg1	1.33408e-22	0.388991	0.855	0.311	2.04368e-18
7	Vat1	9.34439e-28	0.388975	0.726	0.198	1.43147e-23
7	Cacnb3	9.86791e-25	0.388881	0.726	0.209	1.51166e-20
7	Snu13	3.55475e-19	0.388871	0.903	0.373	5.44552e-15
7	Sptssa	1.31873e-25	0.388701	0.855	0.284	2.02017e-21
7	Aamp	4.90851e-24	0.388593	0.887	0.308	7.51935e-20
7	Fkbp9	1.09619e-21	0.388561	0.855	0.321	1.67925e-17
7	Srsf3	1.70444e-19	0.388274	0.839	0.331	2.61103e-15
7	Pomp	5.04088e-18	0.388168	0.871	0.372	7.72212e-14
7	Cd44	2.80897e-62	0.388003	0.387	0.021	4.30306e-58
7	Cdh8	4.36704e-42	0.387847	0.645	0.1	6.68986e-38
7	Cmip	3.02726e-23	0.387594	0.839	0.303	4.63745e-19
7	Irf2bpl	1.35086e-19	0.387558	0.597	0.177	2.06938e-15
7	Eif4b	1.26083e-16	0.387318	0.935	0.416	1.93147e-12
7	Sncb	4.28008e-28	0.38729	0.468	0.082	6.55665e-24
7	Klf13	7.38793e-17	0.387267	0.629	0.223	1.13176e-12
7	Yipf4	1.3787e-21	0.387009	0.871	0.327	2.11203e-17
7	Fndc3a	3.27953e-17	0.386893	0.887	0.414	5.0239e-13
7	Dusp8	3.56147e-21	0.386713	0.71	0.213	5.45581e-17
7	Dnaja2	4.97501e-19	0.386628	0.839	0.349	7.62121e-15
7	Sys1	1.25646e-17	0.386473	0.935	0.382	1.92477e-13
7	H2afy	1.44207e-17	0.385862	0.968	0.438	2.2091e-13
7	Fxyd3	5.9392e-31	0.385772	0.371	0.044	9.09825e-27
7	Rnf11	9.48151e-18	0.385178	0.935	0.409	1.45247e-13
7	Triqk	8.85465e-45	0.385104	0.581	0.079	1.35644e-40
7	Rps26	7.75114e-10	0.384977	0.952	0.573	1.1874e-05
7	Rab14	3.15637e-15	0.384342	0.968	0.461	4.83524e-11
7	Ddx5	2.32501e-12	0.383494	0.968	0.614	3.56169e-08
7	Hcfc1r1	9.62891e-15	0.382368	0.823	0.348	1.47505e-10
7	Tmbim6	6.65009e-13	0.38223	0.968	0.449	1.01873e-08
7	Prdx2	8.42986e-20	0.381872	0.903	0.38	1.29137e-15
7	Zfhx3	1.4175e-26	0.38168	0.661	0.163	2.17147e-22
7	Thra	4.00546e-23	0.38061	0.742	0.232	6.13597e-19
7	Xbp1	1.37136e-17	0.380493	0.919	0.393	2.10079e-13
7	Igsf8	1.02317e-31	0.380394	0.613	0.125	1.56739e-27
7	Cadm1	3.9378e-31	0.38027	0.468	0.071	6.03231e-27
7	Anxa11	8.96678e-25	0.380063	0.629	0.17	1.37362e-20
7	Vapa	1.63321e-14	0.379897	0.919	0.401	2.50191e-10
7	Mrpl17	3.61583e-17	0.379642	0.839	0.338	5.53908e-13
7	Rasgef1a	9.74303e-119	0.379505	0.468	0.012	1.49254e-114
7	Ran	3.40215e-18	0.378992	0.919	0.385	5.21175e-14
7	Ptprk	4.95672e-82	0.378744	0.613	0.041	7.59321e-78
7	Spag7	4.50104e-29	0.378517	0.758	0.214	6.89515e-25
7	Slc2a5	6.41557e-20	0.37835	0.855	0.316	9.82801e-16
7	Eif5	1.43791e-10	0.378259	0.984	0.529	2.20274e-06
7	Cabp7	2.62662e-33	0.378029	0.661	0.132	4.02372e-29
7	Fuom	8.93929e-23	0.377989	0.71	0.229	1.36941e-18
7	Ubl5	3.84552e-20	0.377798	0.968	0.398	5.89095e-16
7	Abhd8	3.81105e-24	0.377137	0.661	0.189	5.83815e-20
7	Gpx2	7.68613e-19	0.376982	0.597	0.179	1.17744e-14
7	Rpl37	6.25719e-08	0.376531	1	0.644	0.000958539
7	C1d	1.23811e-24	0.375903	0.758	0.24	1.89665e-20
7	Srsf9	2.19474e-18	0.375843	0.839	0.335	3.36212e-14
7	Rpl13	2.71502e-09	0.375799	1	0.843	4.15914e-05
7	Dennd5b	8.20052e-21	0.375691	0.597	0.163	1.25624e-16
7	Selenof	5.58355e-18	0.375583	0.968	0.418	8.55344e-14
7	Ndufaf8	7.86617e-26	0.375485	0.823	0.266	1.20502e-21
7	Txn1	4.58824e-18	0.374571	0.806	0.321	7.02873e-14
7	Churc1	1.86056e-17	0.373992	0.823	0.347	2.8502e-13
7	Ube2b	1.34791e-19	0.373832	0.952	0.404	2.06486e-15
7	Wdr83os	4.15719e-22	0.373826	0.855	0.318	6.3684e-18
7	Slc6a6	5.14481e-21	0.373733	0.968	0.399	7.88134e-17
7	2610001J05Rik	1.21225e-25	0.373706	0.726	0.221	1.85705e-21
7	Dnajc12	4.92928e-26	0.37343	0.726	0.217	7.55116e-22
7	Pkig	1.38219e-22	0.373413	0.726	0.239	2.11737e-18
7	Serping1	2.90835e-53	0.372929	0.565	0.06	4.4553e-49
7	Trp53i11	2.97663e-33	0.37263	0.597	0.11	4.55989e-29
7	Cd2ap	5.20826e-19	0.372505	0.823	0.325	7.97853e-15
7	Isg20	1.84258e-16	0.372308	0.661	0.251	2.82264e-12
7	Gpi1	4.70735e-16	0.371983	0.871	0.409	7.21119e-12
7	Phyhipl	3.01556e-29	0.370956	0.613	0.135	4.61954e-25
7	Atp5h	1.3059e-15	0.370703	0.968	0.458	2.0005e-11
7	Atp6v1d	1.52437e-14	0.370564	0.839	0.363	2.33518e-10
7	Dlg4	7.19677e-33	0.370103	0.71	0.154	1.10247e-28
7	Wbp2	4.68984e-19	0.369831	0.903	0.373	7.18436e-15
7	Mbd3	2.73053e-20	0.369689	0.758	0.263	4.1829e-16
7	Ptprn	2.69464e-15	0.369189	0.935	0.443	4.12791e-11
7	Anxa5	4.94136e-17	0.369189	0.839	0.354	7.56966e-13
7	Tbca	6.61542e-15	0.369045	0.919	0.413	1.01342e-10
7	0610040J01Rik	2.96749e-22	0.368321	0.774	0.25	4.5459e-18
7	Imp3	3.29212e-17	0.368266	0.839	0.351	5.0432e-13
7	Gabarap	3.22573e-10	0.368116	0.968	0.514	4.94149e-06
7	Acadl	1.07138e-22	0.367743	0.742	0.246	1.64124e-18
7	Kcnk1	3.95588e-35	0.367509	0.661	0.132	6.06001e-31
7	Dad1	2.23848e-15	0.367467	0.984	0.432	3.42913e-11
7	Edf1	1.81073e-16	0.367026	0.903	0.378	2.77386e-12
7	Ece1	1.75448e-18	0.366851	0.823	0.319	2.68768e-14
7	Kcnip1	3.77471e-25	0.366792	0.774	0.223	5.78248e-21
7	N6amt1	4.15328e-27	0.366443	0.597	0.133	6.36241e-23
7	Tmed4	1.74404e-17	0.366273	0.839	0.346	2.6717e-13
7	Ubb	4.08977e-08	0.365969	0.984	0.682	0.000626511
7	Klhdc2	5.40542e-17	0.365956	0.871	0.365	8.28056e-13
7	Hexb	8.55805e-33	0.365825	0.726	0.176	1.31101e-28
7	Zbtb7a	2.67857e-17	0.365819	0.79	0.331	4.1033e-13
7	Tm4sf4	1.16138e-16	0.365535	0.887	0.367	1.77912e-12
7	Stx4a	9.92232e-22	0.36538	0.726	0.232	1.52e-17
7	Med28	3.27161e-19	0.365275	0.887	0.352	5.01178e-15
7	Rpl28	2.78952e-08	0.364661	0.984	0.612	0.000427326
7	Creb3l1	6.11049e-27	0.36458	0.581	0.129	9.36065e-23
7	Rnf217	1.10287e-28	0.364553	0.677	0.163	1.68948e-24
7	Atp6v0b	7.50269e-12	0.364533	0.984	0.584	1.14934e-07
7	Nptn	5.72707e-17	0.364481	0.774	0.315	8.7733e-13
7	Efnb3	2.04286e-139	0.364019	0.484	0.009	3.12946e-135
7	Smco4	2.73799e-148	0.363527	0.565	0.013	4.19433e-144
7	Uchl1	2.71114e-47	0.363268	0.645	0.09	4.15319e-43
7	Man2a1	4.88726e-32	0.36318	0.468	0.068	7.48679e-28
7	Rp9	6.78736e-18	0.363044	0.935	0.399	1.03976e-13
7	Magi2	1.696e-26	0.362737	0.645	0.155	2.59811e-22
7	Rps11	1.61427e-07	0.361906	0.952	0.574	0.0024729
7	Zc3h14	2.49039e-21	0.361403	0.935	0.358	3.81503e-17
7	Kdm1a	1.22845e-22	0.361164	0.887	0.328	1.88187e-18
7	Sqstm1	3.26565e-12	0.361032	0.887	0.427	5.00264e-08
7	Tceal9	1.33094e-15	0.360922	0.952	0.441	2.03887e-11
7	Pcm1	3.83672e-18	0.360639	0.919	0.404	5.87746e-14
7	Sumo3	1.59513e-18	0.359874	0.871	0.367	2.44358e-14
7	Rplp1	4.16774e-09	0.359799	0.952	0.676	6.38456e-05
7	Txndc5	4.04583e-24	0.359397	0.677	0.197	6.19781e-20
7	Kif21a	2.68818e-15	0.359391	0.887	0.416	4.11802e-11
7	Fam174a	8.52659e-15	0.358998	0.742	0.318	1.30619e-10
7	Ogfrl1	1.18839e-49	0.358537	0.419	0.034	1.82049e-45
7	Nbl1	1.63412e-30	0.358278	0.452	0.069	2.50331e-26
7	Csnk2b	9.31916e-20	0.358214	0.806	0.295	1.4276e-15
7	Lingo1	7.09297e-115	0.358118	0.548	0.02	1.08657e-110
7	Higd2a	4.92946e-22	0.358091	0.71	0.237	7.55144e-18
7	Taok3	4.31866e-18	0.357999	0.726	0.261	6.61575e-14
7	Sec11c	7.97192e-19	0.357966	0.919	0.364	1.22122e-14
7	Smim6	1.99629e-71	0.357916	0.5	0.032	3.05812e-67
7	Rock1	3.4966e-18	0.357692	0.952	0.422	5.35644e-14
7	Stard3nl	3.38141e-17	0.357187	0.694	0.247	5.17998e-13
7	Cbx1	4.04476e-20	0.356797	0.887	0.34	6.19618e-16
7	Use1	2.91843e-16	0.356745	0.871	0.373	4.47075e-12
7	Ten1	5.23986e-24	0.356458	0.79	0.257	8.02694e-20
7	Pja2	7.54324e-19	0.356013	0.871	0.354	1.15555e-14
7	Tcaf1	2.38393e-22	0.355907	0.71	0.223	3.65195e-18
7	Ppdpf	5.6845e-24	0.355816	0.726	0.223	8.70809e-20
7	Bcl7b	7.0036e-22	0.355275	0.806	0.281	1.07288e-17
7	Bcas2	2.86364e-15	0.355132	0.903	0.398	4.38681e-11
7	Pfn1	1.53311e-20	0.3549	0.903	0.361	2.34857e-16
7	Hspa9	4.10481e-09	0.354692	0.919	0.481	6.28817e-05
7	Psmb5	2.24087e-20	0.354421	0.871	0.341	3.43279e-16
7	Dtd1	1.22022e-20	0.354135	0.694	0.24	1.86926e-16
7	Sem1	2.16806e-13	0.353864	0.935	0.438	3.32125e-09
7	Drap1	5.41653e-17	0.353528	0.887	0.384	8.29759e-13
7	Kmt5a	8.7475e-18	0.353416	0.726	0.265	1.34003e-13
7	Snhg12	6.23701e-16	0.353399	0.774	0.303	9.55448e-12
7	Itm2b	9.43517e-09	0.35336	0.984	0.601	0.000144537
7	Ppia	6.05225e-08	0.35335	0.984	0.561	0.000927144
7	Peg3	2.20636e-10	0.353344	0.952	0.584	3.37993e-06
7	Arpc5l	5.97082e-10	0.353314	0.871	0.447	9.14671e-06
7	Cox6a1	2.31979e-18	0.353037	0.968	0.394	3.55369e-14
7	Ubxn1	3.86896e-14	0.352952	0.887	0.407	5.92687e-10
7	Plekhb1	2.8739e-69	0.352421	0.452	0.026	4.40253e-65
7	Erg28	2.96129e-21	0.352228	0.597	0.171	4.5364e-17
7	Nap1l1	1.25699e-16	0.352181	0.952	0.443	1.92559e-12
7	Efemp2	3.11447e-65	0.351637	0.565	0.047	4.77106e-61
7	Rpl12	1.44796e-07	0.351624	0.984	0.616	0.00221812
7	Ift57	3.82338e-23	0.351422	0.742	0.242	5.85704e-19
7	Comt	6.76761e-27	0.3514	0.855	0.275	1.03673e-22
7	Ywhah	3.73393e-22	0.350909	0.887	0.324	5.72001e-18
7	Snap47	2.49848e-21	0.350775	0.726	0.251	3.82742e-17
7	Egr1	2.81052e-23	0.350148	0.403	0.064	4.30543e-19
7	Dnase2a	1.38379e-32	0.349957	0.629	0.127	2.11983e-28
7	Aip	1.1584e-23	0.349876	0.677	0.198	1.77455e-19
7	Pamr1	1.87935e-33	0.34984	0.581	0.101	2.87898e-29
7	Fam174b	1.69975e-21	0.349571	0.871	0.332	2.60385e-17
7	Anxa6	3.2898e-31	0.348632	0.661	0.144	5.03964e-27
7	Anks4b	1.24162e-63	0.348488	0.597	0.056	1.90204e-59
7	Hap1	1.29023e-17	0.348165	0.855	0.348	1.9765e-13
7	Tomm22	3.43736e-17	0.347185	0.79	0.323	5.26569e-13
7	Pcbp1	1.16606e-15	0.346973	0.871	0.378	1.78629e-11
7	Foxp4	5.7095e-27	0.346743	0.613	0.138	8.74639e-23
7	Fstl5	1.8613e-134	0.346527	0.339	0.002	2.85132e-130
7	Naa20	1.57532e-20	0.34647	0.839	0.316	2.41323e-16
7	Psma3	5.64971e-13	0.344664	0.952	0.466	8.65479e-09
7	Sf3b6	1.05809e-17	0.344638	0.871	0.368	1.62088e-13
7	As3mt	4.68938e-23	0.344599	0.661	0.197	7.18367e-19
7	Chic1	2.90799e-19	0.344192	0.968	0.388	4.45476e-15
7	Atp6ap2	1.57232e-13	0.343923	0.952	0.44	2.40864e-09
7	Tax1bp1	1.43089e-17	0.343889	0.935	0.436	2.19198e-13
7	Ppp1r14b	8.145e-18	0.343802	0.855	0.354	1.24773e-13
7	Dusp3	8.65599e-21	0.343538	0.565	0.151	1.32601e-16
7	Rbbp7	2.56168e-16	0.343449	0.871	0.381	3.92424e-12
7	Rheb	8.80021e-16	0.343347	0.903	0.385	1.34811e-11
7	Hnrnpd	2.02386e-16	0.34332	0.839	0.374	3.10035e-12
7	Polr1d	3.96231e-18	0.34272	0.903	0.387	6.06987e-14
7	Papola	1.1354e-14	0.34264	0.887	0.425	1.73932e-10
7	Ndufa7	1.55458e-13	0.34263	0.903	0.408	2.38146e-09
7	Hspb11	1.82619e-21	0.342621	0.629	0.192	2.79754e-17
7	Arhgap24	4.33927e-14	0.342522	0.419	0.116	6.64733e-10
7	Tceal8	2.64828e-23	0.342155	0.79	0.263	4.05691e-19
7	Fam76a	8.23869e-18	0.342097	0.758	0.304	1.26208e-13
7	Cbr1	1.00278e-20	0.341972	0.726	0.241	1.53616e-16
7	Crebrf	5.58461e-16	0.341709	0.79	0.309	8.55506e-12
7	Scoc	3.22921e-15	0.341676	0.726	0.301	4.94683e-11
7	Eef2	1.74762e-06	0.341473	1	0.661	0.0267718
7	Nebl	9.29322e-100	0.3412	0.516	0.021	1.42363e-95
7	Celf4	2.96843e-19	0.340915	0.774	0.275	4.54734e-15
7	Zcchc11	4.73178e-14	0.340298	0.823	0.386	7.24862e-10
7	Cct3	2.4307e-21	0.339991	0.839	0.323	3.72359e-17
7	Gnaz	3.52792e-17	0.339706	0.597	0.191	5.40442e-13
7	Pgf	1.71e-65	0.339117	0.419	0.024	2.61954e-61
7	Lmo7	3.49094e-21	0.33865	0.806	0.282	5.34777e-17
7	Pkdcc	1.53563e-19	0.338305	0.919	0.363	2.35244e-15
7	B230118H07Rik	6.69557e-24	0.338154	0.694	0.202	1.02569e-19
7	Dynll1	7.49575e-17	0.338049	0.758	0.308	1.14827e-12
7	H2-T23	2.34478e-21	0.337574	0.71	0.225	3.59196e-17
7	Smim26	2.09643e-19	0.337517	0.774	0.301	3.21151e-15
7	Rab37	2.08511e-19	0.337116	0.71	0.233	3.19419e-15
7	Tma7	9.64645e-15	0.336796	0.919	0.421	1.47774e-10
7	Eloc	8.52477e-15	0.336529	0.79	0.354	1.30591e-10
7	Gpc4	1.13138e-17	0.335758	0.629	0.214	1.73315e-13
7	Cetn3	2.90214e-23	0.33552	0.839	0.299	4.44579e-19
7	Tuba1a	3.28197e-17	0.334851	0.597	0.195	5.02765e-13
7	Gstm5	8.29624e-24	0.334834	0.645	0.183	1.2709e-19
7	Eif1	1.10119e-06	0.333156	1	0.758	0.0168691
7	Lysmd2	1.095e-18	0.332971	0.839	0.326	1.67743e-14
7	Ndufa8	2.55504e-17	0.332834	0.855	0.347	3.91406e-13
7	Cenpv	1.33652e-19	0.332763	0.823	0.326	2.04742e-15
7	Cnpy2	1.78858e-17	0.332443	0.935	0.398	2.73993e-13
7	Ergic3	3.47607e-18	0.331947	0.79	0.299	5.32499e-14
7	Snrpf	2.71055e-14	0.331912	0.806	0.36	4.1523e-10
7	Cpa2	1.18967e-181	0.331616	0.484	0.004	1.82246e-177
7	Eif3i	1.40555e-17	0.331502	0.855	0.36	2.15316e-13
7	Slitrk6	3.73878e-37	0.330946	0.419	0.047	5.72744e-33
7	St3gal5	2.69677e-28	0.330878	0.581	0.124	4.13117e-24
7	Ubxn2a	5.59749e-13	0.330689	0.726	0.331	8.57479e-09
7	Vdac3	3.63366e-17	0.330335	0.952	0.383	5.5664e-13
7	Laptm4a	9.8318e-14	0.33015	0.935	0.423	1.50613e-09
7	Sub1	2.50481e-18	0.329253	0.952	0.403	3.83712e-14
7	Ndufb4	1.28691e-15	0.328971	0.839	0.352	1.97142e-11
7	Uqcc2	3.82695e-13	0.328747	0.952	0.476	5.86251e-09
7	Tspan12	4.37665e-79	0.328658	0.5	0.027	6.70459e-75
7	Cd164	1.43187e-12	0.327816	0.952	0.444	2.19348e-08
7	Ndufb7	9.65036e-17	0.327616	0.887	0.381	1.47834e-12
7	Rps2	4.26278e-08	0.327522	1	0.734	0.000653016
7	1110004F10Rik	4.33469e-17	0.327149	0.806	0.34	6.64032e-13
7	Nek7	1.66816e-15	0.327128	0.629	0.232	2.55546e-11
7	Smim11	8.6288e-23	0.326313	0.742	0.251	1.32185e-18
7	Senp6	5.14141e-11	0.326259	0.855	0.454	7.87613e-07
7	Eid2	2.24938e-20	0.326074	0.758	0.263	3.44583e-16
7	Frzb	1.98033e-22	0.325814	0.742	0.219	3.03368e-18
7	Trir	2.18359e-15	0.325236	0.855	0.375	3.34503e-11
7	Ndufs8	2.38413e-22	0.325073	0.726	0.233	3.65225e-18
7	Sfxn1	6.90079e-15	0.324861	0.839	0.375	1.05713e-10
7	Krt8	2.20926e-23	0.324719	0.871	0.319	3.38436e-19
7	BC031181	2.12762e-17	0.323634	0.871	0.345	3.2593e-13
7	2007-09-01	4.48476e-19	0.323532	0.903	0.385	6.87021e-15
7	Lsm6	2.71851e-20	0.32349	0.855	0.343	4.16448e-16
7	Rab11b	9.95638e-21	0.323006	0.71	0.234	1.52522e-16
7	Dctn6	1.43043e-17	0.322989	0.677	0.237	2.19128e-13
7	Srp14	3.97814e-16	0.322897	0.968	0.421	6.09411e-12
7	Ssbp2	5.08376e-20	0.322829	0.661	0.202	7.78781e-16
7	Chrac1	1.93347e-23	0.322597	0.774	0.245	2.96188e-19
7	Bcap31	7.1889e-17	0.322577	0.677	0.249	1.10127e-12
7	Slc4a4	2.87551e-48	0.322536	0.5	0.05	4.40499e-44
7	Manf	1.14452e-14	0.32188	0.903	0.403	1.7533e-10
7	Pafah1b3	9.19999e-24	0.321323	0.677	0.196	1.40935e-19
7	Cdo1	1.77687e-99	0.320871	0.435	0.013	2.72199e-95
7	Hspa4l	5.1433e-15	0.320723	0.613	0.222	7.87901e-11
7	Maz	1.07426e-16	0.320662	0.758	0.298	1.64566e-12
7	Bmpr1a	1.60392e-13	0.320233	0.548	0.21	2.45705e-09
7	Gng2	5.1818e-30	0.32018	0.452	0.067	7.938e-26
7	Elob	5.16784e-16	0.320152	0.935	0.419	7.91662e-12
7	Traf5	4.81335e-67	0.319978	0.548	0.043	7.37357e-63
7	Rflnb	1.49668e-33	0.319574	0.468	0.067	2.29277e-29
7	Rbms3	3.29328e-87	0.31952	0.452	0.018	5.04497e-83
7	Wac	8.62529e-18	0.319391	0.79	0.304	1.32131e-13
7	Sypl	1.3892e-17	0.319052	0.774	0.313	2.12812e-13
7	Coa3	1.49122e-16	0.318909	0.871	0.355	2.28439e-12
7	Elof1	3.52021e-20	0.318825	0.806	0.309	5.39261e-16
7	Tm2d1	6.85621e-17	0.318636	0.823	0.33	1.0503e-12
7	Ppp1r2	2.03784e-14	0.318323	0.903	0.39	3.12177e-10
7	Tpd52l1	4.84941e-31	0.318287	0.516	0.09	7.42881e-27
7	Psmb1	2.79241e-14	0.318162	0.871	0.396	4.27769e-10
7	Rab25	1.08501e-18	0.317669	0.79	0.303	1.66212e-14
7	St13	7.45406e-17	0.317451	0.968	0.411	1.14189e-12
7	Naga	2.81041e-17	0.316977	0.758	0.282	4.30527e-13
7	Naa38	8.72983e-16	0.316833	0.677	0.247	1.33732e-11
7	Stox1	1.35471e-41	0.316779	0.435	0.045	2.07528e-37
7	Epb41l4b	4.43506e-24	0.316588	0.661	0.182	6.79407e-20
7	Tmed2	1.78658e-12	0.31647	0.935	0.462	2.73686e-08
7	Cfap20	1.10373e-17	0.316459	0.774	0.313	1.69081e-13
7	Jund	9.11384e-09	0.316068	0.984	0.549	0.000139615
7	Pla2g16	1.0775e-30	0.316057	0.677	0.157	1.65062e-26
7	Thrap3	6.57152e-15	0.316051	0.839	0.368	1.00669e-10
7	Ninj1	1.20529e-17	0.315979	0.871	0.347	1.84638e-13
7	Rab1a	5.19459e-17	0.315924	0.871	0.355	7.95758e-13
7	Dap	4.16145e-15	0.315772	0.887	0.386	6.37493e-11
7	Pcif1	1.8896e-15	0.315766	0.79	0.321	2.89468e-11
7	Ptges3	2.24975e-15	0.315621	0.935	0.403	3.44639e-11
7	Arf1	7.78191e-13	0.315568	0.919	0.416	1.19211e-08
7	Irf2bp1	3.14186e-22	0.315524	0.726	0.232	4.81302e-18
7	Ywhae	1.51928e-11	0.315353	0.919	0.453	2.32738e-07
7	Pbx1	1.10433e-17	0.315208	0.758	0.285	1.69173e-13
7	Hsbp1	2.86116e-15	0.315173	0.871	0.376	4.38301e-11
7	Dbi	2.5864e-19	0.314909	0.629	0.207	3.96211e-15
7	Snx3	1.03818e-15	0.314764	0.855	0.367	1.59039e-11
7	Ndufb3	1.42707e-15	0.314727	0.855	0.371	2.18613e-11
7	Pea15a	1.0268e-21	0.314387	0.758	0.239	1.57295e-17
7	B4galt6	2.54732e-23	0.313607	0.694	0.198	3.90224e-19
7	Cct4	8.37216e-14	0.313428	0.871	0.395	1.28253e-09
7	Nrip1	2.96985e-15	0.313208	0.774	0.312	4.54952e-11
7	Lrrc42	1.74749e-44	0.313008	0.645	0.102	2.67697e-40
7	Nol7	9.94721e-19	0.31286	0.887	0.368	1.52381e-14
7	Apip	1.07676e-27	0.312746	0.645	0.155	1.64949e-23
7	Dgkz	5.13071e-15	0.312735	0.516	0.159	7.85974e-11
7	M6pr	1.25484e-13	0.312136	0.645	0.264	1.92229e-09
7	Cdk2ap1	1.23354e-12	0.312089	0.645	0.259	1.88966e-08
7	Pnkd	2.62634e-19	0.311652	0.726	0.257	4.02329e-15
7	Hipk2	2.00704e-19	0.311533	0.677	0.218	3.07458e-15
7	Rnf5	4.1261e-22	0.31145	0.71	0.216	6.32077e-18
7	Stk39	2.75244e-29	0.311329	0.565	0.112	4.21646e-25
7	Scn3a	4.63511e-57	0.310945	0.452	0.032	7.10052e-53
7	Fkbp1a	9.83533e-14	0.310862	0.919	0.404	1.50668e-09
7	Fdx1	4.78823e-15	0.310688	0.677	0.266	7.33509e-11
7	Atp5l	8.76738e-12	0.310652	0.968	0.521	1.34308e-07
7	Khdrbs1	1.64147e-17	0.310212	0.726	0.269	2.51456e-13
7	Sez6l2	1.19262e-14	0.310169	0.79	0.346	1.82697e-10
7	Enpp5	6.86284e-16	0.309927	0.79	0.338	1.05132e-11
7	Jam3	4.96583e-47	0.309894	0.5	0.052	7.60715e-43
7	Txndc15	1.46166e-19	0.309797	0.726	0.265	2.23912e-15
7	Kif5b	1.97178e-12	0.309749	0.952	0.501	3.02056e-08
7	Lsm8	2.31816e-21	0.309323	0.79	0.268	3.55119e-17
7	Plcb4	1.32714e-19	0.309047	0.565	0.154	2.03305e-15
7	Asns	7.96113e-13	0.308848	0.855	0.38	1.21956e-08
7	Atp5g1	4.00389e-14	0.308769	0.919	0.422	6.13356e-10
7	Bnip3l	8.87486e-17	0.308627	0.823	0.326	1.35954e-12
7	Fbp1	4.51223e-34	0.308506	0.355	0.036	6.91229e-30
7	Cmpk1	1.02122e-17	0.308343	0.839	0.326	1.5644e-13
7	Dpm3	1.11121e-16	0.30833	0.855	0.352	1.70226e-12
7	Swi5	5.46007e-15	0.307979	0.919	0.426	8.36428e-11
7	Cuedc1	1.25276e-19	0.307651	0.661	0.209	1.91911e-15
7	Gpx4	2.86875e-09	0.307565	0.968	0.485	4.39463e-05
7	Eif4g2	1.94335e-12	0.30725	0.919	0.454	2.97702e-08
7	2210016F16Rik	8.74741e-16	0.307127	0.661	0.256	1.34002e-11
7	Rdh14	3.19775e-17	0.30705	0.548	0.173	4.89864e-13
7	Tceal1	7.82972e-28	0.30626	0.613	0.146	1.19943e-23
7	Lgals3bp	2.77294e-13	0.306161	0.71	0.289	4.24787e-09
7	Phc2	5.43018e-18	0.305805	0.71	0.253	8.31849e-14
7	Smdt1	2.63011e-15	0.305617	0.935	0.419	4.02907e-11
7	Smim14	7.84735e-12	0.305315	0.935	0.459	1.20214e-07
7	Smc6	1.56561e-20	0.305224	0.887	0.353	2.39836e-16
7	Flot1	1.62306e-24	0.305143	0.645	0.174	2.48637e-20
7	2300009A05Rik	2.34074e-14	0.305046	0.887	0.382	3.58577e-10
7	Sugt1	1.17506e-18	0.304894	0.839	0.318	1.80008e-14
7	Spop	4.80321e-19	0.304825	0.742	0.269	7.35803e-15
7	Adh5	9.55506e-17	0.304815	0.79	0.311	1.46374e-12
7	Eif3k	3.37518e-15	0.304759	0.919	0.399	5.17044e-11
7	Cfl2	2.61468e-15	0.304138	0.839	0.362	4.00543e-11
7	Nfic	5.12395e-19	0.3041	0.79	0.299	7.84938e-15
7	Cyb5a	3.10173e-16	0.303943	0.694	0.264	4.75153e-12
7	Ndufa3	6.4497e-22	0.3039	0.742	0.252	9.88029e-18
7	Yaf2	5.91655e-16	0.303865	0.742	0.287	9.06357e-12
7	Scamp3	8.93516e-17	0.303419	0.548	0.17	1.36878e-12
7	Atpif1	5.54942e-14	0.303414	0.968	0.485	8.50115e-10
7	Cdk2ap2	2.4706e-13	0.303395	0.677	0.287	3.78471e-09
7	Trappc3	4.66593e-22	0.303168	0.871	0.322	7.14773e-18
7	Pdcl3	1.57313e-19	0.303084	0.629	0.196	2.40988e-15
7	G3bp1	1.19336e-16	0.302565	0.887	0.366	1.82811e-12
7	Eif5a	6.8743e-12	0.30249	0.903	0.41	1.05307e-07
7	Irak1	6.78636e-16	0.302388	0.855	0.386	1.0396e-11
7	Mapt	1.30836e-37	0.302121	0.645	0.114	2.00427e-33
7	Kcnj11	1.59492e-15	0.301932	0.597	0.203	2.44326e-11
7	Nostrin	2.1062e-35	0.30161	0.419	0.049	3.22649e-31
7	Cr1l	8.66305e-16	0.301595	0.71	0.274	1.32709e-11
7	R3hdm2	1.93333e-17	0.301058	0.839	0.358	2.96166e-13
7	Uqcr10	6.11797e-16	0.300891	0.919	0.405	9.37212e-12
7	Pop7	1.13292e-20	0.300759	0.645	0.2	1.73552e-16
7	Aplp2	5.58765e-12	0.300569	0.774	0.359	8.55971e-08
7	Snw1	7.66465e-20	0.300524	0.855	0.326	1.17415e-15
7	Anp32a	1.36043e-14	0.300342	0.806	0.358	2.08405e-10
7	Dynlt1f	1.46863e-25	0.299936	0.661	0.175	2.24979e-21
7	Mff	1.36609e-15	0.299744	0.839	0.358	2.09271e-11
7	Fam96a	1.68953e-14	0.299421	0.581	0.216	2.58819e-10
7	Slc35g2	3.52848e-19	0.299262	0.581	0.18	5.40528e-15
7	Kcnc2	1.00623e-159	0.299025	0.435	0.004	1.54145e-155
7	Ppp1r9a	2.31211e-25	0.29837	0.629	0.152	3.54192e-21
7	Rpn2	7.7384e-16	0.298366	0.871	0.378	1.18544e-11
7	Steap1	9.70975e-11	0.298214	0.355	0.107	1.48744e-06
7	Grcc10	1.48928e-24	0.298183	0.629	0.163	2.28142e-20
7	Tspan5	3.31413e-17	0.29815	0.887	0.368	5.07691e-13
7	Ndufa11	2.18705e-17	0.298106	0.903	0.373	3.35034e-13
7	Ctbp1	2.1445e-13	0.297868	0.758	0.322	3.28517e-09
7	Akap9	9.60194e-12	0.297808	0.887	0.456	1.47092e-07
7	Gnai2	9.39111e-08	0.297766	0.984	0.569	0.00143863
7	Tlk1	1.9623e-13	0.297709	0.694	0.294	3.00604e-09
7	Hp1bp3	2.846e-19	0.297639	0.839	0.338	4.35979e-15
7	Pfdn2	1.40358e-16	0.297473	0.871	0.38	2.15014e-12
7	Ndufa1	1.98448e-14	0.297388	0.823	0.365	3.04002e-10
7	Tspan15	3.74022e-19	0.297313	0.645	0.202	5.72965e-15
7	Mtx2	2.59968e-20	0.297208	0.742	0.253	3.98245e-16
7	Tsg101	9.65003e-17	0.297084	0.774	0.306	1.47829e-12
7	Cryz	3.39965e-27	0.296883	0.597	0.133	5.20792e-23
7	Stxbp6	7.40415e-24	0.29661	0.597	0.147	1.13424e-19
7	Epb41l4a	1.71154e-53	0.296588	0.452	0.036	2.62191e-49
7	Anxa7	1.41972e-19	0.296527	0.79	0.278	2.17487e-15
7	Rplp0	1.07054e-06	0.296509	1	0.618	0.0163996
7	Cox8a	1.54514e-07	0.296034	0.984	0.563	0.00236701
7	Zbtb38	4.47933e-17	0.295803	0.694	0.246	6.86188e-13
7	AI413582	1.14992e-16	0.295697	0.694	0.258	1.76157e-12
7	Rpl4	5.41334e-07	0.295539	0.984	0.579	0.00829269
7	Rnaset2a	3.0028e-16	0.295338	0.5	0.148	4.59998e-12
7	Ndufs4	1.47762e-17	0.294982	0.79	0.321	2.26356e-13
7	Cldn6	4.5588e-83	0.294958	0.468	0.022	6.98363e-79
7	Card19	1.26714e-14	0.294905	0.645	0.236	1.94113e-10
7	Nipsnap3b	8.04548e-19	0.294822	0.532	0.149	1.23249e-14
7	Ddrgk1	9.21722e-17	0.294791	0.839	0.36	1.41199e-12
7	Atp5f1	2.62278e-12	0.29476	0.952	0.429	4.01783e-08
7	Atp1a1	6.70569e-15	0.294757	0.935	0.428	1.02724e-10
7	Lrpap1	9.69488e-18	0.294746	0.823	0.327	1.48516e-13
7	Smim19	1.06563e-16	0.294723	0.742	0.284	1.63245e-12
7	Rexo2	4.91214e-19	0.294552	0.952	0.369	7.52491e-15
7	Snd1	2.35214e-11	0.294338	0.71	0.315	3.60324e-07
7	Clcn5	4.90157e-32	0.294038	0.484	0.074	7.50871e-28
7	Tvp23b	2.22371e-16	0.293927	0.758	0.296	3.4065e-12
7	Paip1	1.31215e-14	0.293811	0.613	0.226	2.01009e-10
7	Prmt1	4.18425e-18	0.293119	0.823	0.337	6.40985e-14
7	Actr10	2.24342e-16	0.293027	0.823	0.335	3.43669e-12
7	1110059E24Rik	3.14367e-16	0.293014	0.516	0.16	4.81579e-12
7	Mia2	2.72189e-14	0.292635	0.887	0.393	4.16966e-10
7	Ly6e	2.1279e-15	0.292629	0.516	0.164	3.25974e-11
7	Ctsh	6.86506e-73	0.292592	0.371	0.014	1.05166e-68
7	Hlf	2.2007e-36	0.29256	0.597	0.098	3.37125e-32
7	Hpgds	5.03845e-13	0.292417	0.435	0.129	7.7184e-09
7	Fundc2	9.94695e-22	0.292416	0.855	0.309	1.52377e-17
7	Rassf3	5.75392e-24	0.292304	0.613	0.154	8.81443e-20
7	Acp1	2.3266e-14	0.292193	0.855	0.369	3.56412e-10
7	Atp6v0e2	9.18347e-17	0.292001	0.726	0.272	1.40682e-12
7	Tap2	1.03817e-19	0.29197	0.516	0.131	1.59037e-15
7	Elavl4	3.97873e-21	0.291401	0.613	0.169	6.09501e-17
7	Nxf1	6.108e-15	0.291278	0.806	0.339	9.35684e-11
7	Atp5d	1.30433e-14	0.291038	0.935	0.442	1.99811e-10
7	Snhg6	9.47559e-14	0.290837	0.661	0.248	1.45157e-09
7	Aes	4.51802e-07	0.290518	0.968	0.527	0.00692116
7	Spg21	7.02525e-17	0.290512	0.758	0.284	1.0762e-12
7	Ranbp9	3.06059e-17	0.290118	0.677	0.233	4.68852e-13
7	Cpne4	5.00782e-70	0.289703	0.435	0.023	7.67149e-66
7	Sdhb	1.30227e-16	0.289622	0.839	0.328	1.99495e-12
7	Spr	2.64133e-23	0.289579	0.581	0.15	4.04626e-19
7	Ube3a	1.47783e-14	0.289309	0.903	0.429	2.26389e-10
7	Inpp5f	3.63671e-18	0.288946	0.565	0.167	5.57108e-14
7	Nop10	1.4862e-15	0.288828	0.823	0.343	2.27671e-11
7	Npdc1	4.5572e-16	0.288353	0.855	0.358	6.98117e-12
7	Fxr1	4.05554e-16	0.288284	0.806	0.347	6.21268e-12
7	Smarca5	2.62027e-14	0.288186	0.871	0.371	4.01399e-10
7	Rpl13a	7.03895e-15	0.288074	0.887	0.395	1.0783e-10
7	Gpbp1	1.63199e-17	0.287523	0.774	0.309	2.50005e-13
7	Ccl27a	6.61548e-23	0.287231	0.484	0.103	1.01343e-18
7	Glod4	4.13653e-17	0.287204	0.677	0.246	6.33675e-13
7	Arl6ip1	2.48524e-16	0.287004	0.839	0.357	3.80714e-12
7	Chchd10	3.78749e-12	0.28684	0.919	0.42	5.80205e-08
7	Mapk3	7.42371e-17	0.286467	0.806	0.318	1.13724e-12
7	Psmb2	1.05709e-16	0.286389	0.855	0.348	1.61935e-12
7	Plekhj1	6.7079e-16	0.28611	0.758	0.309	1.02758e-11
7	Tbrg1	1.89006e-13	0.286096	0.855	0.382	2.89539e-09
7	Lefty1	6.52013e-35	0.285983	0.516	0.078	9.98818e-31
7	Slc29a4	7.78358e-71	0.28598	0.452	0.025	1.19237e-66
7	Cenpb	1.49759e-15	0.285886	0.71	0.288	2.29416e-11
7	Cnih1	7.77506e-19	0.285785	0.661	0.218	1.19106e-14
7	Dscam	1.61649e-101	0.285768	0.306	0.004	2.4763e-97
7	Polr2f	1.64631e-16	0.28557	0.806	0.333	2.52198e-12
7	Efcab10	6.91736e-36	0.285555	0.339	0.031	1.05967e-31
7	Tmem14c	7.32355e-15	0.285089	0.661	0.266	1.12189e-10
7	Rab34	3.35076e-24	0.285018	0.694	0.187	5.13303e-20
7	Ssr1	4.84039e-17	0.284943	0.855	0.349	7.41499e-13
7	Ormdl3	1.72838e-13	0.284701	0.71	0.303	2.64771e-09
7	Faap20	3.96627e-18	0.284699	0.629	0.213	6.07593e-14
7	Rtn3	1.41457e-16	0.284571	0.79	0.335	2.16698e-12
7	Ppp2r5b	7.34821e-23	0.284521	0.581	0.146	1.12567e-18
7	Fibp	2.35257e-16	0.284311	0.758	0.288	3.6039e-12
7	Rida	3.42336e-25	0.284203	0.532	0.117	5.24425e-21
7	Ntm	8.32853e-56	0.284039	0.323	0.015	1.27585e-51
7	Tpr	5.41251e-14	0.283922	0.903	0.444	8.29142e-10
7	Atp1b2	1.08568e-36	0.283662	0.306	0.025	1.66315e-32
7	Rpl37a	1.22498e-06	0.283557	1	0.718	0.0187655
7	AC149090.1	4.34998e-15	0.282953	0.887	0.393	6.66373e-11
7	Rbfox3	1.15089e-113	0.282952	0.419	0.009	1.76305e-109
7	Hspb1	1.84806e-49	0.282843	0.339	0.02	2.83105e-45
7	Mtfp1	3.87629e-38	0.282703	0.5	0.068	5.93809e-34
7	Ica1	9.68187e-19	0.282451	0.806	0.298	1.48317e-14
7	Sf3b5	1.59173e-15	0.282271	0.79	0.325	2.43838e-11
7	Gars	2.3438e-12	0.282271	0.839	0.397	3.59047e-08
7	Mrpl30	8.66996e-14	0.282075	0.887	0.387	1.32815e-09
7	Dazap1	2.77824e-16	0.281912	0.645	0.228	4.25598e-12
7	Mrpl58	2.13031e-14	0.281573	0.694	0.273	3.26342e-10
7	Npnt	4.19303e-25	0.28127	0.355	0.05	6.42331e-21
7	Gng4	7.56317e-18	0.281103	0.661	0.222	1.1586e-13
7	Lamtor2	9.52275e-17	0.281026	0.935	0.393	1.45879e-12
7	Lims1	1.02346e-17	0.280955	0.5	0.139	1.56783e-13
7	Hadha	1.33331e-17	0.280918	0.758	0.291	2.0425e-13
7	Srp9	6.59307e-11	0.280508	0.887	0.443	1.00999e-06
7	Jade1	1.43233e-16	0.28025	0.839	0.341	2.19419e-12
7	Arl8a	6.64567e-14	0.280017	0.661	0.276	1.01805e-09
7	Ccdc107	2.93868e-20	0.279977	0.694	0.219	4.50176e-16
7	Magoh	9.84021e-18	0.279823	0.71	0.253	1.50742e-13
7	Cers4	7.97901e-24	0.279635	0.565	0.127	1.22231e-19
7	Eno2	1.67211e-15	0.279523	0.548	0.173	2.5615e-11
7	0610009B22Rik	3.93823e-15	0.279491	0.71	0.279	6.03298e-11
7	Hadhb	3.67793e-16	0.279426	0.855	0.349	5.63421e-12
7	Kctd13	4.41733e-11	0.279379	0.661	0.292	6.76691e-07
7	Actr3	3.62139e-14	0.279348	0.919	0.41	5.5476e-10
7	Sdf4	8.79288e-14	0.279335	0.887	0.403	1.34698e-09
7	Sdc4	8.51247e-13	0.279261	0.661	0.266	1.30402e-08
7	Ggh	2.16314e-27	0.279255	0.548	0.113	3.31371e-23
7	Nudt4	2.11903e-14	0.279164	0.548	0.195	3.24615e-10
7	Ndufb5	5.01984e-12	0.279027	0.903	0.416	7.6899e-08
7	Map1b	3.00836e-12	0.278879	0.968	0.522	4.6085e-08
7	Cyb5r3	1.25927e-15	0.278815	0.758	0.311	1.92908e-11
7	Mpnd	5.36017e-21	0.278784	0.5	0.121	8.21124e-17
7	Jak1	1.13889e-13	0.278615	0.806	0.356	1.74467e-09
7	Eif2a	1.17004e-14	0.278611	0.71	0.283	1.79238e-10
7	Tor1aip1	7.11507e-16	0.278557	0.629	0.21	1.08996e-11
7	Rpl10-ps3	2.71946e-13	0.278543	0.694	0.306	4.16594e-09
7	Samd4	4.48769e-10	0.278476	0.274	0.07	6.8747e-06
7	Nt5c3	1.0938e-18	0.277629	0.758	0.288	1.67559e-14
7	Dapk1	1.25686e-22	0.277541	0.548	0.13	1.92538e-18
7	Pex11a	4.62921e-15	0.277529	0.532	0.172	7.09148e-11
7	Mtpn	4.27476e-19	0.277403	0.758	0.267	6.54851e-15
7	Tmem50a	1.70741e-17	0.277267	0.871	0.339	2.61558e-13
7	Fam159a	6.58998e-102	0.277107	0.258	0.002	1.00952e-97
7	Sox4	3.21548e-24	0.276967	0.548	0.123	4.92579e-20
7	Pafah1b1	5.53743e-11	0.276888	0.871	0.429	8.48279e-07
7	Mrpl52	3.20057e-15	0.276761	0.903	0.381	4.90295e-11
7	Gclm	6.35324e-12	0.276705	0.887	0.4	9.73253e-08
7	Ssb	2.42961e-17	0.276396	0.903	0.387	3.72193e-13
7	Ywhaq	6.70698e-12	0.276146	0.935	0.433	1.02744e-07
7	Cpe	1.74476e-06	0.276079	1	0.645	0.026728
7	Borcs7	1.25428e-21	0.275995	0.532	0.132	1.92144e-17
7	Mthfd2l	3.45638e-23	0.275847	0.468	0.095	5.29483e-19
7	Atp6ap1	1.23423e-15	0.275567	0.871	0.372	1.89071e-11
7	Phyh	7.70722e-17	0.27555	0.839	0.333	1.18067e-12
7	Rmi1	2.78994e-16	0.275319	0.452	0.12	4.27391e-12
7	Sarnp	1.17472e-19	0.2748	0.742	0.265	1.79956e-15
7	Stxbp1	1.81968e-13	0.274798	0.694	0.281	2.78757e-09
7	Armcx3	1.73598e-18	0.274477	0.629	0.203	2.65935e-14
7	Sema3e	2.59666e-47	0.274472	0.387	0.029	3.97783e-43
7	Dhrs7	7.35228e-18	0.274308	0.726	0.262	1.1263e-13
7	Nrsn1	2.02357e-59	0.274137	0.468	0.034	3.09991e-55
7	Tuba1b	5.34929e-18	0.274109	0.677	0.224	8.19458e-14
7	Arf6	9.88842e-19	0.274032	0.565	0.163	1.51481e-14
7	Washc2	5.82784e-13	0.274026	0.661	0.278	8.92767e-09
7	Cep57	7.75776e-14	0.273972	0.661	0.264	1.18841e-09
7	Tceal3	2.4908e-18	0.273917	0.581	0.177	3.81566e-14
7	Pdia4	9.49854e-17	0.273778	0.677	0.248	1.45508e-12
7	Cbfa2t3	2.60741e-12	0.273605	0.484	0.166	3.99429e-08
7	Nckap1	9.59728e-14	0.273464	0.855	0.391	1.47021e-09
7	Mrpl33	5.37171e-19	0.273269	0.79	0.285	8.22893e-15
7	Dgkb	1.56019e-83	0.273222	0.371	0.012	2.39005e-79
7	Kctd8	7.76474e-36	0.273065	0.387	0.041	1.18948e-31
7	Arid4a	1.0944e-18	0.273014	0.597	0.175	1.67651e-14
7	Pfdn1	2.35503e-17	0.272942	0.823	0.324	3.60766e-13
7	Lamp1	1.22934e-08	0.272933	0.952	0.493	0.000188323
7	Nr1d2	9.99249e-14	0.272626	0.613	0.228	1.53075e-09
7	Tex261	6.12854e-14	0.272519	0.742	0.305	9.38832e-10
7	Smc3	6.56038e-15	0.272333	0.742	0.313	1.00499e-10
7	Uqcrb	6.69376e-14	0.272201	0.935	0.403	1.02542e-09
7	Snrnp27	1.11903e-17	0.272197	0.79	0.301	1.71424e-13
7	Pdgfa	2.60902e-18	0.272168	0.726	0.253	3.99676e-14
7	Smim7	6.88232e-20	0.271744	0.774	0.274	1.0543e-15
7	Prps1	6.56022e-16	0.271497	0.79	0.321	1.00496e-11
7	Cggbp1	7.48732e-15	0.271438	0.661	0.254	1.14698e-10
7	Timm10	1.39549e-13	0.271303	0.565	0.209	2.13775e-09
7	Npc2	1.03783e-11	0.271185	1	0.461	1.58984e-07
7	Tm9sf3	2.33706e-12	0.271081	0.839	0.378	3.58015e-08
7	Atg3	5.7418e-15	0.271043	0.726	0.305	8.79587e-11
7	Gsk3b	2.08146e-13	0.271002	0.855	0.407	3.18859e-09
7	Pepd	1.53507e-13	0.270994	0.532	0.195	2.35158e-09
7	Asap1	4.13344e-16	0.270629	0.629	0.218	6.33202e-12
7	Tpst2	2.1926e-13	0.270578	0.548	0.198	3.35885e-09
7	Gstz1	2.959e-16	0.270502	0.661	0.248	4.5329e-12
7	Prkar1b	6.92038e-20	0.270376	0.677	0.225	1.06013e-15
7	Tenm4	1.06556e-21	0.270303	0.565	0.132	1.63232e-17
7	Pacsin1	9.19359e-16	0.270184	0.452	0.124	1.40837e-11
7	Pink1	7.0572e-22	0.270078	0.597	0.161	1.08109e-17
7	Plgrkt	6.88077e-20	0.269804	0.726	0.24	1.05406e-15
7	Cobll1	1.20634e-11	0.269677	0.565	0.227	1.84799e-07
7	Fkbp8	6.98783e-14	0.269614	0.823	0.348	1.07047e-09
7	Psma5	1.46348e-18	0.269573	0.758	0.289	2.2419e-14
7	Fbxl15	1.56384e-16	0.269127	0.532	0.167	2.39565e-12
7	Thoc7	1.26535e-15	0.269081	0.855	0.356	1.93839e-11
7	Serbp1	4.39099e-11	0.269042	0.919	0.474	6.72656e-07
7	Gtpbp6	4.55262e-18	0.268698	0.548	0.159	6.97415e-14
7	Smyd2	1.10761e-15	0.268636	0.661	0.247	1.69675e-11
7	Cltb	7.16829e-14	0.268557	0.855	0.37	1.09811e-09
7	Usf2	2.16889e-15	0.268253	0.806	0.328	3.32253e-11
7	8430408G22Rik	4.59045e-16	0.267981	0.355	0.073	7.03211e-12
7	Crip1	2.00425e-22	0.267929	0.5	0.111	3.07031e-18
7	Mrps16	1.39219e-15	0.267848	0.855	0.353	2.1327e-11
7	Rps19	2.4262e-06	0.267705	1	0.692	0.0371669
7	Rrp1	4.28217e-15	0.267527	0.839	0.367	6.55986e-11
7	Rab11a	2.65259e-17	0.266588	0.806	0.307	4.06351e-13
7	Cox7b	7.26071e-14	0.266435	0.887	0.393	1.11227e-09
7	Gpr85	1.85711e-20	0.266394	0.452	0.1	2.84491e-16
7	Kifc3	8.13677e-25	0.26629	0.468	0.09	1.24647e-20
7	Mpc2	3.31884e-16	0.26628	0.952	0.392	5.08413e-12
7	Soga3	2.71135e-16	0.266274	0.645	0.226	4.15352e-12
7	S100a16	1.90389e-125	0.266047	0.387	0.005	2.91656e-121
7	Ube2q1	4.47888e-18	0.26597	0.79	0.298	6.86119e-14
7	Mettl26	2.46058e-13	0.265935	0.839	0.399	3.76936e-09
7	Snx18	9.87768e-16	0.26558	0.532	0.163	1.51316e-11
7	Pak1ip1	4.34046e-14	0.265546	0.774	0.317	6.64916e-10
7	Rnh1	9.86824e-15	0.265539	0.758	0.32	1.51171e-10
7	Cox14	2.38379e-17	0.26536	0.935	0.378	3.65173e-13
7	Arpc1a	4.35491e-13	0.264952	0.935	0.428	6.67129e-09
7	Prnp	7.32667e-13	0.264921	0.952	0.437	1.12237e-08
7	Vps41	9.11839e-15	0.264802	0.677	0.279	1.39685e-10
7	Stim1	1.52942e-15	0.264456	0.629	0.225	2.34292e-11
7	Cd151	5.00896e-23	0.264222	0.5	0.108	7.67323e-19
7	Cetn2	4.59401e-15	0.26405	0.613	0.223	7.03757e-11
7	Rell2	2.1016e-32	0.263907	0.435	0.059	3.21944e-28
7	Ptprg	2.29922e-39	0.263859	0.371	0.034	3.52218e-35
7	Rab10	3.83662e-15	0.2637	0.79	0.33	5.87732e-11
7	Rraga	2.35726e-14	0.26359	0.758	0.314	3.61108e-10
7	Cct5	2.38341e-13	0.263476	0.855	0.386	3.65114e-09
7	Rps27rt	2.66764e-23	0.263473	0.774	0.244	4.08656e-19
7	Trmt6	3.00358e-18	0.262943	0.677	0.241	4.60118e-14
7	Adprh	1.11226e-17	0.262891	0.629	0.21	1.70386e-13
7	Arf4	3.82429e-15	0.262822	0.903	0.386	5.85843e-11
7	Dsp	3.82326e-16	0.262682	0.548	0.168	5.85684e-12
7	Eif3m	1.82646e-13	0.26264	0.823	0.374	2.79795e-09
7	Ssbp3	7.01381e-13	0.262266	0.71	0.309	1.07444e-08
7	Abcc8	5.88783e-10	0.262234	1	0.561	9.01956e-06
7	Rpl35	3.39903e-09	0.262222	0.952	0.493	5.20697e-05
7	Cln6	5.43673e-14	0.262164	0.71	0.292	8.32853e-10
7	Mvb12a	3.50552e-19	0.262088	0.806	0.291	5.37011e-15
7	Snx4	6.45886e-18	0.262033	0.581	0.178	9.89433e-14
7	Ppp2r3a	1.2755e-16	0.262011	0.581	0.178	1.95394e-12
7	Gemin6	3.22685e-17	0.261401	0.452	0.118	4.94322e-13
7	Gde1	8.48734e-13	0.261146	0.823	0.363	1.30018e-08
7	Cldn3	1.85202e-19	0.261131	0.548	0.149	2.83712e-15
7	Sptbn1	2.46663e-14	0.261037	0.839	0.37	3.77864e-10
7	Pnck	5.78072e-59	0.26101	0.403	0.025	8.85549e-55
7	Mrps9	7.1867e-22	0.260947	0.71	0.227	1.10093e-17
7	Cstb	5.27393e-16	0.260752	0.806	0.335	8.07913e-12
7	Bnip3	3.78987e-15	0.26062	0.694	0.263	5.8057e-11
7	Dnajc21	3.00759e-17	0.260362	0.839	0.328	4.60733e-13
7	Lzts2	6.32393e-16	0.2603	0.742	0.288	9.68763e-12
7	Myg1	5.39122e-22	0.260226	0.71	0.22	8.25881e-18
7	Tmem246	1.00535e-23	0.260189	0.435	0.082	1.54009e-19
7	Ncoa7	2.55941e-15	0.260078	0.79	0.323	3.92077e-11
7	Clpp	1.95063e-13	0.259382	0.79	0.348	2.98817e-09
7	Ing2	4.39618e-15	0.259294	0.742	0.303	6.73451e-11
7	Unc50	3.58025e-17	0.259277	0.758	0.289	5.48459e-13
7	Ctr9	2.12723e-18	0.259145	0.694	0.247	3.2587e-14
7	Chd3os	1.53712e-15	0.25908	0.661	0.25	2.35471e-11
7	Eid1	1.00774e-14	0.258941	0.871	0.396	1.54377e-10
7	Csnk1g3	8.27672e-20	0.258702	0.613	0.183	1.26791e-15
7	Tmed7	2.49903e-13	0.258626	0.758	0.322	3.82826e-09
7	Ndufb11	4.81218e-12	0.258617	0.919	0.455	7.37178e-08
7	Tsc22d1	4.28386e-11	0.258401	0.806	0.378	6.56245e-07
7	Tm7sf3	6.89912e-13	0.25823	0.5	0.179	1.05688e-08
7	Banf1	7.01611e-15	0.257894	0.629	0.228	1.0748e-10
7	Bbip1	5.47926e-13	0.257777	0.661	0.274	8.39367e-09
7	Gucy1b1	1.424e-51	0.257558	0.387	0.026	2.18143e-47
7	Alyref	9.41336e-16	0.257508	0.581	0.2	1.44203e-11
7	Ino80b	2.50961e-20	0.257314	0.532	0.139	3.84447e-16
7	Pbx3	1.8798e-16	0.256983	0.613	0.201	2.87966e-12
7	Tmem216	1.00985e-17	0.256802	0.435	0.103	1.547e-13
7	Sim1	1.48537e-28	0.2568	0.548	0.103	2.27544e-24
7	Ankrd24	1.14662e-14	0.25677	0.677	0.26	1.7565e-10
7	Cers2	7.96224e-16	0.256505	0.694	0.262	1.21974e-11
7	Trappc1	2.5465e-14	0.256458	0.661	0.248	3.90099e-10
7	Tkt	4.17663e-14	0.256247	0.726	0.301	6.39818e-10
7	Adk	4.18042e-17	0.25622	0.677	0.24	6.40398e-13
7	Ppfia2	2.08587e-83	0.256186	0.323	0.008	3.19535e-79
7	Glud1	1.06958e-16	0.25613	0.774	0.308	1.63849e-12
7	Pop5	1.06575e-14	0.256104	0.806	0.343	1.63263e-10
7	B9d2	3.04594e-25	0.255948	0.5	0.099	4.66607e-21
7	Txnl1	8.00962e-13	0.255884	0.903	0.407	1.22699e-08
7	Sumo1	3.08191e-14	0.25575	0.887	0.386	4.72117e-10
7	Tsen34	1.38435e-16	0.25574	0.661	0.236	2.12069e-12
7	Fbxo21	4.01893e-20	0.255685	0.726	0.238	6.1566e-16
7	Man1a	4.89543e-11	0.254924	0.694	0.326	7.49931e-07
7	Utp18	1.04264e-12	0.254848	0.565	0.218	1.59721e-08
7	Phip	9.06338e-13	0.254813	0.871	0.416	1.38842e-08
7	Psmg4	3.03857e-19	0.254595	0.71	0.236	4.65478e-15
7	Dnajc19	8.7414e-16	0.254412	0.806	0.316	1.33909e-11
7	Lman1	1.15631e-12	0.254382	0.919	0.415	1.77136e-08
7	Prelid3b	4.93802e-12	0.254306	0.613	0.245	7.56455e-08
7	AL590144.2	2.55046e-16	0.254243	0.597	0.193	3.90705e-12
7	Chd5	3.01251e-14	0.254076	0.419	0.111	4.61486e-10
7	Fev	1.21037e-29	0.254062	0.355	0.041	1.85416e-25
7	Zfr	2.04203e-12	0.254023	0.887	0.395	3.12819e-08
7	Rab28	1.06904e-18	0.253889	0.774	0.288	1.63766e-14
7	Gcsh	7.94232e-15	0.253765	0.629	0.231	1.21668e-10
7	Sh3yl1	1.21965e-13	0.253614	0.532	0.185	1.86839e-09
7	Pold4	1.9322e-22	0.253607	0.839	0.279	2.95993e-18
7	Rnaset2b	4.77215e-26	0.253436	0.532	0.111	7.31045e-22
7	Txndc9	3.72894e-12	0.253421	0.694	0.314	5.71237e-08
7	Sf3a1	3.42933e-19	0.253342	0.5	0.126	5.25339e-15
7	Ndufa2	9.97758e-14	0.252888	0.935	0.434	1.52847e-09
7	Fbxl16	4.08968e-11	0.252808	0.629	0.266	6.26498e-07
7	Rpl27	4.38561e-12	0.252688	0.903	0.43	6.71831e-08
7	Cope	1.93715e-13	0.252415	0.855	0.391	2.96752e-09
7	Prdx1	1.39521e-14	0.252414	0.968	0.444	2.13732e-10
7	Nsmce4a	9.32936e-15	0.252401	0.79	0.333	1.42917e-10
7	Romo1	3.75146e-18	0.252391	0.887	0.365	5.74686e-14
7	Eif4e3	1.28463e-18	0.252352	0.452	0.106	1.96793e-14
7	Cox5b	5.54661e-12	0.252312	0.919	0.401	8.49685e-08
7	Sin3b	1.34866e-13	0.252257	0.758	0.337	2.06601e-09
7	Ddhd1	1.34667e-29	0.251382	0.613	0.124	2.06296e-25
7	Rbbp4	2.26609e-15	0.251322	0.79	0.338	3.47142e-11
7	Wdr26	2.00903e-19	0.251267	0.823	0.292	3.07763e-15
7	Marc2	3.2906e-14	0.2512	0.726	0.304	5.04087e-10
7	Eci1	8.48906e-15	0.251174	0.661	0.252	1.30044e-10
7	Uaca	7.52978e-22	0.251135	0.613	0.164	1.15349e-17
7	Agpat2	1.02157e-17	0.250615	0.5	0.135	1.56494e-13
7	Fat1	6.40433e-31	0.250484	0.484	0.076	9.81079e-27
7	Med31	3.66682e-17	0.250447	0.677	0.239	5.61721e-13
7	Rbm8a	1.38984e-14	0.250368	0.742	0.306	2.1291e-10
7	Med30	1.57477e-15	0.250306	0.677	0.248	2.41239e-11
7	Chchd6	1.03052e-13	0.250229	0.613	0.234	1.57866e-09
7	Zc3h6	1.71029e-10	0.250179	0.5	0.187	2.61999e-06
7	Tcp1	3.06825e-16	0.250137	0.919	0.381	4.70025e-12
7	Slc16a7	9.61127e-84	0.250047	0.274	0.004	1.47235e-79
7	Uqcc3	2.42213e-13	0.250015	0.742	0.302	3.71046e-09

## Sheet: Delta cell ontology
Category	Term	Count	%	PValue	Genes	List Total	Pop Hits	Pop Total	Fold Enrichment	Bonferroni	Benjamini	FDR
GOTERM_BP_FAT	GO:0006412~translation	97	9.048507462686567	7.280116342372308E-43	RPL18, RPL17, RPL36A, RPL19, RPL14, RPL13, RBM3, RPL15, EIF5, RPLP2, EIF5A, RPL22L1, RPLP0, RPLP1, MRPL36, FAU, RPL10, EIF1, RPL11, RPL12, MRPL33, RPS27A, RPL36AL, MRPL52, RPL35A, EEF2, RPS19, RPS16, RPS14, RPS12, RPS13, RPS11, EIF4E3, MRPS16, EEF1B2, RPS26, RPS27, RPS28, RPS29, RPL7, RPL6, EIF3H, EIF3E, RPL9, EIF3F, RPL8, RPL3, EIF3K, RPL5, EIF3I, RPL4, RPS20, RPL10A, RPS21, RPS23, EIF3M, RPSA, …	805	319	13588	5.132638875367511	1.8127489692507045E-39	1.8127489692507045E-39	1.2837025109709685E-39
GOTERM_BP_FAT	GO:0006091~generation of precursor metabolites and energy	54	5.037313432835821	1.3179885029688441E-15	PTGES3, UQCRC2, ATP5D, ATP6AP1, UQCRFS1, NDUFS7, NDUFS6, UQCR10, NDUFS4, NDUFS8, ATP5L, ATP5H, NDUFS2, ATP5J, TXNL1, NDUFB11, NDUFC2, ATP6V1D, ATP6V1F, NDUFA11, UQCRH, GAA, ATP5C1, GNAS, STEAP1, MDH1, UQCRB, NDUFB3, ALDOA, NDUFB4, NDUFB5, NDUFB7, FDX1, TMX4, ATP5G2, TXN1, ATP5G1, GPI1, ATP6V0B, NDUFB2, ATP6V0E, ENO2, GAPDH, NDUFA4, NDUFA2, NDUFA3, NDUFA8, NDUFA6, NDUFA7, ATP5F1, NDUFA1, SDHB, ATP…	805	261	13588	3.4923109873634606	3.3173463975799677E-12	1.6586731987899839E-12	2.353672812205332E-12
GOTERM_BP_FAT	GO:0022900~electron transport chain	31	2.8917910447761193	1.2870727104190457E-12	UQCRC2, NDUFB3, NDUFB4, NDUFB5, NDUFB7, FDX1, TMX4, TXN1, UQCRFS1, NDUFB2, NDUFS7, NDUFS6, UQCR10, NDUFS4, NDUFS8, NDUFS2, NDUFA4, TXNL1, NDUFB11, NDUFA2, NDUFA3, NDUFA8, NDUFA6, NDUFA7, NDUFC2, NDUFA1, NDUFA11, SDHB, UQCRH, STEAP1, UQCRB	805	112	13588	4.672005323868678	3.2048330655953805E-9	1.0682776885317935E-9	2.2695068047084987E-9
GOTERM_BP_FAT	GO:0006119~oxidative phosphorylation	19	1.7723880597014925	1.6477905011647846E-9	ATP5D, ATP6AP1, NDUFA7, NDUFC2, ATP5F1, ATP5G2, ATP5G1, ATP6V1D, ATP6V0B, ATP6V1F, ATP6V0E, UQCR10, ATP6V0E2, UQCRH, ATP5C1, ATP5L, ATP5H, ATP5J, UQCRB	805	56	13588	5.726974267968058	4.10298983055668E-6	1.0257490359322219E-6	2.9055479688899766E-6
GOTERM_BP_FAT	GO:0015985~energy coupled proton transport, down electrochemical gradient	14	1.3059701492537312	9.355292160951503E-8	ATP5D, ATP6AP1, ATP5F1, ATP5G2, ATP5G1, ATP6V1D, ATP6V0B, ATP6V1F, ATP6V0E, ATP6V0E2, ATP5C1, ATP5L, ATP5H, ATP5J	805	37	13588	6.38683901292597	2.3291965576355267E-4	4.658827188463999E-5	1.6496168648849618E-4
GOTERM_BP_FAT	GO:0015986~ATP synthesis coupled proton transport	14	1.3059701492537312	9.355292160951503E-8	ATP5D, ATP6AP1, ATP5F1, ATP5G2, ATP5G1, ATP6V1D, ATP6V0B, ATP6V1F, ATP6V0E, ATP6V0E2, ATP5C1, ATP5L, ATP5H, ATP5J	805	37	13588	6.38683901292597	2.3291965576355267E-4	4.658827188463999E-5	1.6496168648849618E-4
GOTERM_BP_FAT	GO:0046907~intracellular transport	54	5.037313432835821	3.0019084333336165E-7	SRP14, CLTA, CLTB, FGF9, UCHL1, USE1, TRAPPC2L, BNIP3, AIP, APP, TPR, RAMP1, SCAMP3, KIF5B, RAN, RPH3AL, VPS41, M6PR, ERGIC3, BCAP31, NPC2, 0610009B22RIK, TBRG1, RAB10, TRAPPC1, COPE, TRAPPC3, SRP9, ARL6IP1, MTX2, STX4A, TIMM10, RPL38, LMAN1, CD24A, CEP57, FOLR1, TAP2, NPM1, TMED10, SCG5, PAFAH1B1, NEFM, HAP1, HSPA9, RAB2A, GABARAPL2, NXF1, HNRNPA1, YWHAE, YWHAH, UCP2, GSK3B, YWHAQ	805	431	13588	2.1148333357351814	7.471960219160856E-4	1.2457145899724686E-4	5.293250260440807E-4
GOTERM_BP_FAT	GO:0006457~protein folding	25	2.332089552238806	3.5009941741008427E-7	HSP90AB1, FKBP9, FKBP8, TCP1, HSP90AA1, FKBP4, FKBP1A, CCT2, CCT3, AIP, PFDN2, PFDN1, HSP90B1, CCT5, CCT4, PPIA, PFDN5, DNAJA1, HSPA4L, HSPE1, HSPD1, HSPA8, HSPA9, FKBP2, DNAJA2	805	127	13588	3.3227368318090678	8.713678404271841E-4	1.2452763180015314E-4	6.173283112587136E-4
GOTERM_BP_FAT	GO:0034220~ion transmembrane transport	14	1.3059701492537312	5.083824546035321E-7	ATP5D, ATP6AP1, ATP5F1, ATP5G2, ATP5G1, ATP6V1D, ATP6V0B, ATP6V1F, ATP6V0E, ATP6V0E2, ATP5C1, ATP5L, ATP5H, ATP5J	805	42	13588	5.6265010351966875	0.001265071754883551	1.5822156085754102E-4	8.964267101951862E-4
GOTERM_BP_FAT	GO:0010608~posttranscriptional regulation of gene expression	27	2.5186567164179103	5.116151361634076E-7	SRP14, EIF4E3, RBM3, IMPACT, SOX4, EIF5A, EIF2A, APLP1, APP, RBM8A, TRMT6, SND1, EIF3K, HNRNPD, ZCCHC11, PAIP1, MAGOH, STXBP1, CDK4, SAMD4, FXR1, NCKAP1, SARNP, EIF4G2, TBRG1, PTMS, SRP9	805	148	13588	3.0793688098035923	0.001273110920690268	1.4153687325380027E-4	9.021268474573851E-4
GOTERM_BP_FAT	GO:0015992~proton transport	15	1.3992537313432836	1.2375590422989744E-6	ATP5D, ATP6AP1, ATP5F1, ATP5G2, ATP6V1G1, ATP5G1, ATP6V1D, ATP6V0B, ATP6V1F, ATP6V0E, ATP6V0E2, ATP5C1, ATP5L, ATP5H, ATP5J	805	52	13588	4.869087434304825	0.0030767809002939517	3.0810491812538476E-4	0.00218216471370436
GOTERM_BP_FAT	GO:0008104~protein localization	78	7.276119402985075	1.441053654370672E-6	SRP14, CLTA, CLTB, TSG101, FGF9, UNC50, USE1, EIF5A, AIP, STXBP5L, RAB25, TPR, RAMP1, DNAJC19, CUTA, SCAMP3, RAN, ERP29, RPH3AL, STXBP1, VPS41, TMSB10, M6PR, NDUFA11, BCAP31, SEC61B, CD81, RAB14, RAB12, TOMM22, RAB10, SRP9, COPE, ARL6IP1, RAB3A, SNX18, RAB3B, NACA, MTX2, STX4A, TIMM10, SNX4, NEDD8, RDX, ARF6, RPL38, SNX3, ARF5, LMAN1, PEX5L, SEC62, CD24A, PFN1, CEP57, TMED2, TMED3, FOLR1, TAP2, N…	805	753	13588	1.7484744252802455	0.0035817961943583887	3.2614918223194955E-4	0.00254097865720615
GOTERM_BP_FAT	GO:0006818~hydrogen transport	15	1.3992537313432836	1.5912278764041745E-6	ATP5D, ATP6AP1, ATP5F1, ATP5G2, ATP6V1G1, ATP5G1, ATP6V1D, ATP6V0B, ATP6V1F, ATP6V0E, ATP6V0E2, ATP5C1, ATP5L, ATP5H, ATP5J	805	53	13588	4.777217860072659	0.003954321562843144	3.30125543606008E-4	0.0028057741018105986
GOTERM_BP_FAT	GO:0015031~protein transport	69	6.436567164179105	2.9407813550969464E-6	SRP14, CLTA, CLTB, TSG101, FGF9, UNC50, USE1, EIF5A, AIP, STXBP5L, RAB25, TPR, RAMP1, DNAJC19, SCAMP3, RAN, ERP29, RPH3AL, STXBP1, VPS41, M6PR, NDUFA11, BCAP31, SEC61B, RAB14, RAB12, TOMM22, RAB10, COPE, SRP9, ARL6IP1, RAB3A, SNX18, RAB3B, NACA, MTX2, STX4A, TIMM10, ARF6, SNX4, SNX3, ARF5, RPL38, LMAN1, SEC62, CD24A, CEP57, TMED2, FOLR1, TMED3, TAP2, RAB11B, RAB11A, TMED10, SCG5, HSPA9, SYS1, RAB…	805	651	13588	1.7890717577353523	0.007295811744953418	5.631149559363058E-4	0.005185351313496955
GOTERM_BP_FAT	GO:0045184~establishment of protein localization	69	6.436567164179105	3.835052098576134E-6	SRP14, CLTA, CLTB, TSG101, FGF9, UNC50, USE1, EIF5A, AIP, STXBP5L, RAB25, TPR, RAMP1, DNAJC19, SCAMP3, RAN, ERP29, RPH3AL, STXBP1, VPS41, M6PR, NDUFA11, BCAP31, SEC61B, RAB14, RAB12, TOMM22, RAB10, COPE, SRP9, ARL6IP1, RAB3A, SNX18, RAB3B, NACA, MTX2, STX4A, TIMM10, ARF6, SNX4, SNX3, ARF5, RPL38, LMAN1, SEC62, CD24A, CEP57, TMED2, FOLR1, TMED3, TAP2, RAB11B, RAB11A, TMED10, SCG5, HSPA9, SYS1, RAB…	805	656	13588	1.7754355400696866	0.0095038482761024	6.818601445331973E-4	0.006762129563575581
GOTERM_BP_FAT	GO:0006417~regulation of translation	19	1.7723880597014925	2.0242083398986156E-5	SRP14, EIF4E3, PAIP1, IMPACT, MAGOH, EIF5A, EIF2A, CDK4, SAMD4, FXR1, APLP1, SARNP, EIF4G2, APP, RBM8A, TRMT6, EIF3K, PTMS, SRP9	805	100	13588	3.207105590062112	0.04915412688475429	0.003354580632653703	0.03568684641666042
GOTERM_BP_FAT	GO:0006754~ATP biosynthetic process	17	1.585820895522388	2.0447796890601994E-5	ATP5D, ATP1B1, ATP1B2, ATP6AP1, ATP5F1, ATP1A1, ATP5G2, ATP5G1, ATP6V1D, ATP6V0B, ATP6V1F, ATP6V0E, ATP6V0E2, ATP5C1, ATP5L, ATP5H, ATP5J	805	82	13588	3.4994091804272083	0.049641060613566546	0.0031771630274407547	0.03604945817344829
GOTERM_BP_FAT	GO:0009145~purine nucleoside triphosphate biosynthetic process	18	1.6791044776119404	3.207587553861362E-5	ATP5D, ATP1B1, ATP1B2, ATP6AP1, ATP5F1, ATP1A1, ATP5G2, ATP5G1, ATP6V1D, ATP6V0B, ATP6V1F, ATP6V0E, ATP6V0E2, ADK, ATP5C1, ATP5L, ATP5H, ATP5J	805	94	13588	3.2322452755385225	0.07676383553814436	0.0046872282073537885	0.05654428835498715
GOTERM_BP_FAT	GO:0009142~nucleoside triphosphate biosynthetic process	18	1.6791044776119404	3.695313609809361E-5	ATP5D, ATP1B1, ATP1B2, ATP6AP1, ATP5F1, ATP1A1, ATP5G2, ATP5G1, ATP6V1D, ATP6V0B, ATP6V1F, ATP6V0E, ATP6V0E2, ADK, ATP5C1, ATP5L, ATP5H, ATP5J	805	95	13588	3.19822164105917	0.08790854015320848	0.005098901190570326	0.06513942340384826
GOTERM_BP_FAT	GO:0046034~ATP metabolic process	17	1.585820895522388	6.747900911332963E-5	ATP5D, ATP1B1, ATP1B2, ATP6AP1, ATP5F1, ATP1A1, ATP5G2, ATP5G1, ATP6V1D, ATP6V0B, ATP6V1F, ATP6V0E, ATP6V0E2, ATP5C1, ATP5L, ATP5H, ATP5J	805	90	13588	3.188350586611456	0.1546701746725041	0.008804610492120668	0.1189189493619014
GOTERM_BP_FAT	GO:0009201~ribonucleoside triphosphate biosynthetic process	17	1.585820895522388	1.0137969899273685E-4	ATP5D, ATP1B1, ATP1B2, ATP6AP1, ATP5F1, ATP1A1, ATP5G2, ATP5G1, ATP6V1D, ATP6V0B, ATP6V1F, ATP6V0E, ATP6V0E2, ATP5C1, ATP5L, ATP5H, ATP5J	805	93	13588	3.085500567688506	0.2231035816918412	0.012543083839883451	0.1786121274364283
GOTERM_BP_FAT	GO:0009206~purine ribonucleoside triphosphate biosynthetic process	17	1.585820895522388	1.0137969899273685E-4	ATP5D, ATP1B1, ATP1B2, ATP6AP1, ATP5F1, ATP1A1, ATP5G2, ATP5G1, ATP6V1D, ATP6V0B, ATP6V1F, ATP6V0E, ATP6V0E2, ATP5C1, ATP5L, ATP5H, ATP5J	805	93	13588	3.085500567688506	0.2231035816918412	0.012543083839883451	0.1786121274364283
GOTERM_BP_FAT	GO:0032268~regulation of cellular protein metabolic process	34	3.171641791044776	1.1917283059336071E-4	SRP14, HMGB1, EIF4E3, PDGFA, IMPACT, EIF5A, CTCF, EIF2A, FKBP1A, CD24A, APLP1, APP, NDUFS4, RBM8A, TRMT6, EIF3K, IRAK1, MAGOH, PAIP1, SERPING1, CDK4, UBE2B, SAMD4, YWHAE, FXR1, SARNP, EIF4G2, PRKAR1B, JUN, CD81, PTMS, SRP9, CR1L, CLN6	805	280	13588	2.049653948535936	0.25677617247258966	0.014031956179102356	0.20992924811236158
GOTERM_BP_FAT	GO:0009144~purine nucleoside triphosphate metabolic process	18	1.6791044776119404	1.5269142150240318E-4	ATP5D, ATP1B1, ATP1B2, ATP6AP1, ATP5F1, ATP1A1, ATP5G2, ATP5G1, ATP6V1D, ATP6V0B, ATP6V1F, ATP6V0E, ATP6V0E2, ADK, ATP5C1, ATP5L, ATP5H, ATP5J	805	106	13588	2.8663307160435956	0.31629631840106287	0.017134714264539275	0.2688990733585528
GOTERM_BP_FAT	GO:0010605~negative regulation of macromolecule metabolic process	51	4.757462686567164	2.421523112434122E-4	SRP14, THRA, TSG101, RBM3, IMPACT, BNIP3, CTCF, CBX1, KDM1A, SIN3B, AES, SND1, KHDRBS1, EGR1, CTBP1, ZCCHC11, PKIG, SERPING1, IRF2BP1, MBD3, RBBP7, UBE2B, NRIP1, PURA, HHEX, JUN, HIPK2, SMARCA5, ST18, SRP9, CR1L, C1D, EID1, EID2, NOSTRIN, FKBP1A, TXN1, DRAP1, NPM1, TCF4, ZBTB7A, SNW1, FOXP4, YWHAE, FOXP1, FXR1, YAF2, BNIP3L, HOPX, NFIC, ZFHX3	805	506	13588	1.7012937912748878	0.4528499888679065	0.02587806611496546	0.4261282285448753
GOTERM_BP_FAT	GO:0009260~ribonucleotide biosynthetic process	18	1.6791044776119404	2.7021372221652166E-4	ATP5D, ATP1B1, ATP1B2, ATP6AP1, ATP5F1, ATP1A1, ATP5G2, ATP5G1, ATP6V1D, ATP6V0B, ATP6V1F, ATP6V0E, ATP6V0E2, ATP5C1, ATP5L, ATP5H, ATP5J, PRPS1	805	111	13588	2.737216719825416	0.489785007892497	0.027649032518985428	0.47539847942353886
GOTERM_BP_FAT	GO:0009205~purine ribonucleoside triphosphate metabolic process	17	1.585820895522388	2.735211908189958E-4	ATP5D, ATP1B1, ATP1B2, ATP6AP1, ATP5F1, ATP1A1, ATP5G2, ATP5G1, ATP6V1D, ATP6V0B, ATP6V1F, ATP6V0E, ATP6V0E2, ATP5C1, ATP5L, ATP5H, ATP5J	805	101	13588	2.8411044831191195	0.4939708108849724	0.02687860115970009	0.4812042205568745
GOTERM_BP_FAT	GO:0009199~ribonucleoside triphosphate metabolic process	17	1.585820895522388	3.069759719021899E-4	ATP5D, ATP1B1, ATP1B2, ATP6AP1, ATP5F1, ATP1A1, ATP5G2, ATP5G1, ATP6V1D, ATP6V0B, ATP6V1F, ATP6V0E, ATP6V0E2, ATP5C1, ATP5L, ATP5H, ATP5J	805	102	13588	2.8132505175983438	0.5344275315689775	0.028975292879309333	0.5399108733497804
GOTERM_BP_FAT	GO:0009141~nucleoside triphosphate metabolic process	18	1.6791044776119404	4.144072216556898E-4	ATP5D, ATP1B1, ATP1B2, ATP6AP1, ATP5F1, ATP1A1, ATP5G2, ATP5G1, ATP6V1D, ATP6V0B, ATP6V1F, ATP6V0E, ATP6V0E2, ADK, ATP5C1, ATP5L, ATP5H, ATP5J	805	115	13588	2.6420091817445317	0.6437376384896847	0.037504103195758476	0.7282110749597615
GOTERM_BP_FAT	GO:0006886~intracellular protein transport	32	2.9850746268656714	4.457034929152767E-4	ARL6IP1, SRP14, CLTA, CLTB, FGF9, MTX2, STX4A, TIMM10, RPL38, CD24A, AIP, CEP57, FOLR1, TAP2, TMED10, SCG5, TPR, RAMP1, HSPA9, RAB2A, SCAMP3, RAN, RPH3AL, VPS41, YWHAE, M6PR, BCAP31, YWHAH, GSK3B, YWHAQ, RAB10, SRP9	805	276	13588	1.9570438383292825	0.6704572172751213	0.03886904562283533	0.7830023553332732
GOTERM_BP_FAT	GO:0009152~purine ribonucleotide biosynthetic process	17	1.585820895522388	5.32527612422088E-4	ATP5D, ATP1B1, ATP1B2, ATP6AP1, ATP5F1, ATP1A1, ATP5G2, ATP5G1, ATP6V1D, ATP6V0B, ATP6V1F, ATP6V0E, ATP6V0E2, ATP5C1, ATP5L, ATP5H, ATP5J	805	107	13588	2.6817902130376736	0.734554821727254	0.04470597044132085	0.9348585266857334
GOTERM_BP_FAT	GO:0009259~ribonucleotide metabolic process	18	1.6791044776119404	0.0010922707046351191	ATP5D, ATP1B1, ATP1B2, ATP6AP1, ATP5F1, ATP1A1, ATP5G2, ATP5G1, ATP6V1D, ATP6V0B, ATP6V1F, ATP6V0E, ATP6V0E2, ATP5C1, ATP5L, ATP5H, ATP5J, PRPS1	805	125	13588	2.430648447204969	0.934206911941544	0.08671566394513874	1.9086039830675472
GOTERM_BP_FAT	GO:0006164~purine nucleotide biosynthetic process	19	1.7723880597014925	0.0011865030716668775	ATP5D, ATP1B1, HPRT, ATP1B2, ATP6AP1, ATP5F1, ATP1A1, ATP5G2, ATP5G1, ATP6V1D, ATP6V0B, ATP6V1F, ATP6V0E, ATP6V0E2, ADK, ATP5C1, ATP5L, ATP5H, ATP5J	805	137	13588	2.3409529854467968	0.9479810255687512	0.09095399185636732	2.0716428038114465
GOTERM_BP_FAT	GO:0010629~negative regulation of gene expression	41	3.824626865671642	0.0012591001817596702	EID1, EID2, THRA, TSG101, RBM3, BNIP3, CTCF, NOSTRIN, TXN1, CBX1, KDM1A, SIN3B, AES, DRAP1, SND1, TCF4, KHDRBS1, EGR1, ZBTB7A, CTBP1, ZCCHC11, PKIG, SNW1, MBD3, IRF2BP1, RBBP7, UBE2B, FOXP4, FOXP1, NRIP1, PURA, HHEX, YAF2, HIPK2, BNIP3L, SMARCA5, HOPX, ST18, NFIC, ZFHX3, C1D	805	410	13588	1.6879503105590064	0.9565930125995061	0.09338324915265961	2.197074406730559
GOTERM_BP_FAT	GO:0006396~RNA processing	43	4.0111940298507465	0.001299640980430772	UTP18, LSM6, RBM3, ZCRB1, SF3B5, NAA38, WBP4, APLP1, IMP3, APP, HNRNPK, RBM8A, PCBP1, GPX4, HNRNPF, TRMT6, RPL10A, GEMIN6, TSEN34, NSA2, BCAS2, RRP1, ZCCHC11, EMG1, MAGOH, SNW1, SSB, DDX5, RPS6, SF3A1, HNRNPA1, NOP10, PAPOLA, RPS14, CELF4, SNRPB, THOC7, SNRPF, POP5, SNRNP27, SNRPE, POP7, C1D	805	437	13588	1.6609122048978782	0.9607659682945708	0.09346677597623299	2.2670538975419596
GOTERM_BP_FAT	GO:0055114~oxidation reduction	60	5.597014925373134	0.001435651531643521	CYB5R3, UQCRC2, PRDX2, UQCRFS1, PRDX1, NDUFS7, GPX2, GPX1, NDUFS6, KDM1A, MTHFD2, UQCR10, NDUFS4, GPX4, NDUFS8, GPX3, SPR, ASPH, NDUFS2, TXNL1, CTBP1, NDUFB11, NDUFC2, ACADL, CDO1, TECR, VAT1, DHRS7, NDUFA11, UQCRH, STEAP1, MDH1, UQCRB, NDUFB3, NDUFB4, PAM, NDUFB5, NDUFB7, FDX1, GLUD1, TMX4, ADH5, TXN1, GCLM, HADHA, NDUFB2, CBR1, GAPDH, NDUFA4, NDUFA2, NDUFA3, NDUFA8, NDUFA6, NDUFA7, CRYZ, PHYH, …	805	672	13588	1.5070984915705414	0.9720500770500696	0.09986984274683952	2.5014836037579924
GOTERM_BP_FAT	GO:0006413~translational initiation	9	0.8395522388059702	0.0014514307158816715	EIF4E3, EIF3H, TRMT6, EIF3E, EIF3F, EIF5, EIF3K, EIF3I, EIF1	805	38	13588	3.997777051323962	0.9731284669545454	0.09817423002651826	2.5286464638272887
GOTERM_BP_FAT	GO:0006518~peptide metabolic process	9	0.8395522388059702	0.0014514307158816715	PAM, SEC11C, GPX4, GPX3, GSTT1, SPCS1, SPCS2, GCLM, GSTP1	805	38	13588	3.997777051323962	0.9731284669545454	0.09817423002651826	2.5286464638272887
GOTERM_BP_FAT	GO:0034613~cellular protein localization	32	2.9850746268656714	0.0016716414051961574	ARL6IP1, SRP14, CLTA, CLTB, FGF9, MTX2, STX4A, TIMM10, RPL38, CD24A, AIP, CEP57, FOLR1, TAP2, TMED10, SCG5, TPR, RAMP1, HSPA9, RAB2A, SCAMP3, RAN, RPH3AL, VPS41, YWHAE, M6PR, BCAP31, YWHAH, GSK3B, YWHAQ, RAB10, SRP9	805	299	13588	1.8065020046116453	0.9844837899245817	0.10927417136977258	2.906980958965888
GOTERM_BP_FAT	GO:0009150~purine ribonucleotide metabolic process	17	1.585820895522388	0.001707044671598273	ATP5D, ATP1B1, ATP1B2, ATP6AP1, ATP5F1, ATP1A1, ATP5G2, ATP5G1, ATP6V1D, ATP6V0B, ATP6V1F, ATP6V0E, ATP6V0E2, ATP5C1, ATP5L, ATP5H, ATP5J	805	119	13588	2.411357586512866	0.9857951709486529	0.10861393981549439	2.96767637915486
GOTERM_BP_FAT	GO:0006979~response to oxidative stress	14	1.3059701492537312	0.0017325275160772874	GATM, CLU, ROMO1, PRDX2, GCLM, PRDX1, PSMB5, GPX2, GPX1, UCP2, GPX4, GPX3, PRNP, NDUFS2	805	87	13588	2.7162418790604694	0.9866699566569077	0.107407029792711	3.0113420569361504
GOTERM_BP_FAT	GO:0070727~cellular macromolecule localization	32	2.9850746268656714	0.0018573016470265536	ARL6IP1, SRP14, CLTA, CLTB, FGF9, MTX2, STX4A, TIMM10, RPL38, CD24A, AIP, CEP57, FOLR1, TAP2, TMED10, SCG5, TPR, RAMP1, HSPA9, RAB2A, SCAMP3, RAN, RPH3AL, VPS41, YWHAE, M6PR, BCAP31, YWHAH, GSK3B, YWHAQ, RAB10, SRP9	805	301	13588	1.7944986690328306	0.9902352971004259	0.11191855611270785	3.224879122935642
GOTERM_BP_FAT	GO:0033043~regulation of organelle organization	20	1.8656716417910446	0.001864524999604379	RAB3A, LIMA1, STMN3, CTCF, RDX, TMSB10, MID1IP1, UBE2B, PROX1, ARPC1A, ACTR3, PFN1, YWHAH, MAPT, ARPC5L, CFL1, NPM1, RHOA, CENPV, TLK1	805	154	13588	2.1921432604662416	0.9904096780683059	0.1096806145087087	3.2372274986564697
GOTERM_BP_FAT	GO:0016486~peptide hormone processing	5	0.46641791044776115	0.0019163103617664268	PCSK2, ECE1, CPE, SCG5, PCSK1N	805	10	13588	8.43975155279503	0.9915719562799433	0.10996318643093117	3.325711453017066
GOTERM_BP_FAT	GO:0042254~ribosome biogenesis	16	1.4925373134328357	0.0024414865370353664	RRP1, UTP18, EMG1, LSM6, RPL24, EIF2A, RPS6, NOP10, IMP3, RPS14, RPLP0, NPM1, RPL7A, POP5, NSA2, C1D	805	112	13588	2.411357586512866	0.9977271820847935	0.13491045589778217	4.218761275717686
GOTERM_BP_FAT	GO:0010035~response to inorganic substance	14	1.3059701492537312	0.002882506421073976	CUTA, GPX1, CCND1, S100A16, GATM, UCP2, GPX4, GPX3, AS3MT, ROMO1, STIM1, PRDX2, PRNP, PRDX1	805	92	13588	2.5686200378071833	0.9992442541534822	0.15393430234220684	4.962688200326992
GOTERM_BP_FAT	GO:0022613~ribonucleoprotein complex biogenesis	18	1.6791044776119404	0.002973607098264603	RRP1, UTP18, EMG1, LSM6, RPL24, EIF2A, RPS6, NOP10, IMP3, RPS14, RPLP0, CELF4, NPM1, RPL7A, GEMIN6, POP5, NSA2, C1D	805	137	13588	2.217744933581176	0.9993980356053247	0.15509393550177886	5.1156790745747855
GOTERM_BP_FAT	GO:0048193~Golgi vesicle transport	10	0.9328358208955223	0.0031461925865166086	GABARAPL2, 0610009B22RIK, USE1, TRAPPC2L, TMED10, TRAPPC1, LMAN1, TRAPPC3, COPE, ERGIC3	805	52	13588	3.24605828953655	0.9996088303157652	0.16000871160562924	5.404875589035251
GOTERM_BP_FAT	GO:0034614~cellular response to reactive oxygen species	6	0.5597014925373134	0.003214274575976511	GPX1, GPX4, GPX3, ROMO1, PRDX2, PRDX1	805	18	13588	5.6265010351966875	0.9996700053505225	0.1599302096942281	5.518729756572338
GOTERM_BP_FAT	GO:0010970~microtubule-based transport	6	0.5597014925373134	0.003214274575976511	APP, KIF5B, UCHL1, PAFAH1B1, HAP1, NEFM	805	18	13588	5.6265010351966875	0.9996700053505225	0.1599302096942281	5.518729756572338
GOTERM_BP_FAT	GO:0009165~nucleotide biosynthetic process	21	1.9589552238805972	0.0033339203151382746	ATP5D, ATP1B1, HPRT, ATP1B2, ATP6AP1, ATP5F1, ATP1A1, ATP5G2, ATP5G1, ATP6V1D, CMPK1, ATP6V0B, ATP6V1F, ATP6V0E, ATP6V0E2, ADK, ATP5C1, ATP5L, ATP5H, ATP5J, PRPS1	805	174	13588	2.037181409295352	0.9997552640355075	0.16215480593190523	5.718501355330052
GOTERM_BP_FAT	GO:0006448~regulation of translational elongation	4	0.3731343283582089	0.0036062843857813972	SRP14, EIF5A, PTMS, SRP9	805	6	13588	11.253002070393375	0.9998760805420708	0.17089969860391574	6.1717807248523044
GOTERM_BP_FAT	GO:0006729~tetrahydrobiopterin biosynthetic process	4	0.3731343283582089	0.0036062843857813972	PCBD1, SPR, PTS, GCH1	805	6	13588	11.253002070393375	0.9998760805420708	0.17089969860391574	6.1717807248523044
GOTERM_BP_FAT	GO:0006915~apoptosis	43	4.0111940298507465	0.004067494386677167	MEF2C, FKBP8, CADM1, YPEL3, RRAGA, EIF5A, BNIP3, ARF6, ITM2B, CD24A, RTN3, APLP1, FIS1, GPX1, APP, ECE1, BAG1, SQSTM1, KRT8, DAD1, DAP, UNC5C, TRAF5, AIMP1, ROCK1, TM2D1, TMBIM6, PEA15A, RPS6, DNASE2A, TAX1BP1, PURA, BCAP31, DAPK1, PDCL3, RNF7, KRT18, IFT57, HIPK2, BNIP3L, APIP, PEG3, C1D	805	465	13588	1.560900287183597	0.9999608736718775	0.18707516852528594	6.934660787357272
GOTERM_BP_FAT	GO:0042246~tissue regeneration	5	0.46641791044776115	0.004106847896889645	GPX1, GATM, MTPN, NINJ1, GAP43	805	12	13588	7.033126293995859	0.9999645400742427	0.18530555245073965	6.999483155435826
GOTERM_BP_FAT	GO:0042744~hydrogen peroxide catabolic process	5	0.46641791044776115	0.004106847896889645	GPX1, GPX4, GPX3, PRDX2, PRDX1	805	12	13588	7.033126293995859	0.9999645400742427	0.18530555245073965	6.999483155435826
GOTERM_BP_FAT	GO:0070301~cellular response to hydrogen peroxide	5	0.46641791044776115	0.004106847896889645	GPX1, GPX4, GPX3, PRDX2, PRDX1	805	12	13588	7.033126293995859	0.9999645400742427	0.18530555245073965	6.999483155435826
GOTERM_BP_FAT	GO:0051604~protein maturation	14	1.3059701492537312	0.004196581862668203	AGA, SEC11C, SERPING1, AIP, AMBP, PCSK2, ECE1, CPE, SPCS1, PSENEN, SCG5, SPCS2, PCSK1N, CR1L	805	96	13588	2.4615942028985507	0.9999716668041486	0.18561582715096836	7.147132030055925
GOTERM_BP_FAT	GO:0034404~nucleobase, nucleoside and nucleotide biosynthetic process	21	1.9589552238805972	0.004604714299021997	ATP5D, ATP1B1, HPRT, ATP1B2, ATP6AP1, ATP5F1, ATP1A1, ATP5G2, ATP5G1, ATP6V1D, CMPK1, ATP6V0B, ATP6V1F, ATP6V0E, ATP6V0E2, ADK, ATP5C1, ATP5L, ATP5H, ATP5J, PRPS1	805	179	13588	1.9802769006558172	0.9999897907679923	0.19828668303126218	7.815890388192049
GOTERM_BP_FAT	GO:0034654~nucleobase, nucleoside, nucleotide and nucleic acid biosynthetic process	21	1.9589552238805972	0.004604714299021997	ATP5D, ATP1B1, HPRT, ATP1B2, ATP6AP1, ATP5F1, ATP1A1, ATP5G2, ATP5G1, ATP6V1D, CMPK1, ATP6V0B, ATP6V1F, ATP6V0E, ATP6V0E2, ADK, ATP5C1, ATP5L, ATP5H, ATP5J, PRPS1	805	179	13588	1.9802769006558172	0.9999897907679923	0.19828668303126218	7.815890388192049
GOTERM_BP_FAT	GO:0051172~negative regulation of nitrogen compound metabolic process	38	3.544776119402985	0.004809954092129303	EID1, EID2, THRA, TSG101, NOSTRIN, TXN1, CBX1, KDM1A, SIN3B, AES, DYNLL1, DRAP1, NPM1, TCF4, KHDRBS1, EGR1, ZBTB7A, CTBP1, PKIG, SNW1, MBD3, IRF2BP1, RBBP7, UBE2B, FOXP4, FOXP1, NRIP1, PURA, HHEX, YAF2, HIPK2, SMARCA5, HOPX, ATPIF1, ST18, NFIC, ZFHX3, C1D	805	401	13588	1.5995539102554175	0.9999938906017893	0.20269844345914934	8.15047315672457
GOTERM_BP_FAT	GO:0031327~negative regulation of cellular biosynthetic process	40	3.731343283582089	0.0051325157222308	EID1, SRP14, EID2, THRA, TSG101, NOSTRIN, TXN1, CBX1, KDM1A, SIN3B, AES, DYNLL1, DRAP1, TCF4, KHDRBS1, EGR1, ZBTB7A, CTBP1, PKIG, SNW1, ATP1A1, MBD3, IRF2BP1, RBBP7, UBE2B, FOXP4, FOXP1, NRIP1, PURA, FXR1, HHEX, YAF2, HIPK2, SMARCA5, HOPX, ST18, NFIC, ZFHX3, SRP9, C1D	805	430	13588	1.5701863354037264	0.9999972745404047	0.21122599780277196	8.674000553701477
GOTERM_BP_FAT	GO:0012501~programmed cell death	43	4.0111940298507465	0.005466951696639168	MEF2C, FKBP8, CADM1, YPEL3, RRAGA, EIF5A, BNIP3, ARF6, ITM2B, CD24A, RTN3, APLP1, FIS1, GPX1, APP, ECE1, BAG1, SQSTM1, KRT8, DAD1, DAP, UNC5C, TRAF5, AIMP1, ROCK1, TM2D1, TMBIM6, PEA15A, RPS6, DNASE2A, TAX1BP1, PURA, BCAP31, DAPK1, PDCL3, RNF7, KRT18, IFT57, HIPK2, BNIP3L, APIP, PEG3, C1D	805	473	13588	1.5345002823263694	0.9999988200705546	0.2197827206237184	9.213827469117664
GOTERM_BP_FAT	GO:0051493~regulation of cytoskeleton organization	14	1.3059701492537312	0.005469442781605831	LIMA1, STMN3, RDX, TMSB10, MID1IP1, PROX1, ACTR3, ARPC1A, PFN1, MAPT, ARPC5L, CFL1, NPM1, RHOA	805	99	13588	2.387000439174352	0.9999988274067625	0.21640452830545165	9.217837115311722
GOTERM_BP_FAT	GO:0006916~anti-apoptosis	13	1.212686567164179	0.005509522039414463	CLU, BNIP3, PRDX2, TAX1BP1, DAPK1, RNF7, BAG1, GSK3B, BNIP3L, TPT1, DAD1, GLO1, PRNP	805	88	13588	2.49356295878035	0.999998939363153	0.21442911187400826	9.28232566160454
GOTERM_BP_FAT	GO:0051289~protein homotetramerization	5	0.46641791044776115	0.005657272096534913	HPRT, PCBD1, GPX3, H2-D1, ATPIF1	805	13	13588	6.4921165790731	0.9999992673548261	0.21616923550993483	9.519686184345478
GOTERM_BP_FAT	GO:0009890~negative regulation of biosynthetic process	40	3.731343283582089	0.005966716092919912	EID1, SRP14, EID2, THRA, TSG101, NOSTRIN, TXN1, CBX1, KDM1A, SIN3B, AES, DYNLL1, DRAP1, TCF4, KHDRBS1, EGR1, ZBTB7A, CTBP1, PKIG, SNW1, ATP1A1, MBD3, IRF2BP1, RBBP7, UBE2B, FOXP4, FOXP1, NRIP1, PURA, FXR1, HHEX, YAF2, HIPK2, SMARCA5, HOPX, ST18, NFIC, ZFHX3, SRP9, C1D	805	434	13588	1.5557145719437844	0.9999996624743382	0.22319809007658542	10.014911098596002
GOTERM_BP_FAT	GO:0030521~androgen receptor signaling pathway	4	0.3731343283582089	0.006034475994734681	UBE3A, FKBP4, DNAJA1, RHOA	805	7	13588	9.645430346051464	0.9999997151676273	0.22212498483368281	10.12301024769422
GOTERM_BP_FAT	GO:0006888~ER to Golgi vesicle-mediated transport	7	0.6529850746268656	0.006195259091938179	0610009B22RIK, USE1, TRAPPC2L, TRAPPC1, LMAN1, TRAPPC3, ERGIC3	805	29	13588	4.074362818590704	0.9999998096074907	0.2240560960355169	10.379021771461815
GOTERM_BP_FAT	GO:0016265~death	46	4.291044776119403	0.006395064661963177	MEF2C, FKBP8, CADM1, HPRT, CLU, YPEL3, RRAGA, EIF5A, BNIP3, ARF6, ITM2B, CD24A, RTN3, APLP1, FIS1, GPX1, APP, ECE1, BAG1, SQSTM1, KRT8, DAD1, SPR, DAP, UNC5C, TRAF5, AIMP1, ROCK1, TM2D1, TMBIM6, PEA15A, RPS6, DNASE2A, TAX1BP1, PURA, BCAP31, DAPK1, PDCL3, RNF7, KRT18, IFT57, HIPK2, BNIP3L, APIP, PEG3, C1D	805	519	13588	1.4960638590696393	0.99999988459818	0.22714111482081678	10.696209424299209
GOTERM_BP_FAT	GO:0007018~microtubule-based movement	14	1.3059701492537312	0.00647732519946259	KIF5B, TUBB2A, UCHL1, KIFC3, APP, DYNLL1, TUBB5, PAFAH1B1, TUBA1A, KIF21A, TUBA1B, NEFM, HAP1, ACTR10	805	101	13588	2.339733103745157	0.999999906096794	0.22650903569406367	10.826488530863621
GOTERM_BP_FAT	GO:0006163~purine nucleotide metabolic process	19	1.7723880597014925	0.0064949323103090425	ATP5D, ATP1B1, HPRT, ATP1B2, ATP6AP1, ATP5F1, ATP1A1, ATP5G2, ATP5G1, ATP6V1D, ATP6V0B, ATP6V1F, ATP6V0E, ATP6V0E2, ADK, ATP5C1, ATP5L, ATP5H, ATP5J	805	160	13588	2.00444099378882	0.9999999101504501	0.22393394831903968	10.854350271666902
GOTERM_BP_FAT	GO:0030518~steroid hormone receptor signaling pathway	6	0.5597014925373134	0.006586951822244195	PTGES3, YWHAH, UBE3A, FKBP4, DNAJA1, RHOA	805	21	13588	4.822715173025732	0.9999999286569855	0.22366071931074372	10.999829693806952
GOTERM_BP_FAT	GO:0006397~mRNA processing	27	2.5186567164179103	0.0067534453542514375	LSM6, ZCRB1, SF3B5, WBP4, NAA38, APLP1, APP, HNRNPK, RBM8A, HNRNPF, GPX4, PCBP1, GEMIN6, TSEN34, BCAS2, MAGOH, SNW1, DDX5, SF3A1, HNRNPA1, PAPOLA, CELF4, SNRPB, THOC7, SNRNP27, SNRPF, SNRPE	805	262	13588	1.739490778056991	0.9999999530000417	0.22558960519171023	11.262480774396977
GOTERM_BP_FAT	GO:0008219~cell death	45	4.197761194029851	0.0067921001513500424	MEF2C, FKBP8, CADM1, HPRT, CLU, YPEL3, RRAGA, EIF5A, BNIP3, ARF6, ITM2B, CD24A, RTN3, APLP1, FIS1, GPX1, APP, ECE1, BAG1, SQSTM1, KRT8, DAD1, DAP, UNC5C, TRAF5, AIMP1, ROCK1, TM2D1, TMBIM6, PEA15A, RPS6, DNASE2A, TAX1BP1, PURA, BCAP31, DAPK1, PDCL3, RNF7, KRT18, IFT57, HIPK2, BNIP3L, APIP, PEG3, C1D	805	507	13588	1.4981807490168693	0.9999999573409288	0.22375257937269744	11.3233557959055
GOTERM_BP_FAT	GO:0045934~negative regulation of nucleobase, nucleoside, nucleotide and nucleic acid metabolic process	37	3.451492537313433	0.007024827248166238	EID1, EID2, THRA, TSG101, NOSTRIN, TXN1, CBX1, KDM1A, SIN3B, AES, DRAP1, NPM1, TCF4, KHDRBS1, EGR1, ZBTB7A, CTBP1, PKIG, SNW1, MBD3, IRF2BP1, RBBP7, UBE2B, FOXP4, FOXP1, NRIP1, PURA, HHEX, YAF2, HIPK2, SMARCA5, HOPX, ATPIF1, ST18, NFIC, ZFHX3, C1D	805	397	13588	1.573152682384968	0.999999976199223	0.227513237292311	11.68903141228913
GOTERM_BP_FAT	GO:0015672~monovalent inorganic cation transport	30	2.798507462686567	0.00720212948796568	KCNC2, ATP5D, KCNK16, ATP1B1, SCN3A, ATP1B2, ATP6AP1, ATP5G2, ATP5G1, ATP6V1G1, KCNIP1, KCNJ11, ATP6V0B, KCNMB2, ATP6V0E, SCN9A, ATP5L, SLC4A4, ATP5H, ATP5J, ATP5F1, ATP1A1, KCNK1, ATP6V1D, ATP6V1F, KCTD8, ATP6V0E2, ATP5C1, KCTD13, ABCC8	805	303	13588	1.6712379312465409	0.9999999847424773	0.22959842890881954	11.966664843207475
GOTERM_BP_FAT	GO:0051329~interphase of mitotic cell cycle	9	0.8395522388059702	0.007547137281213275	CCND1, APP, PPP2R3A, ANP32B, CCND2, TPD52L1, CAMK2B, RPS6, ITGB1	805	49	13588	3.1003168969451136	0.9999999935786982	0.23622393573963418	12.504546349277945
GOTERM_BP_FAT	GO:0016481~negative regulation of transcription	35	3.264925373134328	0.007579828083515714	EID1, EID2, THRA, TSG101, NOSTRIN, TXN1, CBX1, KDM1A, SIN3B, AES, DRAP1, TCF4, KHDRBS1, EGR1, ZBTB7A, CTBP1, PKIG, SNW1, MBD3, IRF2BP1, RBBP7, UBE2B, FOXP4, FOXP1, NRIP1, PURA, HHEX, YAF2, HIPK2, SMARCA5, HOPX, ST18, NFIC, ZFHX3, C1D	805	372	13588	1.5881252921926134	0.9999999940843557	0.23420468527425253	12.555351562916472
GOTERM_BP_FAT	GO:0043066~negative regulation of apoptosis	25	2.332089552238806	0.007848685393395035	SNCB, CLU, BNIP3, PRDX2, GCLM, GPX1, BAG1, DAD1, TPT1, RHOA, GLO1, SCG2, ROCK1, TMBIM6, RPS6, UBE2B, TAX1BP1, DAPK1, YWHAH, RNF7, GSK3B, HIPK2, BNIP3L, APIP, PRNP	805	239	13588	1.7656384001663246	0.999999996986985	0.23853000405911695	12.972132046239626
GOTERM_BP_FAT	GO:0008380~RNA splicing	22	2.0522388059701493	0.008057053253352502	BCAS2, MAGOH, LSM6, ZCRB1, SNW1, DDX5, SF3B5, SF3A1, WBP4, NAA38, HNRNPA1, HNRNPK, RBM8A, HNRNPF, CELF4, SNRPB, THOC7, SNRNP27, SNRPF, GEMIN6, SNRPE, TSEN34	805	201	13588	1.8475078026018974	0.9999999982140582	0.24113841957445714	13.29385264148959
GOTERM_BP_FAT	GO:0034599~cellular response to oxidative stress	6	0.5597014925373134	0.008116667160749793	GPX1, GPX4, GPX3, ROMO1, PRDX2, PRDX1	805	22	13588	4.603500846979108	0.9999999984622857	0.23984225434197093	13.385690089327207
GOTERM_BP_FAT	GO:0032956~regulation of actin cytoskeleton organization	10	0.9328358208955223	0.008304810243727714	ACTR3, ARPC1A, PFN1, LIMA1, ARPC5L, CFL1, RHOA, TMSB10, RDX, PROX1	805	60	13588	2.8132505175983433	0.9999999990411854	0.2418476912641716	13.674930136288188
GOTERM_BP_FAT	GO:0010558~negative regulation of macromolecule biosynthetic process	38	3.544776119402985	0.009179577664274482	EID1, SRP14, EID2, THRA, TSG101, NOSTRIN, TXN1, CBX1, KDM1A, SIN3B, AES, DRAP1, TCF4, KHDRBS1, EGR1, ZBTB7A, CTBP1, PKIG, SNW1, MBD3, IRF2BP1, RBBP7, UBE2B, FOXP4, FOXP1, NRIP1, PURA, FXR1, HHEX, YAF2, HIPK2, SMARCA5, HOPX, ST18, NFIC, ZFHX3, SRP9, C1D	805	418	13588	1.5345002823263694	0.9999999998934817	0.26076606099242927	15.007820453021525
GOTERM_BP_FAT	GO:0046146~tetrahydrobiopterin metabolic process	4	0.3731343283582089	0.009233445456725393	PCBD1, SPR, PTS, GCH1	805	8	13588	8.43975155279503	0.9999999999069684	0.25916332109535856	15.089261418697319
GOTERM_BP_FAT	GO:0032970~regulation of actin filament-based process	10	0.9328358208955223	0.009245505387659114	ACTR3, ARPC1A, PFN1, LIMA1, ARPC5L, CFL1, RHOA, TMSB10, RDX, PROX1	805	61	13588	2.7671316566541084	0.9999999999097458	0.2565976279288067	15.10748434878295
GOTERM_BP_FAT	GO:0051325~interphase	9	0.8395522388059702	0.009608161175141954	CCND1, APP, PPP2R3A, ANP32B, CCND2, TPD52L1, CAMK2B, RPS6, ITGB1	805	51	13588	2.978735842162952	0.9999999999637288	0.2623632340456349	15.653748220888431
GOTERM_BP_FAT	GO:0051253~negative regulation of RNA metabolic process	30	2.798507462686567	0.009758239041308875	EID1, EID2, TSG101, NOSTRIN, TXN1, CBX1, KDM1A, SIN3B, DRAP1, NPM1, TCF4, EGR1, ZBTB7A, CTBP1, PKIG, IRF2BP1, MBD3, RBBP7, UBE2B, FOXP4, FOXP1, NRIP1, PURA, HHEX, HIPK2, SMARCA5, HOPX, ST18, NFIC, ZFHX3	805	310	13588	1.6335003005409738	0.9999999999751297	0.2630364264657624	15.878837198353091
GOTERM_BP_FAT	GO:0043069~negative regulation of programmed cell death	25	2.332089552238806	0.010023040719446097	SNCB, CLU, BNIP3, PRDX2, GCLM, GPX1, BAG1, DAD1, TPT1, RHOA, GLO1, SCG2, ROCK1, TMBIM6, RPS6, UBE2B, TAX1BP1, DAPK1, YWHAH, RNF7, GSK3B, HIPK2, BNIP3L, APIP, PRNP	805	244	13588	1.729457285408818	0.9999999999872219	0.26631112802300094	16.27460938252132
GOTERM_BP_FAT	GO:0050882~voluntary musculoskeletal movement	3	0.2798507462686567	0.010078061555860902	HIPK2, SPR, ITPR1	805	3	13588	16.879503105590064	0.9999999999888733	0.26477703455367885	16.35662274718851
GOTERM_BP_FAT	GO:0060548~negative regulation of cell death	25	2.332089552238806	0.010511640765426548	SNCB, CLU, BNIP3, PRDX2, GCLM, GPX1, BAG1, DAD1, TPT1, RHOA, GLO1, SCG2, ROCK1, TMBIM6, RPS6, UBE2B, TAX1BP1, DAPK1, YWHAH, RNF7, GSK3B, HIPK2, BNIP3L, APIP, PRNP	805	245	13588	1.7223982760806185	0.9999999999962622	0.2716826088750828	17.000264061012338
GOTERM_BP_FAT	GO:0016192~vesicle-mediated transport	41	3.824626865671642	0.01133865714334906	RAB3A, CPLX2, CLTA, CLTB, UBE3A, STX4A, TRAPPC2L, USE1, ARF6, NOSTRIN, ARF5, LMAN1, CD24A, RTN3, APLP1, STXBP5L, SYP, CD47, PACSIN1, APP, TMED2, TRAPPC6B, DLG4, TMED10, RAB2A, GABARAPL2, RPH3AL, STXBP1, GARS, VPS41, ERGIC3, BCAP31, ARF1, STXBP6, 0610009B22RIK, RAB34, ARF4, TRAPPC1, COPE, TRAPPC3, CLCN5	805	466	13588	1.4851064964145761	0.9999999999995339	0.28682627926446713	18.215023001477693
GOTERM_BP_FAT	GO:0006364~rRNA processing	11	1.0261194029850746	0.011487699920541095	IMP3, RRP1, UTP18, EMG1, LSM6, RPS14, RPS6, POP5, NOP10, C1D, NSA2	805	74	13588	2.5091153265066306	0.9999999999996798	0.28713976174023215	18.432152378595745
GOTERM_BP_FAT	GO:0008283~cell proliferation	25	2.332089552238806	0.01155367248314831	PTGES3, MORF4L1, RBP4, HPRT, GNAI2, PGF, PDGFA, UCHL1, PRDX2, FKBP1A, PRDX1, ANXA7, GPX1, KDM1A, PAFAH1B1, GNG2, RPS6, APPL1, RPL29, PURA, HHEX, CCND1, GSK3B, PRKAR1B, RAP1B	805	247	13588	1.7084517313350265	0.9999999999997289	0.28571025879933354	18.52808919824146
GOTERM_BP_FAT	GO:0006605~protein targeting	16	1.4925373134328357	0.012039526284898395	ARL6IP1, SRP14, RAN, FGF9, MTX2, TIMM10, RPL38, YWHAE, AIP, CEP57, FOLR1, GSK3B, YWHAQ, TPR, SRP9, HSPA9	805	133	13588	2.0306169149582027	0.9999999999999203	0.292961835329719	19.231342990802357
GOTERM_BP_FAT	GO:0051260~protein homooligomerization	9	0.8395522388059702	0.012060891569283657	CUTA, CEP57, HPRT, PCBD1, GPX3, H2-D1, ATPIF1, PRNP, ANXA5	805	53	13588	2.8663307160435956	0.9999999999999245	0.29060522958118284	19.262136553278452
GOTERM_BP_FAT	GO:0006333~chromatin assembly or disassembly	14	1.3059701492537312	0.012065692998113255	MORF4L1, ARID4A, HP1BP3, NAP1L1, CBX1, SET, H2AFV, SMARCA5, CENPV, H2AFY, H3F3A, H3F3B, HIST3H2BA, CHD5, SMARCA2	805	109	13588	2.1680095731950537	0.9999999999999254	0.28796007389724476	19.269055278584123
GOTERM_BP_FAT	GO:0044271~nitrogen compound biosynthetic process	29	2.7052238805970146	0.012279464848379521	ATP5D, ATP1B1, ASS1, HPRT, ATP1B2, ATP6AP1, ASNS, ATP5G2, ATP5G1, CMPK1, ATP6V0B, GCH1, ARG1, ATP6V0E, ATP5L, SPR, PTS, ATP5H, ATP5J, HSP90AA1, PCBD1, ATP5F1, ATP1A1, ATP6V1D, ATP6V1F, ATP6V0E2, ADK, ATP5C1, PRPS1	805	302	13588	1.6208794372917608	0.9999999999999565	0.2895345482311654	19.576528430690765
GOTERM_BP_FAT	GO:0016071~mRNA metabolic process	29	2.7052238805970146	0.012279464848379521	LSM6, ZCRB1, SF3B5, WBP4, NAA38, APLP1, APP, HNRNPK, RBM8A, EIF3E, HNRNPF, GPX4, PCBP1, HNRNPD, GEMIN6, TSEN34, BCAS2, MAGOH, SNW1, DDX5, SF3A1, HNRNPA1, PAPOLA, CELF4, SNRPB, THOC7, SNRPF, SNRNP27, SNRPE	805	302	13588	1.6208794372917608	0.9999999999999565	0.2895345482311654	19.576528430690765
GOTERM_BP_FAT	GO:0016072~rRNA metabolic process	11	1.0261194029850746	0.012575035772282273	IMP3, RRP1, UTP18, EMG1, LSM6, RPS14, RPS6, POP5, NOP10, C1D, NSA2	805	75	13588	2.4756604554865427	0.9999999999999793	0.2926770309442377	19.999836001713835
GOTERM_BP_FAT	GO:0050885~neuromuscular process controlling balance	7	0.6529850746268656	0.013653360253291258	APP, HEXA, HEXB, GAA, PAFAH1B1, PCDH15, APLP2	805	34	13588	3.475191815856778	0.9999999999999987	0.3106988592229204	21.526426479220227
GOTERM_BP_FAT	GO:0051605~protein maturation by peptide bond cleavage	10	0.9328358208955223	0.013830254541611171	PCSK2, ECE1, CPE, SEC11C, SCG5, SERPING1, SPCS1, SPCS2, PCSK1N, CR1L	805	65	13588	2.5968466316292402	0.9999999999999991	0.3112510193543564	21.77421781211384
GOTERM_BP_FAT	GO:0030030~cell projection organization	30	2.798507462686567	0.014019256956654406	RAB3A, LIMA1, HPRT, NDN, PDGFA, CLU, UCHL1, B9D2, RDX, CD24A, ALCAM, LINGO1, APP, ETV1, DSCAM, ROCK1, EFNB3, STMN3, PTPRZ1, STXBP1, PCDH15, RPL24, ISL1, UBE2B, NCKAP1, PPP1R9A, CFL1, EFNA5, SLITRK6, GAP43	805	319	13588	1.5874140851652097	0.9999999999999994	0.31201542399994775	22.038154395023458
GOTERM_BP_FAT	GO:0007585~respiratory gaseous exchange	6	0.5597014925373134	0.014144419980223047	MAN2A1, RAB3A, NDN, ADH5, GAA, PBX3	805	25	13588	4.051080745341615	0.9999999999999996	0.31159612133220094	22.2124784679382
GOTERM_BP_FAT	GO:0045892~negative regulation of transcription, DNA-dependent	29	2.7052238805970146	0.015646214476853677	EID1, EID2, TSG101, NOSTRIN, TXN1, CBX1, KDM1A, SIN3B, DRAP1, TCF4, EGR1, ZBTB7A, CTBP1, PKIG, IRF2BP1, MBD3, RBBP7, UBE2B, FOXP4, FOXP1, NRIP1, PURA, HHEX, HIPK2, SMARCA5, HOPX, ST18, NFIC, ZFHX3	805	308	13588	1.5893038638380252	1.0	0.3357070250694505	24.275672326163424
GOTERM_BP_FAT	GO:0006338~chromatin remodeling	7	0.6529850746268656	0.015676298110131288	MORF4L1, RBBP4, CENPV, SMARCA5, BNIP3, RBBP7, SMARCA1	805	35	13588	3.3759006211180127	1.0	0.33342306293889634	24.31646951017308
GOTERM_BP_FAT	GO:0007517~muscle organ development	19	1.7723880597014925	0.016505093803390825	MEF2C, RBP4, EID2, ARID5B, FKBP1A, CD164, TAGLN2, ITGB1, TPM1, PROX1, FOXP1, FXR1, GPX1, SIN3B, APP, LY6E, RHOA, ETV1, ZFHX3	805	176	13588	1.8222190852625637	1.0	0.3448319416479343	25.432300887797822
GOTERM_BP_FAT	GO:0065003~macromolecular complex assembly	31	2.8917910447761193	0.017189358429343816	EID2, HPRT, HP1BP3, TUBB2A, FKBP4, NAP1L1, H2-D1, EIF2A, SET, H2AFV, CEP57, NPM1, GPX3, TUBB5, H2AFY, TUBA1A, GEMIN6, HIST3H2BA, TUBA1B, CUTA, PCBD1, RPL24, ANXA5, TBCA, RPS14, CELF4, CENPV, H3F3A, ATPIF1, H3F3B, PRNP, SMARCA2	805	338	13588	1.5481201073174318	1.0	0.35344522384744625	26.341832337987647
GOTERM_BP_FAT	GO:0000302~response to reactive oxygen species	7	0.6529850746268656	0.017897430043648178	GPX1, UCP2, GPX4, GPX3, ROMO1, PRDX2, PRDX1	805	36	13588	3.2821256038647344	1.0	0.362169176684749	27.27198480622165
GOTERM_BP_FAT	GO:0031575~G1/S transition checkpoint	4	0.3731343283582089	0.018103231141755143	CCND1, RPL24, RPS6, PURA	805	10	13588	6.7518012422360245	1.0	0.36262468910002044	27.5402485329849
GOTERM_BP_FAT	GO:0050881~musculoskeletal movement	4	0.3731343283582089	0.018103231141755143	HIPK2, GAA, SPR, ITPR1	805	10	13588	6.7518012422360245	1.0	0.36262468910002044	27.5402485329849
GOTERM_BP_FAT	GO:0050879~multicellular organismal movement	4	0.3731343283582089	0.018103231141755143	HIPK2, GAA, SPR, ITPR1	805	10	13588	6.7518012422360245	1.0	0.36262468910002044	27.5402485329849
GOTERM_BP_FAT	GO:0007264~small GTPase mediated signal transduction	25	2.332089552238806	0.018329272893557243	RAB2A, RAB3A, RAB3B, ROCK1, GRB2, RASGEF1A, ARF6, ARF5, ARF1, RAB37, RAB28, RAB34, ARF4, RAB14, RHOA, YWHAQ, RAB11B, RHEB, RAB11A, ARL8A, RAP1B, RHOC, RAB25, RAB12, RAB10	805	258	13588	1.6356107660455486	1.0	0.36339214205779813	27.833820426600386
GOTERM_BP_FAT	GO:0042773~ATP synthesis coupled electron transport	5	0.46641791044776115	0.019130299037192603	UQCR10, UQCRH, NDUFA7, NDUFC2, UQCRB	805	18	13588	4.688750862663906	1.0	0.3730892997879346	28.865146498292493
GOTERM_BP_FAT	GO:0016198~axon choice point recognition	3	0.2798507462686567	0.019366913336629953	APP, EFNB3, GAP43	805	4	13588	12.659627329192546	1.0	0.3738952157825459	29.167118813011793
GOTERM_BP_FAT	GO:0006575~cellular amino acid derivative metabolic process	16	1.4925373134328357	0.01968605085817143	HPRT, GATM, SNCB, GSTT1, EIF5A, CDO1, GCLM, OAZ1, LY6E, MTPN, GPX4, GPX3, FABP3, SPR, PTMS, GSTP1	805	141	13588	1.915404607726532	1.0	0.3759326414824903	29.572494108968527
GOTERM_BP_FAT	GO:0008088~axon cargo transport	4	0.3731343283582089	0.023815236410952737	APP, UCHL1, PAFAH1B1, NEFM	805	11	13588	6.1380011293054775	1.0	0.43232294797701665	34.6240139530553
GOTERM_BP_FAT	GO:0050905~neuromuscular process	9	0.8395522388059702	0.024291900581485174	APP, HEXA, UCHL1, HEXB, GAA, PAFAH1B1, PCDH15, APLP2, GCH1	805	60	13588	2.5319254658385093	1.0	0.4357607042340883	35.184625570124304
GOTERM_BP_FAT	GO:0007017~microtubule-based process	21	1.9589552238805972	0.0252398248823628	KIF5B, STMN3, TUBB2A, UCHL1, UBE2B, SMC3, GABARAP, KIFC3, APP, DYNLL1, MAPT, NPM1, TUBB5, PAFAH1B1, DYNLT1F, TUBA1A, KIF21A, TUBA1B, HAP1, NEFM, ACTR10	805	211	13588	1.679950546053987	1.0	0.4453333070186818	36.28604436771967
GOTERM_BP_FAT	GO:0051259~protein oligomerization	10	0.9328358208955223	0.02559634570897985	CUTA, CEP57, HPRT, PCBD1, GPX3, NPM1, H2-D1, ATPIF1, PRNP, ANXA5	805	72	13588	2.344375431331953	1.0	0.44696691934564237	36.69570784636525
GOTERM_BP_FAT	GO:0032269~negative regulation of cellular protein metabolic process	10	0.9328358208955223	0.02559634570897985	SRP14, IMPACT, JUN, FKBP1A, SERPING1, UBE2B, YWHAE, CR1L, SRP9, FXR1	805	72	13588	2.344375431331953	1.0	0.44696691934564237	36.69570784636525
GOTERM_BP_FAT	GO:0008064~regulation of actin polymerization or depolymerization	8	0.7462686567164178	0.026824815546959726	ACTR3, ARPC1A, PFN1, LIMA1, ARPC5L, CFL1, TMSB10, RDX	805	50	13588	2.70072049689441	1.0	0.4596343025101758	38.08834289780947
GOTERM_BP_FAT	GO:0042558~pteridine and derivative metabolic process	5	0.46641791044776115	0.02758766705762063	FOLR1, PCBD1, SPR, PTS, GCH1	805	20	13588	4.219875776397515	1.0	0.4661045416270878	38.93853800533814
GOTERM_BP_FAT	GO:0042743~hydrogen peroxide metabolic process	5	0.46641791044776115	0.02758766705762063	GPX1, GPX4, GPX3, PRDX2, PRDX1	805	20	13588	4.219875776397515	1.0	0.4661045416270878	38.93853800533814
GOTERM_BP_FAT	GO:0008344~adult locomotory behavior	9	0.8395522388059702	0.028977646171345003	APP, EFNB3, HEXA, UCHL1, HIPK2, CSTB, PAFAH1B1, PCDH15, PBX3	805	62	13588	2.4502504508114606	1.0	0.47991016000267017	40.45942203578269
GOTERM_BP_FAT	GO:0045454~cell redox homeostasis	9	0.8395522388059702	0.028977646171345003	TXNL1, PDIA3, TXNDC5, TXNDC15, TMX4, PRDX2, TXN1, PDIA4, PRDX1	805	62	13588	2.4502504508114606	1.0	0.47991016000267017	40.45942203578269
GOTERM_BP_FAT	GO:0032535~regulation of cellular component size	17	1.585820895522388	0.028998981802535802	LIMA1, NDN, RDX, TMSB10, CDK4, LEFTY1, N6AMT1, ARPC1A, ACTR3, PFN1, APP, MAPT, ARPC5L, CD81, CFL1, NPM1, NEFM	805	161	13588	1.7823077813355965	1.0	0.47714570927146116	40.482486109983064
GOTERM_BP_FAT	GO:0030832~regulation of actin filament length	8	0.7462686567164178	0.029563828743109928	ACTR3, ARPC1A, PFN1, LIMA1, ARPC5L, CFL1, TMSB10, RDX	805	51	13588	2.6477651930337354	1.0	0.48080403167170327	41.090036338469304
GOTERM_BP_FAT	GO:0048488~synaptic vesicle endocytosis	4	0.3731343283582089	0.030384699249767107	RAB3A, DLG4, STXBP1, CD24A	805	12	13588	5.6265010351966875	1.0	0.4873166889243128	41.96254566124335
GOTERM_BP_FAT	GO:0008038~neuron recognition	4	0.3731343283582089	0.030384699249767107	APP, EFNB3, NDN, GAP43	805	12	13588	5.6265010351966875	1.0	0.4873166889243128	41.96254566124335
GOTERM_BP_FAT	GO:0008631~induction of apoptosis by oxidative stress	3	0.2798507462686567	0.03102083004758504	GPX1, RNF7, UACA	805	5	13588	10.127701863354037	1.0	0.4915685569418272	42.630294965048655
GOTERM_BP_FAT	GO:0016188~synaptic vesicle maturation	3	0.2798507462686567	0.03102083004758504	RAB3A, DLG4, STXBP1	805	5	13588	10.127701863354037	1.0	0.4915685569418272	42.630294965048655
GOTERM_BP_FAT	GO:0034622~cellular macromolecular complex assembly	21	1.9589552238805972	0.03270966366324608	EID2, TUBB2A, HP1BP3, FKBP4, NAP1L1, EIF2A, RPL24, SET, H2AFV, TBCA, RPS14, CELF4, CENPV, TUBB5, H3F3A, H2AFY, H3F3B, TUBA1A, GEMIN6, HIST3H2BA, TUBA1B, SMARCA2	805	217	13588	1.6335003005409736	1.0	0.5072573898506889	44.368086447253084
GOTERM_BP_FAT	GO:0000122~negative regulation of transcription from RNA polymerase II promoter	22	2.0522388059701493	0.03319920731961721	EGR1, EID1, ZBTB7A, CTBP1, EID2, PKIG, TXN1, MBD3, IRF2BP1, RBBP7, FOXP4, FOXP1, NRIP1, KDM1A, HHEX, DRAP1, HIPK2, HOPX, ST18, NFIC, TCF4, ZFHX3	805	231	13588	1.6075717243419108	1.0	0.5095600930866513	44.86246280444279
GOTERM_BP_FAT	GO:0031175~neuron projection development	21	1.9589552238805972	0.03409984767487112	RAB3A, HPRT, NDN, STMN3, EFNB3, PTPRZ1, CLU, UCHL1, STXBP1, RPL24, ISL1, CD24A, ALCAM, LINGO1, APP, PPP1R9A, ETV1, EFNA5, SLITRK6, GAP43, DSCAM	805	218	13588	1.62600717989629	1.0	0.5161435835915196	45.761187133444025
GOTERM_BP_FAT	GO:0002053~positive regulation of mesenchymal cell proliferation	5	0.46641791044776115	0.03795397729835358	HMGB1, PDGFA, FGF9, FOXP1, BMPR1A	805	22	13588	3.8362507058159228	1.0	0.551963025632324	49.4533370337494
GOTERM_BP_FAT	GO:0006612~protein targeting to membrane	5	0.46641791044776115	0.03795397729835358	ARL6IP1, SRP14, FOLR1, TIMM10, SRP9	805	22	13588	3.8362507058159228	1.0	0.551963025632324	49.4533370337494
GOTERM_BP_FAT	GO:0030522~intracellular receptor-mediated signaling pathway	6	0.5597014925373134	0.038210702827003756	PTGES3, YWHAH, UBE3A, FKBP4, DNAJA1, RHOA	805	32	13588	3.1649068322981364	1.0	0.5514505444323069	49.690653686889576
GOTERM_BP_FAT	GO:0016485~protein processing	11	1.0261194029850746	0.03958951785634733	PCSK2, ECE1, CPE, SEC11C, SCG5, PSENEN, SERPING1, SPCS1, SPCS2, PCSK1N, CR1L	805	90	13588	2.0630503795721187	1.0	0.5615217765854339	50.947351256866
GOTERM_BP_FAT	GO:0043244~regulation of protein complex disassembly	7	0.6529850746268656	0.0396104518615362	LIMA1, MAPT, CFL1, EIF5A, RDX, MID1IP1, PTMS	805	43	13588	2.747826086956522	1.0	0.5587676113109911	50.96620099172695
GOTERM_BP_FAT	GO:0051248~negative regulation of protein metabolic process	10	0.9328358208955223	0.04023237230980721	SRP14, IMPACT, JUN, FKBP1A, SERPING1, UBE2B, YWHAE, CR1L, SRP9, FXR1	805	78	13588	2.164038859691033	1.0	0.5615866908776375	51.523093938824715
GOTERM_BP_FAT	GO:0048667~cell morphogenesis involved in neuron differentiation	18	1.6791044776119404	0.04164423024882824	RAB3A, NDN, EFNB3, HPRT, PTPRZ1, UCHL1, STXBP1, PCDH15, RPL24, ISL1, ALCAM, APP, ETV1, EFNA5, SPR, SLITRK6, GAP43, DSCAM	805	182	13588	1.669401406047369	1.0	0.5714385565817619	52.76526380514368
GOTERM_BP_FAT	GO:0030705~cytoskeleton-dependent intracellular transport	6	0.5597014925373134	0.042923333443829065	APP, KIF5B, UCHL1, PAFAH1B1, HAP1, NEFM	805	33	13588	3.0690005646527387	1.0	0.5797854757660802	53.86465573145316
GOTERM_BP_FAT	GO:0051262~protein tetramerization	5	0.46641791044776115	0.043865087911916165	HPRT, PCBD1, GPX3, H2-D1, ATPIF1	805	23	13588	3.6694571968674046	1.0	0.5849951808578756	54.6586191580907
GOTERM_BP_FAT	GO:0031099~regeneration	5	0.46641791044776115	0.043865087911916165	GPX1, GATM, MTPN, NINJ1, GAP43	805	23	13588	3.6694571968674046	1.0	0.5849951808578756	54.6586191580907
GOTERM_BP_FAT	GO:0010464~regulation of mesenchymal cell proliferation	5	0.46641791044776115	0.043865087911916165	HMGB1, PDGFA, FGF9, FOXP1, BMPR1A	805	23	13588	3.6694571968674046	1.0	0.5849951808578756	54.6586191580907
GOTERM_BP_FAT	GO:0006465~signal peptide processing	3	0.2798507462686567	0.04472810287865528	SEC11C, SPCS1, SPCS2	805	6	13588	8.439751552795032	1.0	0.5894102750291317	55.374866491321306
GOTERM_BP_FAT	GO:0043243~positive regulation of protein complex disassembly	3	0.2798507462686567	0.04472810287865528	CFL1, EIF5A, PTMS	805	6	13588	8.439751552795032	1.0	0.5894102750291317	55.374866491321306
GOTERM_BP_FAT	GO:0045116~protein neddylation	3	0.2798507462686567	0.04472810287865528	RNF7, NEDD8, RBX1	805	6	13588	8.439751552795032	1.0	0.5894102750291317	55.374866491321306
GOTERM_BP_FAT	GO:0042274~ribosomal small subunit biogenesis	3	0.2798507462686567	0.04472810287865528	RPS14, NPM1, RPS6	805	6	13588	8.439751552795032	1.0	0.5894102750291317	55.374866491321306
GOTERM_BP_FAT	GO:0006122~mitochondrial electron transport, ubiquinol to cytochrome c	3	0.2798507462686567	0.04472810287865528	UQCR10, UQCRH, UQCRB	805	6	13588	8.439751552795032	1.0	0.5894102750291317	55.374866491321306
GOTERM_BP_FAT	GO:0003016~respiratory system process	3	0.2798507462686567	0.04472810287865528	RAB3A, ADH5, GAA	805	6	13588	8.439751552795032	1.0	0.5894102750291317	55.374866491321306
GOTERM_BP_FAT	GO:0043933~macromolecular complex subunit organization	31	2.8917910447761193	0.04485742343268276	EID2, HPRT, HP1BP3, TUBB2A, FKBP4, NAP1L1, H2-D1, EIF2A, SET, H2AFV, CEP57, NPM1, GPX3, TUBB5, H2AFY, TUBA1A, GEMIN6, HIST3H2BA, TUBA1B, CUTA, PCBD1, RPL24, ANXA5, TBCA, RPS14, CELF4, CENPV, H3F3A, ATPIF1, H3F3B, PRNP, SMARCA2	805	367	13588	1.4257890906629207	1.0	0.5876462038403328	55.48127032436738
GOTERM_BP_FAT	GO:0042775~mitochondrial ATP synthesis coupled electron transport	4	0.3731343283582089	0.04605262304088443	UQCR10, UQCRH, NDUFC2, UQCRB	805	14	13588	4.822715173025732	1.0	0.5946652334296295	56.45340730772569
GOTERM_BP_FAT	GO:0042559~pteridine and derivative biosynthetic process	4	0.3731343283582089	0.04605262304088443	PCBD1, SPR, PTS, GCH1	805	14	13588	4.822715173025732	1.0	0.5946652334296295	56.45340730772569
GOTERM_BP_FAT	GO:0000904~cell morphogenesis involved in differentiation	20	1.8656716417910446	0.0465589487404127	RAB3A, HPRT, NDN, EFNB3, PTPRZ1, UCHL1, STXBP1, PCDH15, RPL24, ISL1, PROX1, ALCAM, APP, KRT8, ETV1, EFNA5, SPR, SLITRK6, GAP43, DSCAM	805	212	13588	1.592405953357553	1.0	0.5959593794321579	56.859167875023
GOTERM_BP_FAT	GO:0006812~cation transport	41	3.824626865671642	0.046874291908268265	ATP5D, SRI, KCNC2, KCNK16, ATP1B1, SCN3A, ATP1B2, ATP6AP1, FKBP4, ATP5G2, FKBP1A, SFXN1, CACNB3, ATP5G1, ATP6V1G1, KCNIP1, KCNJ11, ATP6V0B, KCNMB2, ANXA6, ATP6V0E, SCN9A, ATP5L, CAMK2B, SLC4A4, ATP5H, ATP5J, ATP5F1, STIM1, ATP1A1, KCNK1, TECR, ATP6V1D, ITPR1, ATP6V1F, KCTD8, ATP6V0E2, ATP5C1, KCTD13, ABCC8, STEAP1	805	515	13588	1.3438051016100827	1.0	0.5957066047557005	57.11007327395308
GOTERM_BP_FAT	GO:0045665~negative regulation of neuron differentiation	6	0.5597014925373134	0.047969880544971526	BEX1, RHOC, PBX1, ISL1, CD24A, TTC3	805	34	13588	2.978735842162952	1.0	0.6016155650622093	57.97113062412984
GOTERM_BP_FAT	GO:0048738~cardiac muscle tissue development	8	0.7462686567164178	0.049961377727040644	RBP4, SIN3B, LY6E, FKBP1A, PROX1, TPM1, ITGB1, FOXP1	805	57	13588	2.3690530674512367	1.0	0.6141787693374489	59.49470664418261
GOTERM_BP_FAT	GO:0050727~regulation of inflammatory response	8	0.7462686567164178	0.049961377727040644	GPX2, GPX1, CD47, UACA, GPX4, SERPING1, CD24A, CR1L	805	57	13588	2.3690530674512367	1.0	0.6141787693374489	59.49470664418261
GOTERM_BP_FAT	GO:0006749~glutathione metabolic process	5	0.46641791044776115	0.05026196413828335	GPX4, GPX3, GSTT1, GCLM, GSTP1	805	24	13588	3.5165631469979295	1.0	0.6137085364150727	59.72009089288286
GOTERM_BP_FAT	GO:0042542~response to hydrogen peroxide	5	0.46641791044776115	0.05026196413828335	GPX1, GPX4, GPX3, PRDX2, PRDX1	805	24	13588	3.5165631469979295	1.0	0.6137085364150727	59.72009089288286
GOTERM_BP_FAT	GO:0046822~regulation of nucleocytoplasmic transport	6	0.5597014925373134	0.053352144284234466	KHDRBS1, UACA, GSK3B, PKIG, TXN1, PRDX1	805	35	13588	2.893629103815439	1.0	0.6335298265577748	61.969575962553925
GOTERM_BP_FAT	GO:0006325~chromatin organization	27	2.5186567164179103	0.05356489646252817	MORF4L1, ING2, ARID4A, HP1BP3, NAP1L1, BNIP3, CTCF, CBX1, KDM1A, SET, H2AFV, GPX4, H2AFY, TLK1, HIST3H2BA, CHD5, YEATS4, RBBP4, MBD3, RBBP7, UBE2B, HOPX, SMARCA5, CENPV, H3F3A, H3F3B, SMARCA1, SMARCA2	805	315	13588	1.4468145519077196	1.0	0.6323397701432272	62.12000485678131
GOTERM_BP_FAT	GO:0045727~positive regulation of translation	4	0.3731343283582089	0.05510931889992775	EIF5A, PTMS, CDK4, SAMD4	805	15	13588	4.50120082815735	1.0	0.6404181039771306	63.19529961666965
GOTERM_BP_FAT	GO:0055010~ventricular cardiac muscle morphogenesis	4	0.3731343283582089	0.05510931889992775	LY6E, FKBP1A, PROX1, TPM1	805	15	13588	4.50120082815735	1.0	0.6404181039771306	63.19529961666965
GOTERM_BP_FAT	GO:0006800~oxygen and reactive oxygen species metabolic process	7	0.6529850746268656	0.05733025841715528	GPX1, GPX4, GPX3, BNIP3, PRDX2, CD24A, PRDX1	805	47	13588	2.513968547641073	1.0	0.6527152049188002	64.69124635016954
GOTERM_BP_FAT	GO:0048812~neuron projection morphogenesis	17	1.585820895522388	0.057587076136047195	RAB3A, NDN, EFNB3, HPRT, PTPRZ1, CLU, UCHL1, STXBP1, RPL24, ISL1, ALCAM, APP, ETV1, EFNA5, SLITRK6, GAP43, DSCAM	805	176	13588	1.6304065499717675	1.0	0.6517734070712724	64.86048134378515
GOTERM_BP_FAT	GO:0051781~positive regulation of cell division	6	0.5597014925373134	0.05907064658114174	VEGFB, PGF, PDGFA, FGF9, CENPV, PTN	805	36	13588	2.8132505175983438	1.0	0.6587849534586583	65.82322897185983
GOTERM_BP_FAT	GO:0047496~vesicle transport along microtubule	3	0.2798507462686567	0.06020555363367388	KIF5B, PAFAH1B1, HAP1	805	7	13588	7.2340727595385985	1.0	0.6633909772205748	66.54285939278051
GOTERM_BP_FAT	GO:0016925~protein sumoylation	3	0.2798507462686567	0.06020555363367388	SUMO3, SUMO2, SUMO1	805	7	13588	7.2340727595385985	1.0	0.6633909772205748	66.54285939278051
GOTERM_BP_FAT	GO:0033365~protein localization in organelle	11	1.0261194029850746	0.060555726130358936	SRP14, CEP57, FOLR1, RAN, FGF9, MTX2, TIMM10, RPL38, TPR, SRP9, AIP	805	97	13588	1.9141704552730998	1.0	0.6630120841067624	66.7619979507326
GOTERM_BP_FAT	GO:0007005~mitochondrion organization	11	1.0261194029850746	0.060555726130358936	FIS1, MAN2A1, RAB3A, RNF7, MTX2, MRPL17, TIMM10, BNIP3, DCTN6, CD24A, AIP	805	97	13588	1.9141704552730998	1.0	0.6630120841067624	66.7619979507326
GOTERM_BP_FAT	GO:0030324~lung development	12	1.1194029850746268	0.0638830978086433	PTGES3, MAN2A1, RAB3A, RBP4, HHEX, HMGB1, PDGFA, FGF9, HOPX, ASAH1, FOXP1, BMPR1A	805	111	13588	1.824811146550277	1.0	0.6806628704306201	68.77779440745995
GOTERM_BP_FAT	GO:0051169~nuclear transport	11	1.0261194029850746	0.06404392963318957	CEP57, RAN, FGF9, GSK3B, TBRG1, NPM1, RPL38, NXF1, TPR, HNRNPA1, HSPA9	805	98	13588	1.8946381036886804	1.0	0.6790872613261961	68.8722464010194
GOTERM_BP_FAT	GO:0015980~energy derivation by oxidation of organic compounds	11	1.0261194029850746	0.06404392963318957	PTGES3, SDHB, UQCR10, PPP1R2, UQCRH, NDUFA7, NDUFC2, GAA, GNAS, UQCRB, MDH1	805	98	13588	1.8946381036886804	1.0	0.6790872613261961	68.8722464010194
GOTERM_BP_FAT	GO:0007416~synaptogenesis	4	0.3731343283582089	0.06494265200141866	APP, CADM1, DLG4, CDH2	805	16	13588	4.219875776397515	1.0	0.6818350743068827	69.39509905937045
GOTERM_BP_FAT	GO:0050821~protein stabilization	4	0.3731343283582089	0.06494265200141866	TBRG1, STXBP1, SOX4, NCKAP1	805	16	13588	4.219875776397515	1.0	0.6818350743068827	69.39509905937045
GOTERM_BP_FAT	GO:0019438~aromatic compound biosynthetic process	4	0.3731343283582089	0.06494265200141866	PCBD1, SPR, PTS, GCH1	805	16	13588	4.219875776397515	1.0	0.6818350743068827	69.39509905937045
GOTERM_BP_FAT	GO:0031016~pancreas development	6	0.5597014925373134	0.06512466571381217	INSM1, HHEX, XBP1, CLU, SOX4, ISL1	805	37	13588	2.7372167198254154	1.0	0.6804023953949196	69.49997599670236
GOTERM_BP_FAT	GO:0032989~cellular component morphogenesis	29	2.7052238805970146	0.06562039440950368	RAB3A, LIMS1, HPRT, NDN, CLU, UCHL1, ITGB1, ALCAM, FIS1, APP, FAT1, KRT8, RHOA, ETV1, SPR, PAFAH1B1, DSCAM, EFNB3, PTPRZ1, STXBP1, PCDH15, RPL24, ISL1, UBE2B, PROX1, CFL1, EFNA5, SLITRK6, GAP43	805	351	13588	1.3946028206897771	1.0	0.680790879528168	69.78390023879628
GOTERM_BP_FAT	GO:0045444~fat cell differentiation	8	0.7462686567164178	0.06754446052642638	PEX11A, GPX1, CCND1, CTBP1, GSK3B, RUNX1T1, BNIP3, SDF4	805	61	13588	2.213705325323287	1.0	0.6892269844798364	70.86244922353784
GOTERM_BP_FAT	GO:0002237~response to molecule of bacterial origin	7	0.6529850746268656	0.0677158799135942	IRAK1, TAP2, MAPK3, ADH5, PRDX2, CD24A, AKIRIN2	805	49	13588	2.411357586512866	1.0	0.6877506371643185	70.956756904418
GOTERM_BP_FAT	GO:0015931~nucleobase, nucleoside, nucleotide and nucleic acid transport	9	0.8395522388059702	0.07024450397368909	SLC29A1, SLC25A4, RBM8A, MAGOH, NPM1, EIF5A, THOC7, NXF1, HNRNPA1	805	74	13588	2.0529125398690615	1.0	0.6991162985800208	72.31487942084738
GOTERM_BP_FAT	GO:0051101~regulation of DNA binding	9	0.8395522388059702	0.07024450397368909	KDM1A, IRAK1, THRA, ZCCHC11, HIPK2, MAPK3, RUNX1T1, CALM3, PRDX2, CALM2, CALM1	805	74	13588	2.0529125398690615	1.0	0.6991162985800208	72.31487942084738
GOTERM_BP_FAT	GO:0030323~respiratory tube development	12	1.1194029850746268	0.07072995166724255	PTGES3, MAN2A1, RAB3A, RBP4, HHEX, HMGB1, PDGFA, FGF9, HOPX, ASAH1, FOXP1, BMPR1A	805	113	13588	1.792513604133458	1.0	0.699312990255414	72.5686617640948
GOTERM_BP_FAT	GO:0051789~response to protein stimulus	10	0.9328358208955223	0.0713531477398886	EGR1, CCND1, HSP90AA1, EIF4A2, CSNK2B, HSPA4L, CREB3L1, CLIC1, TTC3, MANF	805	87	13588	1.940172770757478	1.0	0.700232788640238	72.89124022063957
GOTERM_BP_FAT	GO:0051168~nuclear export	5	0.46641791044776115	0.07232356024748937	GSK3B, NPM1, NXF1, HNRNPA1, HSPA9	805	27	13588	3.125833908442604	1.0	0.7029428920844883	73.3864297152604
GOTERM_BP_FAT	GO:0007628~adult walking behavior	5	0.46641791044776115	0.07232356024748937	EFNB3, HEXA, UCHL1, HIPK2, PCDH15	805	27	13588	3.125833908442604	1.0	0.7029428920844883	73.3864297152604
GOTERM_BP_FAT	GO:0008016~regulation of heart contraction	7	0.6529850746268656	0.0732919341454507	THRA, GNAO1, GNAI2, GAA, HOPX, ATP1A1, TPM1	805	50	13588	2.363130434782609	1.0	0.7055887675835943	73.8720643442111
GOTERM_BP_FAT	GO:0031497~chromatin assembly	9	0.8395522388059702	0.07477002990411771	SET, H2AFV, HP1BP3, NAP1L1, CENPV, H2AFY, H3F3A, H3F3B, HIST3H2BA, SMARCA2	805	75	13588	2.025540372670808	1.0	0.7107368168530572	74.59723407253438
GOTERM_BP_FAT	GO:0006613~cotranslational protein targeting to membrane	3	0.2798507462686567	0.07719625635674038	ARL6IP1, SRP14, SRP9	805	8	13588	6.329813664596273	1.0	0.7203346256506475	75.74656134928573
GOTERM_BP_FAT	GO:0015988~energy coupled proton transport, against electrochemical gradient	3	0.2798507462686567	0.07719625635674038	ATP6V0E, ATP6V0E2, ATP6V0B	805	8	13588	6.329813664596273	1.0	0.7203346256506475	75.74656134928573
GOTERM_BP_FAT	GO:0015991~ATP hydrolysis coupled proton transport	3	0.2798507462686567	0.07719625635674038	ATP6V0E, ATP6V0E2, ATP6V0B	805	8	13588	6.329813664596273	1.0	0.7203346256506475	75.74656134928573
GOTERM_BP_FAT	GO:0032990~cell part morphogenesis	19	1.7723880597014925	0.07820977164274318	RAB3A, NDN, EFNB3, HPRT, PTPRZ1, CLU, UCHL1, STXBP1, PCDH15, RPL24, ISL1, ALCAM, FIS1, APP, ETV1, EFNA5, SLITRK6, GAP43, DSCAM	805	212	13588	1.5127856556896755	1.0	0.7229106694222069	76.21199533386928
GOTERM_BP_FAT	GO:0065004~protein-DNA complex assembly	9	0.8395522388059702	0.07946739485447395	SET, H2AFV, HP1BP3, NAP1L1, CENPV, H2AFY, H3F3A, H3F3B, HIST3H2BA, SMARCA2	805	76	13588	1.998888525661981	1.0	0.7265739286986399	76.77782007213175
GOTERM_BP_FAT	GO:0044087~regulation of cellular component biogenesis	10	0.9328358208955223	0.07986024346987883	ACTR3, ARPC1A, PFN1, ARPC5L, MAPT, RHOA, TMSB10, RDX, PROX1, CD24A	805	89	13588	1.8965733826505689	1.0	0.7261739917316208	76.95195039956322
GOTERM_BP_FAT	GO:0000082~G1/S transition of mitotic cell cycle	5	0.46641791044776115	0.08060792613410253	CCND1, CCND2, CAMK2B, RPS6, ITGB1	805	28	13588	3.0141969831410824	1.0	0.727410843000589	77.27996366924674
GOTERM_BP_FAT	GO:0022904~respiratory electron transport chain	5	0.46641791044776115	0.08060792613410253	UQCR10, UQCRH, NDUFA7, NDUFC2, UQCRB	805	28	13588	3.0141969831410824	1.0	0.727410843000589	77.27996366924674
GOTERM_BP_FAT	GO:0006357~regulation of transcription from RNA polymerase II promoter	46	4.291044776119403	0.08260836706468924	MEF2C, EID1, HMGB1, EID2, CHURC1, THRA, UBE3A, SOX4, NEDD8, TXN1, ZBTB38, MAGED1, KDM1A, PFN1, APP, AES, MEIS2, DRAP1, RHOA, TCF4, AKIRIN2, EGR1, BMP3, ZBTB7A, CTBP1, KLF13, PKIG, SNW1, NEUROG3, MBD3, IRF2BP1, RBBP7, ISL1, FOXP4, USF2, FOXP1, NRIP1, HHEX, JUN, HIPK2, THRAP3, HOPX, PBX1, ST18, NFIC, ZFHX3	805	616	13588	1.260482374768089	1.0	0.7342623925198858	78.13605368678604
GOTERM_BP_FAT	GO:0032101~regulation of response to external stimulus	11	1.0261194029850746	0.08339780945672143	GPX2, GPX1, HMGB1, CD47, UACA, GPX4, HOPX, SERPING1, CD24A, CR1L, SCG2	805	103	13588	1.8026653802086474	1.0	0.7355932708324788	78.46544720067574
GOTERM_BP_FAT	GO:0051098~regulation of binding	10	0.9328358208955223	0.08433476853929116	KDM1A, IRAK1, THRA, ZCCHC11, PCBD1, HIPK2, MAPK3, RUNX1T1, CALM3, PRDX2, CALM2, CALM1	805	90	13588	1.8755003450655623	1.0	0.7375470370240202	78.85031680815446
GOTERM_BP_FAT	GO:0034470~ncRNA processing	15	1.3992537313432836	0.08508685788854516	ZCCHC11, RRP1, UTP18, EMG1, LSM6, RPS6, NOP10, IMP3, TRMT6, RPS14, POP5, POP7, NSA2, TSEN34, C1D	805	158	13588	1.6024844720496896	1.0	0.7386713237646498	79.15454442098496
GOTERM_BP_FAT	GO:0051302~regulation of cell division	6	0.5597014925373134	0.0852748633766742	VEGFB, PGF, PDGFA, FGF9, CENPV, PTN	805	40	13588	2.5319254658385093	1.0	0.7373610068886398	79.22994698138255
GOTERM_BP_FAT	GO:0060415~muscle tissue morphogenesis	4	0.3731343283582089	0.08679492903915319	LY6E, FKBP1A, PROX1, TPM1	805	18	13588	3.751000690131125	1.0	0.7417344469944708	79.8302132293497
GOTERM_BP_FAT	GO:0055008~cardiac muscle tissue morphogenesis	4	0.3731343283582089	0.08679492903915319	LY6E, FKBP1A, PROX1, TPM1	805	18	13588	3.751000690131125	1.0	0.7417344469944708	79.8302132293497
GOTERM_BP_FAT	GO:0043254~regulation of protein complex assembly	8	0.7462686567164178	0.08841042334421934	ACTR3, ARPC1A, PFN1, ARPC5L, MAPT, TMSB10, RDX, CD24A	805	65	13588	2.0774773053033924	1.0	0.746388496948436	80.45020652335938
GOTERM_BP_FAT	GO:0045936~negative regulation of phosphate metabolic process	5	0.46641791044776115	0.08933901240009595	IMPACT, JUN, FKBP1A, UBE2B, YWHAE	805	29	13588	2.910259156136217	1.0	0.7481319085902824	80.79839728386506
GOTERM_BP_FAT	GO:0048489~synaptic vesicle transport	5	0.46641791044776115	0.08933901240009595	RAB3A, STX4A, DLG4, STXBP1, CD24A	805	29	13588	2.910259156136217	1.0	0.7481319085902824	80.79839728386506
GOTERM_BP_FAT	GO:0010563~negative regulation of phosphorus metabolic process	5	0.46641791044776115	0.08933901240009595	IMPACT, JUN, FKBP1A, UBE2B, YWHAE	805	29	13588	2.910259156136217	1.0	0.7481319085902824	80.79839728386506
GOTERM_BP_FAT	GO:0034621~cellular macromolecular complex subunit organization	21	1.9589552238805972	0.09005307361762221	EID2, TUBB2A, HP1BP3, FKBP4, NAP1L1, EIF2A, RPL24, SET, H2AFV, TBCA, RPS14, CELF4, CENPV, TUBB5, H3F3A, H2AFY, H3F3B, TUBA1A, GEMIN6, HIST3H2BA, TUBA1B, SMARCA2	805	245	13588	1.4468145519077196	1.0	0.748981427910278	81.06215947270628
GOTERM_BP_FAT	GO:0048858~cell projection morphogenesis	18	1.6791044776119404	0.09053082517101613	RAB3A, NDN, EFNB3, HPRT, PTPRZ1, CLU, UCHL1, STXBP1, PCDH15, RPL24, ISL1, ALCAM, APP, ETV1, EFNA5, SLITRK6, GAP43, DSCAM	805	202	13588	1.5041141381218868	1.0	0.7488719620988793	81.23672050594276
GOTERM_BP_FAT	GO:0050767~regulation of neurogenesis	13	1.212686567164179	0.09116050076348034	LINGO1, YWHAH, MAPT, BEX1, NPTN, RHOA, PBX1, RHOC, ISL1, CD24A, TTC3, NEFM, BMPR1A	805	132	13588	1.6623753058535669	1.0	0.749371922278553	81.46447390346503
GOTERM_BP_FAT	GO:0045047~protein targeting to ER	3	0.2798507462686567	0.09546742819996298	SRP14, FOLR1, SRP9	805	9	13588	5.6265010351966875	1.0	0.7640549410431228	82.95377013759588
GOTERM_BP_FAT	GO:0042255~ribosome assembly	3	0.2798507462686567	0.09546742819996298	RPS14, RPL24, EIF2A	805	9	13588	5.6265010351966875	1.0	0.7640549410431228	82.95377013759588
GOTERM_BP_FAT	GO:0001573~ganglioside metabolic process	3	0.2798507462686567	0.09546742819996298	HEXA, HEXB, CLN6	805	9	13588	5.6265010351966875	1.0	0.7640549410431228	82.95377013759588
GOTERM_BP_FAT	GO:0048666~neuron development	24	2.2388059701492535	0.09807679497138455	RAB3A, HPRT, EFNB3, NDN, STMN3, PTPRZ1, UCHL1, CLU, STXBP1, PCDH15, RPL24, ISL1, CD24A, ALCAM, LINGO1, APP, PPP1R9A, ETV1, EFNA5, SPR, SLITRK6, PBX3, GAP43, DSCAM	805	292	13588	1.3873564196375392	1.0	0.7717236310997604	83.80036932085262
GOTERM_BP_FAT	GO:0006986~response to unfolded protein	7	0.6529850746268656	0.09811979283695976	CCND1, HSP90AA1, CSNK2B, HSPA4L, CREB3L1, CLIC1, MANF	805	54	13588	2.188083735909823	1.0	0.7699446735999587	83.81398177225577
GOTERM_BP_FAT	GO:0033157~regulation of intracellular protein transport	5	0.46641791044776115	0.09850294541387399	UACA, GSK3B, PKIG, TXN1, PRDX1	805	30	13588	2.8132505175983433	1.0	0.769406335902487	83.93480633872372
GOTERM_BP_FAT	GO:0009712~catechol metabolic process	5	0.46641791044776115	0.09850294541387399	LY6E, HPRT, SNCB, MTPN, SPR	805	30	13588	2.8132505175983433	1.0	0.769406335902487	83.93480633872372
GOTERM_BP_FAT	GO:0006584~catecholamine metabolic process	5	0.46641791044776115	0.09850294541387399	LY6E, HPRT, SNCB, MTPN, SPR	805	30	13588	2.8132505175983433	1.0	0.769406335902487	83.93480633872372
GOTERM_BP_FAT	GO:0034311~diol metabolic process	5	0.46641791044776115	0.09850294541387399	LY6E, HPRT, SNCB, MTPN, SPR	805	30	13588	2.8132505175983433	1.0	0.769406335902487	83.93480633872372
GOTERM_BP_FAT	GO:0018958~phenol metabolic process	5	0.46641791044776115	0.09850294541387399	LY6E, HPRT, SNCB, MTPN, SPR	805	30	13588	2.8132505175983433	1.0	0.769406335902487	83.93480633872372
GOTERM_BP_FAT	GO:0051129~negative regulation of cellular component organization	10	0.9328358208955223	0.09864072204597438	PFN1, PACSIN1, LIMA1, YWHAH, MAPT, TMSB10, RDX, MID1IP1, UBE2B, TTC3	805	93	13588	1.8150003339344152	1.0	0.767986475993695	83.97804491457323
GOTERM_BP_FAT	GO:0045793~positive regulation of cell size	4	0.3731343283582089	0.09873316126738545	MAPT, CD81, CDK4, N6AMT1	805	19	13588	3.553579601176855	1.0	0.7664097282579296	84.0069936472604

## Sheet: cluster 4 enriched
cluster	gene	p_val	avg_logFC	pct,1	pct,2	p_val_adj
4	Auts2	4.83181e-55	1.67784	0.825	0.373	7.40185e-51
4	mt-Co2	1.0524e-54	1.66878	0.993	0.832	1.61217e-50
4	Gria2	1.33289e-61	1.62133	0.664	0.172	2.04185e-57
4	Kcnq1ot1	2.61382e-58	1.55764	0.934	0.513	4.00411e-54
4	mt-Nd3	3.74489e-40	1.42035	0.825	0.463	5.73679e-36
4	mt-Atp6	6.49725e-44	1.34822	0.964	0.844	9.95313e-40
4	Malat1	5.02429e-52	1.32013	1	0.992	7.6967e-48
4	Meg3	1.08481e-48	1.29486	0.956	0.653	1.66182e-44
4	mt-Co3	1.16581e-39	1.24856	0.978	0.944	1.78591e-35
4	Stxbp5l	1.68576e-18	1.24454	0.372	0.134	2.58242e-14
4	mt-Nd1	3.26871e-37	1.23506	0.92	0.732	5.00733e-33
4	Trim35	5.34405e-26	1.23471	0.635	0.359	8.18654e-22
4	Etv1	6.1907e-38	1.19059	0.504	0.135	9.48353e-34
4	Tshz2	7.87959e-37	1.17927	0.642	0.263	1.20707e-32
4	Tmem108	1.15027e-18	1.16267	0.54	0.297	1.7621e-14
4	Zim1	1.48338e-30	1.13398	0.423	0.115	2.2724e-26
4	Rbpms	7.14006e-19	1.13079	0.635	0.455	1.09378e-14
4	Neat1	7.72699e-12	1.12025	0.599	0.423	1.1837e-07
4	Slc38a2	1.60356e-24	1.09772	0.679	0.423	2.45649e-20
4	Tcf4	5.90555e-14	1.09036	0.504	0.308	9.04671e-10
4	mt-Cytb	2.76998e-37	1.0852	0.956	0.782	4.24333e-33
4	Srsf5	1.50275e-29	1.08268	0.752	0.477	2.30207e-25
4	D10Wsu102e	3.12058e-21	1.07027	0.474	0.205	4.78042e-17
4	Fus	9.3477e-35	1.06522	0.847	0.543	1.43197e-30
4	Luc7l3	4.8782e-28	1.06337	0.774	0.498	7.47292e-24
4	Ocrl	1.28668e-28	1.06108	0.526	0.206	1.97106e-24
4	Mat2a	4.96672e-12	1.05879	0.489	0.315	7.60851e-08
4	Ugdh	2.85502e-11	1.05535	0.438	0.261	4.37361e-07
4	Gls	2.04868e-11	1.05099	0.504	0.346	3.13838e-07
4	Zfp644	1.70743e-17	1.04543	0.562	0.35	2.61561e-13
4	Pnisr	1.70342e-40	1.03923	0.876	0.527	2.60947e-36
4	Nipal2	3.11312e-19	1.03875	0.533	0.288	4.76899e-15
4	Jun	2.19453e-18	1.03384	0.555	0.292	3.3618e-14
4	Srek1	7.37043e-23	1.03201	0.693	0.452	1.12908e-18
4	Rhou	5.12628e-20	1.02866	0.394	0.143	7.85295e-16
4	Krit1	2.32683e-12	1.01778	0.54	0.395	3.56446e-08
4	mt-Nd2	3.69766e-32	1.01776	0.942	0.799	5.66444e-28
4	Slc7a2	4.82102e-12	0.990599	0.489	0.316	7.38533e-08
4	Nrip1	4.44931e-19	0.989712	0.547	0.31	6.8159e-15
4	Arglu1	2.71153e-37	0.984925	0.876	0.547	4.15378e-33
4	Ankrd12	1.41358e-25	0.979528	0.759	0.521	2.16546e-21
4	Peg3	4.97239e-28	0.966068	0.891	0.575	7.61721e-24
4	Meis2	2.55038e-16	0.96136	0.628	0.447	3.90693e-12
4	Srsf1	1.21984e-15	0.958048	0.562	0.361	1.86867e-11
4	Msi2	5.20854e-20	0.953843	0.642	0.427	7.97896e-16
4	Stx16	8.18023e-20	0.953636	0.591	0.334	1.25313e-15
4	Mical3	1.55374e-23	0.940001	0.504	0.215	2.38017e-19
4	Mbnl2	2.46659e-16	0.939189	0.591	0.4	3.77857e-12
4	Mast4	8.87597e-16	0.927115	0.562	0.365	1.35971e-11
4	mt-Nd4l	7.42161e-24	0.921784	0.759	0.475	1.13692e-19
4	Luc7l2	1.65997e-30	0.919125	0.832	0.555	2.54291e-26
4	mt-Nd4	6.05563e-32	0.91754	0.949	0.832	9.27662e-28
4	AC149090.1	4.72202e-18	0.91214	0.628	0.392	7.23366e-14
4	Cadps	6.73285e-09	0.900856	0.453	0.318	0.00010314
4	Rsrp1	1.21737e-26	0.896844	0.832	0.571	1.8649e-22
4	Rbm39	1.37997e-34	0.895834	0.934	0.602	2.11397e-30
4	Srsf11	6.14051e-22	0.874417	0.737	0.523	9.40665e-18
4	Ncam1	1.35721e-11	0.855576	0.46	0.292	2.07912e-07
4	Zbtb20	1.31711e-16	0.853544	0.693	0.512	2.01768e-12
4	P2rx4	2.64321e-08	0.852219	0.431	0.297	0.000404914
4	Hnrnpa2b1	2.3957e-25	0.849913	0.781	0.532	3.66998e-21
4	Zkscan3	8.47644e-14	0.84564	0.504	0.316	1.2985e-09
4	Gtpbp2	3.86325e-12	0.834929	0.584	0.431	5.91812e-08
4	Itpr1	1.49062e-09	0.829744	0.409	0.249	2.28348e-05
4	Zcchc7	9.04053e-17	0.829714	0.591	0.381	1.38492e-12
4	5330434G04Rik	4.93708e-17	0.82313	0.263	0.073	7.56311e-13
4	Uhrf2	2.95862e-07	0.821433	0.431	0.321	0.00453231
4	Grk3	2.13088e-14	0.807305	0.62	0.434	3.26429e-10
4	Lncpint	1.72256e-13	0.801636	0.431	0.223	2.63879e-09
4	R3hdm1	1.11005e-13	0.797886	0.599	0.439	1.70049e-09
4	Chka	1.15363e-16	0.793842	0.686	0.494	1.76724e-12
4	Tmcc1	1.3614e-12	0.793333	0.401	0.206	2.08553e-08
4	Enah	4.6016e-09	0.792197	0.474	0.351	7.0492e-05
4	Gm609	1.91234e-31	0.7791	0.299	0.054	2.92952e-27
4	Pbx1	2.99209e-08	0.778899	0.416	0.291	0.000458358
4	Tia1	9.48606e-13	0.777909	0.577	0.412	1.45317e-08
4	Stx3	1.95109e-08	0.776338	0.416	0.288	0.000298887
4	Zfp704	1.06627e-09	0.775464	0.438	0.287	1.63343e-05
4	Dennd4a	1.47941e-09	0.774949	0.409	0.253	2.2663e-05
4	Ttc14	3.81635e-18	0.77367	0.701	0.502	5.84626e-14
4	Zmynd8	1.62702e-11	0.771903	0.423	0.245	2.49243e-07
4	Fubp1	1.19871e-14	0.771276	0.635	0.473	1.8363e-10
4	Gnao1	4.46158e-12	0.768969	0.555	0.405	6.83469e-08
4	Mkln1	3.65107e-09	0.765637	0.489	0.366	5.59307e-05
4	2610037D02Rik	6.59106e-09	0.765507	0.358	0.208	0.000100968
4	Tra2a	4.79359e-16	0.762641	0.672	0.487	7.34331e-12
4	Bend7	4.4421e-07	0.761664	0.416	0.303	0.00680486
4	Nufip2	2.13946e-08	0.755113	0.438	0.311	0.000327743
4	Zranb2	2.99452e-13	0.75364	0.606	0.449	4.5873e-09
4	Gm47283	1.9665e-13	0.752648	0.555	0.37	3.01248e-09
4	Usp29	1.35984e-11	0.751861	0.372	0.187	2.08314e-07
4	Plekha1	2.68784e-09	0.748413	0.438	0.296	4.1175e-05
4	Zfp950	3.55037e-09	0.745355	0.474	0.333	5.43881e-05
4	Ccnt2	1.27883e-09	0.743601	0.474	0.33	1.95903e-05
4	Git2	4.21218e-07	0.74179	0.38	0.252	0.00645264
4	Cdk12	4.33599e-07	0.739872	0.438	0.342	0.0066423
4	Nktr	2.90248e-23	0.738528	0.832	0.59	4.44631e-19
4	Vwa5b2	2.8453e-08	0.736753	0.343	0.199	0.000435872
4	Rab34	7.73143e-08	0.735217	0.328	0.192	0.00118438
4	Myef2	2.65189e-06	0.734806	0.343	0.228	0.0406243
4	Pnn	3.51381e-19	0.734621	0.73	0.515	5.38281e-15
4	BC005561	1.38509e-09	0.7289	0.496	0.357	2.12181e-05
4	Sf3b1	5.94387e-18	0.72649	0.701	0.5	9.10541e-14
4	Phip	1.59346e-09	0.722843	0.547	0.421	2.44102e-05
4	Ddx50	1.08553e-14	0.722572	0.664	0.501	1.66292e-10
4	Ccar1	6.33511e-11	0.721034	0.496	0.337	9.70475e-07
4	Crebzf	5.55734e-09	0.715928	0.482	0.361	8.5133e-05
4	Jmjd1c	4.60307e-10	0.715198	0.482	0.327	7.05144e-06
4	Pde4d	4.93553e-18	0.71146	0.27	0.074	7.56074e-14
4	Srsf10	4.02634e-12	0.710931	0.547	0.392	6.16796e-08
4	Mysm1	1.71349e-09	0.709943	0.562	0.447	2.6249e-05
4	Snhg20	7.06744e-09	0.707814	0.489	0.366	0.000108266
4	Unc80	1.68932e-06	0.707672	0.482	0.411	0.0258787
4	Agpat4	2.73923e-07	0.706426	0.285	0.156	0.00419623
4	Tmem131l	1.00847e-08	0.701768	0.387	0.237	0.000154487
4	Per3	6.87262e-09	0.700908	0.365	0.211	0.000105282
4	Nisch	8.75245e-13	0.697748	0.679	0.551	1.34079e-08
4	Sel1l3	5.36861e-07	0.696598	0.292	0.166	0.00822417
4	Nsd1	5.05044e-07	0.694454	0.474	0.385	0.00773677
4	Zfp398	1.42529e-10	0.693727	0.423	0.25	2.1834e-06
4	Clk1	1.06647e-08	0.693546	0.533	0.42	0.000163373
4	A230057D06Rik	1.4471e-06	0.690892	0.431	0.319	0.0221682
4	mt-Co1	1.7391e-27	0.689221	0.971	0.967	2.66412e-23
4	Hook2	2.84874e-06	0.688164	0.416	0.317	0.0436398
4	BC051142	1.67888e-15	0.684664	0.255	0.075	2.57187e-11
4	Fam133b	6.17034e-07	0.680752	0.372	0.253	0.00945234
4	Hnrnpl	1.0013e-09	0.674343	0.46	0.307	1.5339e-05
4	Phf3	8.33115e-11	0.670138	0.562	0.432	1.27625e-06
4	Myo1b	5.74959e-09	0.669607	0.27	0.124	8.8078e-05
4	Prrc2c	2.9096e-13	0.66712	0.664	0.52	4.45721e-09
4	Arhgef12	1.20586e-13	0.666285	0.62	0.457	1.84726e-09
4	Atp6v0b	2.57119e-14	0.665046	0.825	0.58	3.9388e-10
4	Rbm25	9.66039e-18	0.66427	0.73	0.537	1.47988e-13
4	Snrnp70	6.5015e-17	0.664133	0.701	0.523	9.95965e-13
4	Rbm5	1.68397e-10	0.662783	0.599	0.474	2.57968e-06
4	Bclaf1	1.85816e-08	0.659031	0.555	0.459	0.000284651
4	Hnrnpr	5.25761e-10	0.65864	0.562	0.442	8.05412e-06
4	Sfpq	1.63529e-07	0.657845	0.467	0.349	0.00250511
4	Stk38	2.76739e-08	0.656404	0.372	0.227	0.000423937
4	Trmt1	1.32101e-07	0.655205	0.416	0.292	0.00202365
4	Tpm1	2.74041e-08	0.655022	0.387	0.243	0.000419803
4	Hdac6	2.09403e-06	0.653622	0.307	0.186	0.0320785
4	Tanc1	5.15809e-10	0.645236	0.277	0.122	7.90167e-06
4	Sf3b3	1.97232e-09	0.643882	0.431	0.279	3.02139e-05
4	Ankrd11	3.30854e-11	0.640228	0.628	0.498	5.06835e-07
4	Sltm	1.01269e-10	0.639667	0.577	0.446	1.55135e-06
4	Ubn2	2.46793e-11	0.634741	0.613	0.484	3.78062e-07
4	Nfat5	7.03608e-13	0.634613	0.577	0.392	1.07786e-08
4	Slc25a36	2.16572e-06	0.630662	0.496	0.411	0.0331766
4	Phf20l1	3.89747e-09	0.627274	0.562	0.448	5.97054e-05
4	Herc1	1.05413e-06	0.624594	0.489	0.406	0.0161482
4	Angptl6	3.05488e-09	0.622525	0.482	0.338	4.67978e-05
4	Wnk1	1.36967e-13	0.618371	0.628	0.461	2.09819e-09
4	Ubap2l	1.93453e-12	0.617568	0.584	0.435	2.96351e-08
4	Ank2	4.04442e-07	0.610506	0.496	0.397	0.00619565
4	Prpf4b	7.40499e-10	0.60821	0.613	0.491	1.13437e-05
4	Rb1cc1	8.49979e-07	0.605534	0.474	0.383	0.0130208
4	Brd8	9.12947e-08	0.604183	0.504	0.399	0.00139854
4	Ylpm1	7.9758e-07	0.604044	0.401	0.289	0.0122181
4	Srsf2	1.08832e-07	0.600658	0.555	0.468	0.00166719
4	Taf15	1.32441e-08	0.598783	0.562	0.446	0.000202887
4	Map1b	6.48e-11	0.598374	0.657	0.526	9.92671e-07
4	Tnrc6c	7.31579e-09	0.598266	0.526	0.417	0.000112071
4	Tcf12	2.60698e-07	0.598154	0.387	0.259	0.00399364
4	Rsrc2	1.00983e-07	0.597927	0.555	0.471	0.00154696
4	Htt	1.31323e-07	0.5969	0.372	0.232	0.00201173
4	Supt20	1.73814e-07	0.594787	0.336	0.202	0.00266265
4	Tardbp	5.2837e-07	0.593719	0.445	0.342	0.0080941
4	Ash1l	9.46637e-09	0.592701	0.547	0.445	0.000145015
4	Tmc4	2.43328e-08	0.590469	0.511	0.393	0.000372755
4	Anapc5	6.56044e-08	0.58056	0.547	0.452	0.00100499
4	Gnl3	1.88972e-07	0.579655	0.489	0.39	0.00289486
4	Dnmt3a	4.00087e-09	0.578953	0.533	0.413	6.12894e-05
4	Prpf39	1.00129e-06	0.569554	0.401	0.281	0.0153388
4	Leng8	1.47741e-06	0.568674	0.401	0.291	0.0226324
4	Asxl2	3.07872e-06	0.564536	0.438	0.341	0.0471629
4	Zfp280d	4.71942e-07	0.555288	0.401	0.278	0.00722967
4	Safb2	1.79974e-09	0.55415	0.555	0.412	2.75702e-05
4	Agap1	1.37121e-07	0.537512	0.547	0.454	0.00210055
4	Matr3	2.62937e-11	0.536728	0.642	0.497	4.02792e-07
4	Clcn3	7.70141e-07	0.531038	0.518	0.449	0.0117978
4	Ppp1r10	1.68489e-06	0.530143	0.358	0.239	0.0258108
4	Mafg	4.84017e-08	0.530051	0.533	0.423	0.000741466
4	Akap8l	5.37193e-07	0.526005	0.489	0.387	0.00822926
4	Srrm2	4.26165e-13	0.525539	0.781	0.593	6.52842e-09
4	Hnrnpa3	3.35075e-07	0.51421	0.591	0.497	0.00513301
4	Eml5	1.38278e-06	0.511753	0.46	0.35	0.0211828
4	Dcaf17	7.34889e-07	0.509063	0.285	0.156	0.0112578
4	AI480526	2.29814e-06	0.501938	0.321	0.2	0.0352052
4	Top1	6.37756e-07	0.499653	0.518	0.43	0.00976978
4	mt-Nd5	1.36282e-20	0.490611	0.876	0.668	2.0877e-16
4	Srrm1	1.75808e-06	0.489568	0.569	0.492	0.0269321
4	Rrbp1	1.34585e-07	0.435558	0.606	0.533	0.00206171
4	Vegfa	2.22795e-08	0.430415	0.642	0.528	0.0003413
4	Abcc8	1.79189e-06	0.382167	0.672	0.566	0.02745
4	Rbp4	2.13579e-06	0.304441	0.482	0.256	0.0327182

## Sheet: cluster 4 ontology
Category	Term	Count	%	PValue	Genes	List Total	Pop Hits	Pop Total	Fold Enrichment	Bonferroni	Benjamini	FDR
GOTERM_BP_FAT	GO:0006397~mRNA processing	19	11.377245508982035	5.8051440119733856E-12	PRPF4B, HNRNPA2B1, TRA2A, RBM5, PRPF39, SF3B3, PNN, HNRNPA3, HNRNPL, SF3B1, TARDBP, SRRM2, SFPQ, ZRANB2, SRRM1, SNRNP70, RBM39, RBM25, LUC7L3	115	262	13588	8.568602721539992	5.056271845660376E-9	5.056271845660376E-9	9.010414636634323E-9
GOTERM_BP_FAT	GO:0016071~mRNA metabolic process	20	11.976047904191617	6.675710123935104E-12	PRPF4B, HNRNPA2B1, TRA2A, RBM5, PRPF39, SF3B3, PNN, HNRNPA3, HNRNPL, SF3B1, TARDBP, SRRM2, SFPQ, VEGFA, ZRANB2, SRRM1, SNRNP70, RBM39, RBM25, LUC7L3	115	302	13588	7.824935214511949	5.814499881573454E-9	2.9072498852755757E-9	1.0361600466524123E-8
GOTERM_BP_FAT	GO:0008380~RNA splicing	17	10.179640718562874	1.0436954889819846E-11	PRPF4B, HNRNPA2B1, TRA2A, RBM5, PRPF39, SF3B3, PNN, HNRNPA3, SF3B1, TARDBP, SRRM2, SFPQ, ZRANB2, SRRM1, SNRNP70, RBM39, LUC7L3	115	201	13588	9.993337659528446	9.090613595219565E-9	3.030204531739855E-9	1.6199730445976E-8
GOTERM_BP_FAT	GO:0006396~RNA processing	20	11.976047904191617	3.5795083382265072E-9	PRPF4B, HNRNPA2B1, TRA2A, RBM5, PRPF39, TRMT1, SF3B3, PNN, HNRNPA3, HNRNPL, SF3B1, TARDBP, SRRM2, SFPQ, ZRANB2, SRRM1, SNRNP70, RBM39, RBM25, LUC7L3	115	437	13588	5.40762113222565	3.1177469238530264E-6	7.794376422065596E-7	5.555920745692333E-6
GOTERM_BP_FAT	GO:0006350~transcription	37	22.15568862275449	1.9857211585732006E-7	TSHZ2, BCLAF1, ZFP398, MYEF2, ZKSCAN3, PNN, FUBP1, RB1CC1, TARDBP, NFAT5, ETV1, PER3, TCF4, MYSM1, BRD8, CCAR1, MAFG, ASXL2, DNMT3A, ZBTB20, CREBZF, PPP1R10, NRIP1, SAFB2, SLTM, PHF3, SFPQ, ZFP280D, JUN, ASH1L, ZIM1, PBX1, RBM39, JMJD1C, TCF12, NSD1, HDAC6	115	1772	13588	2.467150848954755	1.729413740036989E-4	3.459066774658126E-5	3.082125439202166E-4
GOTERM_BP_FAT	GO:0045449~regulation of transcription	37	22.15568862275449	4.273776150325949E-5	FUS, TSHZ2, BCLAF1, ZFP398, ZKSCAN3, PNN, FUBP1, MEIS2, RB1CC1, TARDBP, NFAT5, ETV1, PER3, TCF4, MYSM1, CCAR1, BRD8, MAFG, ASXL2, DNMT3A, ZBTB20, CREBZF, NRIP1, SAFB2, SLTM, SFPQ, ZFP280D, JUN, ASH1L, VEGFA, ZIM1, PBX1, RBM39, JMJD1C, TCF12, NSD1, HDAC6	115	2227	13588	1.9630854532320727	0.03654103903470607	0.006185024456798027	0.06631468090815273
GOTERM_BP_FAT	GO:0003013~circulatory system process	6	3.592814371257485	0.0024078603984239422	P2RX4, NISCH, ANK2, VEGFA, WNK1, TPM1	115	111	13588	6.386839012925969	0.8775160656520561	0.25915800986669857	3.6727160778381562
GOTERM_BP_FAT	GO:0008015~blood circulation	6	3.592814371257485	0.0024078603984239422	P2RX4, NISCH, ANK2, VEGFA, WNK1, TPM1	115	111	13588	6.386839012925969	0.8775160656520561	0.25915800986669857	3.6727160778381562
GOTERM_BP_FAT	GO:0000375~RNA splicing, via transesterification reactions	4	2.3952095808383236	0.003630997492011961	SF3B1, RBM5, SRRM1, SNRNP70	115	37	13588	12.77367802585194	0.9579272260241328	0.3270231215024929	5.489662186961841
GOTERM_BP_FAT	GO:0000377~RNA splicing, via transesterification reactions with bulged adenosine as nucleophile	4	2.3952095808383236	0.003630997492011961	SF3B1, RBM5, SRRM1, SNRNP70	115	37	13588	12.77367802585194	0.9579272260241328	0.3270231215024929	5.489662186961841
GOTERM_BP_FAT	GO:0000398~nuclear mRNA splicing, via spliceosome	4	2.3952095808383236	0.003630997492011961	SF3B1, RBM5, SRRM1, SNRNP70	115	37	13588	12.77367802585194	0.9579272260241328	0.3270231215024929	5.489662186961841
GOTERM_BP_FAT	GO:0015837~amine transport	5	2.9940119760479043	0.007453871491498185	CADPS, NISCH, SLC38A2, SLC7A2, HTT	115	92	13588	6.421550094517958	0.9985213702294163	0.5152253087378935	10.963905129402384
GOTERM_BP_FAT	GO:0051252~regulation of RNA metabolic process	22	13.17365269461078	0.011573636543085812	MAFG, FUS, DNMT3A, TSHZ2, CREBZF, ZFP398, RBM5, ZKSCAN3, NRIP1, MEIS2, JUN, VEGFA, NFAT5, ZIM1, ETV1, PBX1, SNRNP70, PER3, TCF4, NSD1, TCF12, MYSM1	115	1488	13588	1.7469378214118747	0.9999605085468997	0.6372141735668635	16.530376694563607
GOTERM_BP_FAT	GO:0006357~regulation of transcription from RNA polymerase II promoter	12	7.18562874251497	0.014308814265764124	FUS, DNMT3A, MEIS2, JUN, VEGFA, NFAT5, PBX1, PER3, TCF4, NSD1, TCF12, NRIP1	115	616	13588	2.301750423489554	0.9999964657245278	0.6805587878529641	20.04434454021171
GOTERM_BP_FAT	GO:0016568~chromatin modification	7	4.191616766467066	0.014510690260871324	DNMT3A, ASH1L, JMJD1C, NSD1, MYSM1, HDAC6, BRD8	115	236	13588	3.504642593957259	0.999997043211955	0.6538733682718674	20.29813773255573
GOTERM_BP_FAT	GO:0006915~apoptosis	10	5.9880239520958085	0.01626037440863385	SLTM, TRIM35, NISCH, ANK2, HTT, TIA1, RBM5, LUC7L3, CCAR1, PEG3	115	465	13588	2.5410004675081814	0.9999993710385362	0.6665957897779071	22.46643641046123
GOTERM_BP_FAT	GO:0012501~programmed cell death	10	5.9880239520958085	0.017966341814349952	SLTM, TRIM35, NISCH, ANK2, HTT, TIA1, RBM5, LUC7L3, CCAR1, PEG3	115	473	13588	2.49802371541502	0.9999998613017717	0.6762961070284319	24.527317702204332
GOTERM_BP_FAT	GO:0010605~negative regulation of macromolecule metabolic process	10	5.9880239520958085	0.026406550256408704	DNMT3A, BCLAF1, TNRC6C, JUN, TIA1, PER3, TCF4, NSD1, KCNQ1OT1, NRIP1	115	506	13588	2.3351091252792573	0.999999999924677	0.7885885574429665	33.99086932835596
GOTERM_BP_FAT	GO:0008219~cell death	10	5.9880239520958085	0.026699800401509065	SLTM, TRIM35, NISCH, ANK2, HTT, TIA1, RBM5, LUC7L3, CCAR1, PEG3	115	507	13588	2.3305033873595744	0.9999999999420607	0.7708151782976064	34.29879630952244
GOTERM_BP_FAT	GO:0044057~regulation of system process	6	3.592814371257485	0.02708853138750792	NISCH, GNAO1, GRIA2, HTT, GLS, TPM1	115	201	13588	3.527060350421804	0.9999999999590867	0.7551313490040406	34.70491163434033
GOTERM_BP_FAT	GO:0016265~death	10	5.9880239520958085	0.030401393746653887	SLTM, TRIM35, NISCH, ANK2, HTT, TIA1, RBM5, LUC7L3, CCAR1, PEG3	115	519	13588	2.276618915975538	0.9999999999979029	0.7755079668287592	38.071873130654865
GOTERM_BP_FAT	GO:0050432~catecholamine secretion	2	1.1976047904191618	0.03314266464945919	CADPS, NISCH	115	4	13588	59.07826086956521	0.9999999999998219	0.7867046249098146	40.73436135487667
GOTERM_BP_FAT	GO:0006355~regulation of transcription, DNA-dependent	20	11.976047904191617	0.03559250450415434	MAFG, FUS, DNMT3A, TSHZ2, CREBZF, ZFP398, ZKSCAN3, NRIP1, MEIS2, JUN, VEGFA, NFAT5, ZIM1, ETV1, PBX1, PER3, TCF4, NSD1, TCF12, MYSM1	115	1465	13588	1.6130583172577535	0.9999999999999805	0.7936767676051563	43.02279787049916
GOTERM_BP_FAT	GO:0045941~positive regulation of transcription	9	5.389221556886228	0.046387246543149754	FUS, MEIS2, JUN, VEGFA, NFAT5, ETV1, PBX1, NSD1, MYSM1	115	475	13588	2.238755148741419	1.0	0.860545914438668	52.15637992788484
GOTERM_BP_FAT	GO:0016569~covalent chromatin modification	4	2.3952095808383236	0.046860118739313394	DNMT3A, NSD1, MYSM1, BRD8	115	96	13588	4.923188405797101	1.0	0.8504479070931164	52.52329493561309
GOTERM_BP_FAT	GO:0048511~rhythmic process	4	2.3952095808383236	0.049294991134517976	MAT2A, VEGFA, PER3, NRIP1	115	98	13588	4.822715173025732	1.0	0.8525640777232218	54.37126766402842
GOTERM_BP_FAT	GO:0006325~chromatin organization	7	4.191616766467066	0.04938740266715174	DNMT3A, ASH1L, JMJD1C, NSD1, MYSM1, HDAC6, BRD8	115	315	13588	2.6257004830917876	1.0	0.840884415038478	54.44006078027635
GOTERM_BP_FAT	GO:0010628~positive regulation of gene expression	9	5.389221556886228	0.05280390028426772	FUS, MEIS2, JUN, VEGFA, NFAT5, ETV1, PBX1, NSD1, MYSM1	115	488	13588	2.179116179615111	1.0	0.8489342004355831	56.91632109815386
GOTERM_BP_FAT	GO:0010629~negative regulation of gene expression	8	4.790419161676647	0.05707400211271231	DNMT3A, BCLAF1, TNRC6C, PER3, TCF4, NSD1, KCNQ1OT1, NRIP1	115	410	13588	2.3054931071049842	1.0	0.8603631842111727	59.83431744108134
GOTERM_BP_FAT	GO:0045893~positive regulation of transcription, DNA-dependent	8	4.790419161676647	0.06074752945772635	FUS, MEIS2, JUN, VEGFA, NFAT5, PBX1, NSD1, MYSM1	115	416	13588	2.272240802675585	1.0	0.8675723581594417	62.19561535481106
GOTERM_BP_FAT	GO:0051254~positive regulation of RNA metabolic process	8	4.790419161676647	0.06263793684051751	FUS, MEIS2, JUN, VEGFA, NFAT5, PBX1, NSD1, MYSM1	115	419	13588	2.255971775448791	1.0	0.8663039326493968	63.359507079331024
GOTERM_BP_FAT	GO:0045935~positive regulation of nucleobase, nucleoside, nucleotide and nucleic acid metabolic process	9	5.389221556886228	0.06492011785295812	FUS, MEIS2, JUN, VEGFA, NFAT5, ETV1, PBX1, NSD1, MYSM1	115	510	13588	2.085115089514067	1.0	0.8668147328416758	64.71993598358333
GOTERM_BP_FAT	GO:0046209~nitric oxide metabolic process	2	1.1976047904191618	0.06519621102192327	P2RX4, SLC7A2	115	8	13588	29.539130434782606	1.0	0.8587730850974113	64.88127454471426
GOTERM_BP_FAT	GO:0006809~nitric oxide biosynthetic process	2	1.1976047904191618	0.06519621102192327	P2RX4, SLC7A2	115	8	13588	29.539130434782606	1.0	0.8587730850974113	64.88127454471426
GOTERM_BP_FAT	GO:0032940~secretion by cell	5	2.9940119760479043	0.07133117871727143	CADPS, NISCH, STX3, HTT, STXBP5L	115	186	13588	3.176250584385227	1.0	0.8749758298454067	68.2931145729986
GOTERM_BP_FAT	GO:0016601~Rac protein signal transduction	2	1.1976047904191618	0.07304360659813645	NISCH, RHOU	115	9	13588	26.257004830917875	1.0	0.873119337847511	69.18854645264037
GOTERM_BP_FAT	GO:0051173~positive regulation of nitrogen compound metabolic process	9	5.389221556886228	0.07474360483061408	FUS, MEIS2, JUN, VEGFA, NFAT5, ETV1, PBX1, NSD1, MYSM1	115	526	13588	2.021689535460407	1.0	0.8713162245922322	70.05403302727589
GOTERM_BP_FAT	GO:0006730~one-carbon metabolic process	4	2.3952095808383236	0.07537097969536596	DNMT3A, MAT2A, NSD1, KCNQ1OT1	115	117	13588	4.039539204756596	1.0	0.8656715697310569	70.36764973930423
GOTERM_BP_FAT	GO:0010557~positive regulation of macromolecule biosynthetic process	9	5.389221556886228	0.07733381847623291	FUS, MEIS2, JUN, VEGFA, NFAT5, ETV1, PBX1, NSD1, MYSM1	115	530	13588	2.006431501230517	1.0	0.865069549516126	71.3291168480976
GOTERM_BP_FAT	GO:0060048~cardiac muscle contraction	2	1.1976047904191618	0.0808256987172485	ANK2, TPM1	115	10	13588	23.631304347826084	1.0	0.8698536816271597	72.96779792675923
GOTERM_BP_FAT	GO:0043484~regulation of RNA splicing	2	1.1976047904191618	0.0808256987172485	RBM5, SNRNP70	115	10	13588	23.631304347826084	1.0	0.8698536816271597	72.96779792675923
GOTERM_BP_FAT	GO:0035162~embryonic hemopoiesis	2	1.1976047904191618	0.0808256987172485	VEGFA, PBX1	115	10	13588	23.631304347826084	1.0	0.8698536816271597	72.96779792675923
GOTERM_BP_FAT	GO:0051937~catecholamine transport	2	1.1976047904191618	0.0808256987172485	CADPS, NISCH	115	10	13588	23.631304347826084	1.0	0.8698536816271597	72.96779792675923
GOTERM_BP_FAT	GO:0046545~development of primary female sexual characteristics	3	1.7964071856287425	0.08268433313374467	RBP4, VEGFA, NRIP1	115	57	13588	6.218764302059496	1.0	0.8688789106991439	73.80387313806789
GOTERM_BP_FAT	GO:0016458~gene silencing	3	1.7964071856287425	0.08268433313374467	DNMT3A, TNRC6C, KCNQ1OT1	115	57	13588	6.218764302059496	1.0	0.8688789106991439	73.80387313806789
GOTERM_BP_FAT	GO:0010604~positive regulation of macromolecule metabolic process	10	5.9880239520958085	0.08442069828092139	FUS, MEIS2, RB1CC1, JUN, VEGFA, NFAT5, ETV1, PBX1, NSD1, MYSM1	115	633	13588	1.8666117178377635	1.0	0.8675563248172105	74.56303282175456
GOTERM_BP_FAT	GO:0006936~muscle contraction	3	1.7964071856287425	0.09025053196484165	ANK2, PDE4D, TPM1	115	60	13588	5.907826086956521	1.0	0.8790552288965284	76.96403707248083
GOTERM_BP_FAT	GO:0031328~positive regulation of cellular biosynthetic process	9	5.389221556886228	0.09254230095159825	FUS, MEIS2, JUN, VEGFA, NFAT5, ETV1, PBX1, NSD1, MYSM1	115	552	13588	1.9264650283553877	1.0	0.8793104593740522	77.84846436392935
GOTERM_BP_FAT	GO:0007548~sex differentiation	4	2.3952095808383236	0.09606002070255086	RBP4, VEGFA, PBX1, NRIP1	115	130	13588	3.6355852842809364	1.0	0.8829870767262181	79.14441805660275
GOTERM_BP_FAT	GO:0006349~genetic imprinting	2	1.1976047904191618	0.09619612281949196	DNMT3A, KCNQ1OT1	115	12	13588	19.692753623188405	1.0	0.8772383894768243	79.19310422046166
GOTERM_BP_FAT	GO:0009891~positive regulation of biosynthetic process	9	5.389221556886228	0.09622530433065285	FUS, MEIS2, JUN, VEGFA, NFAT5, ETV1, PBX1, NSD1, MYSM1	115	557	13588	1.909171805479666	1.0	0.8711859806002704	79.20352911652313
GOTERM_BP_FAT	GO:0016192~vesicle-mediated transport	8	4.790419161676647	0.09694798246218966	CADPS, HOOK2, STX3, GRIA2, HTT, STX16, RAB34, STXBP5L	115	466	13588	2.0284381414442993	1.0	0.8671645177318331	79.4601472698804
GOTERM_BP_FAT	GO:0045184~establishment of protein localization	10	5.9880239520958085	0.09978312881784615	CADPS, HOOK2, STX3, GRIA2, RRBP1, HTT, STX16, RAB34, AGAP1, STXBP5L	115	656	13588	1.8011664899257689	1.0	0.8692734846266491	80.4385558294909

## Sheet: Cluster 2 enriched genes
cluster	gene	p_val	avg_logFC	pct,1	pct,2	p_val_adj
2	Ftl1	2.50137e-131	1.17884	1	0.931	3.83185e-127
2	Ddit3	1.3647e-91	1.16936	0.983	0.616	2.09058e-87
2	Actg1	3.82981e-109	1.11145	0.995	0.628	5.86688e-105
2	Gnai2	1.36742e-129	1.08079	0.988	0.493	2.09475e-125
2	Hspa5	3.73293e-71	1.05349	0.985	0.633	5.71848e-67
2	Nupr1	2.0348e-54	1.05038	0.876	0.485	3.11711e-50
2	Actb	3.39137e-110	0.908421	0.993	0.516	5.19524e-106
2	Mt2	4.44459e-58	0.897828	0.975	0.674	6.80867e-54
2	Arf1	2.20825e-166	0.878526	0.968	0.315	3.38282e-162
2	Mt1	1.2721e-64	0.852661	0.998	0.913	1.94874e-60
2	Ppia	7.45755e-99	0.822193	0.97	0.488	1.14242e-94
2	Krtcap2	3.99741e-128	0.818699	0.965	0.36	6.12363e-124
2	Eif1	6.44206e-94	0.804619	0.995	0.716	9.8686e-90
2	Selenow	8.36044e-137	0.771633	0.968	0.349	1.28074e-132
2	Sqstm1	9.79288e-124	0.768353	0.945	0.332	1.50017e-119
2	Hadh	7.84038e-121	0.75285	0.958	0.315	1.20107e-116
2	Aes	4.35847e-106	0.752367	0.98	0.445	6.67674e-102
2	Gabarap	1.60361e-110	0.74603	0.98	0.429	2.45657e-106
2	Jund	3.7033e-82	0.746026	0.983	0.471	5.67309e-78
2	Ptma	1.82524e-97	0.729583	0.995	0.613	2.79608e-93
2	Selenok	2.73902e-127	0.729428	0.97	0.338	4.1959e-123
2	Btf3	2.52582e-100	0.72761	0.978	0.411	3.8693e-96
2	Hist1h1c	2.71424e-110	0.726004	0.846	0.268	4.15794e-106
2	Creg1	4.37192e-96	0.724661	0.968	0.45	6.69735e-92
2	Dstn	5.14409e-137	0.723181	0.973	0.344	7.88023e-133
2	Hspa8	5.9857e-70	0.721057	0.975	0.513	9.16949e-66
2	Ubb	3.51865e-65	0.718466	0.985	0.628	5.39022e-61
2	Cdkn1a	1.55377e-108	0.71708	0.776	0.217	2.38022e-104
2	H2afz	1.15035e-110	0.716372	0.978	0.422	1.76222e-106
2	Krt7	2.5949e-156	0.713592	0.935	0.275	3.97512e-152
2	Tmbim6	1.21949e-125	0.709357	0.95	0.36	1.86814e-121
2	Ckb	8.00161e-95	0.708192	0.642	0.17	1.22577e-90
2	Iapp	2.07398e-38	0.708113	1	0.992	3.17713e-34
2	Gapdh	2.29033e-122	0.705125	0.955	0.367	3.50855e-118
2	Gch1	1.44284e-127	0.70438	0.95	0.349	2.21028e-123
2	Vapa	5.65967e-142	0.699138	0.938	0.304	8.67005e-138
2	Rps27l	7.77179e-116	0.69858	0.968	0.357	1.19056e-111
2	Manf	3.74882e-131	0.693616	0.953	0.302	5.74282e-127
2	Cd164	1.93313e-139	0.692522	0.97	0.349	2.96136e-135
2	Rpl10	1.90408e-84	0.692196	0.993	0.708	2.91686e-80
2	Bex3	7.26673e-112	0.690476	0.973	0.389	1.11319e-107
2	Ubc	2.20783e-69	0.688467	0.995	0.599	3.38217e-65
2	Ndufb9	1.16416e-116	0.686239	0.97	0.417	1.78338e-112
2	Camk2n1	5.04716e-87	0.683033	0.983	0.538	7.73175e-83
2	Prdx6	3.59267e-147	0.681107	0.938	0.292	5.50361e-143
2	Gpx4	3.55389e-102	0.67645	0.973	0.398	5.44421e-98
2	Atp5f1	1.52807e-138	0.672569	0.968	0.331	2.34086e-134
2	Mrfap1	1.37253e-110	0.672536	0.988	0.412	2.10257e-106
2	Vapb	6.86294e-156	0.672346	0.958	0.303	1.05133e-151
2	Arpc5l	1.07818e-120	0.671467	0.953	0.353	1.65167e-116
2	Mdh1	4.85461e-141	0.670833	0.896	0.28	7.43677e-137
2	Cox8a	4.03868e-96	0.670639	0.993	0.485	6.18685e-92
2	Ndufb8	2.02253e-144	0.670283	0.945	0.312	3.09831e-140
2	Eif5a	1.95304e-132	0.667921	0.955	0.311	2.99186e-128
2	Ywhaq	4.94006e-137	0.665344	0.96	0.337	7.56769e-133
2	D8Ertd738e	2.29977e-151	0.658969	0.945	0.291	3.52302e-147
2	Edf1	1.6214e-159	0.657308	0.935	0.276	2.48383e-155
2	Ccng1	2.84373e-136	0.656417	0.858	0.23	4.3563e-132
2	Ghitm	2.20217e-153	0.65365	0.935	0.276	3.3735e-149
2	Cox5b	1.08165e-144	0.651386	0.95	0.302	1.65698e-140
2	Ndufa7	9.94345e-140	0.650544	0.955	0.309	1.52324e-135
2	Arl1	8.2235e-144	0.648024	0.94	0.296	1.25976e-139
2	Ppp1r15a	1.76334e-127	0.646592	0.796	0.201	2.70126e-123
2	Uqcrq	4.18411e-119	0.645024	0.973	0.36	6.40964e-115
2	Serp1	6.72716e-150	0.644218	0.935	0.276	1.03053e-145
2	Guk1	4.67939e-140	0.638925	0.96	0.324	7.16836e-136
2	Hspa9	5.11061e-110	0.638429	0.963	0.392	7.82895e-106
2	Gng5	8.81107e-106	0.629255	0.978	0.351	1.34977e-101
2	Rab2a	5.18032e-131	0.627823	0.958	0.338	7.93573e-127
2	Ndufv3	1.18151e-150	0.627788	0.943	0.298	1.80996e-146
2	Cox7a2	1.86641e-127	0.627443	0.978	0.348	2.85915e-123
2	Sh3glb1	5.80248e-131	0.625895	0.968	0.341	8.88882e-127
2	Hmox1	2.44872e-130	0.624441	0.692	0.142	3.7512e-126
2	Bsg	1.94939e-93	0.624238	0.973	0.41	2.98628e-89
2	Uqcrb	2.73251e-136	0.622242	0.94	0.306	4.18593e-132
2	Tmem59	2.9016e-124	0.62098	0.955	0.341	4.44496e-120
2	Atp6v1g1	1.11253e-111	0.62098	0.963	0.363	1.70428e-107
2	Pdia3	8.50459e-110	0.620253	0.97	0.397	1.30282e-105
2	Mcrip1	2.69715e-150	0.619523	0.935	0.284	4.13177e-146
2	Ppp1r11	3.62202e-153	0.614707	0.876	0.238	5.54857e-149
2	Rpl41	1.29656e-77	0.613989	0.995	0.765	1.98621e-73
2	Chchd10	1.07283e-104	0.612757	0.935	0.326	1.64346e-100
2	Vdac1	2.00619e-122	0.610518	0.928	0.329	3.07328e-118
2	Slc3a2	5.69308e-98	0.608941	0.94	0.376	8.72123e-94
2	Leprotl1	2.65047e-153	0.604373	0.92	0.266	4.06025e-149
2	Sumo2	4.76579e-122	0.602792	0.948	0.326	7.30071e-118
2	Sec61b	7.44001e-111	0.600388	0.958	0.361	1.13973e-106
2	Nkx6-1	3.90883e-131	0.594336	0.898	0.236	5.98794e-127
2	Grpel1	8.76579e-154	0.592881	0.898	0.249	1.34283e-149
2	Tcea1	3.80759e-132	0.591969	0.935	0.309	5.83285e-128
2	Txnl1	2.20902e-132	0.591953	0.933	0.311	3.38399e-128
2	Iscu	6.29488e-154	0.5905	0.92	0.263	9.64313e-150
2	Laptm4a	9.37947e-128	0.588264	0.955	0.327	1.43684e-123
2	Atp5g2	1.09673e-96	0.588122	0.978	0.38	1.68007e-92
2	Dynll2	2.01641e-130	0.586055	0.975	0.363	3.08894e-126
2	Akr1a1	1.64137e-138	0.584903	0.93	0.289	2.51442e-134
2	Hsp90b1	3.12372e-71	0.584697	0.97	0.513	4.78523e-67
2	Syf2	7.84284e-155	0.583732	0.91	0.251	1.20144e-150
2	Ywhae	6.90181e-123	0.58228	0.975	0.358	1.05729e-118
2	Eif4a2	1.33831e-89	0.582118	0.978	0.425	2.05016e-85
2	Hmgb1	3.25541e-117	0.581966	0.963	0.356	4.98696e-113
2	Pebp1	2.75289e-98	0.580404	0.99	0.451	4.21715e-94
2	Ptges3	1.24253e-132	0.580166	0.945	0.305	1.90343e-128
2	Chmp2a	5.40169e-141	0.578221	0.93	0.289	8.27485e-137
2	Tmed2	2.36511e-108	0.577541	0.958	0.372	3.62311e-104
2	Cd63	2.22925e-67	0.577284	0.98	0.533	3.41499e-63
2	Cox6a1	4.38627e-144	0.576038	0.945	0.296	6.71933e-140
2	Rab7	1.70458e-146	0.574813	0.948	0.3	2.61125e-142
2	Kdelr2	1.85408e-151	0.573961	0.91	0.256	2.84026e-147
2	Oaz1	6.0151e-93	0.57341	0.988	0.446	9.21453e-89
2	Cox6b1	5.86039e-122	0.573072	0.938	0.329	8.97754e-118
2	Cops9	7.08945e-148	0.572184	0.92	0.273	1.08603e-143
2	Taf10	8.05795e-157	0.571473	0.938	0.271	1.2344e-152
2	Srxn1	5.30594e-114	0.571057	0.714	0.176	8.12816e-110
2	Ndufb10	2.63437e-126	0.570075	0.965	0.338	4.03559e-122
2	Cebpb	4.5966e-107	0.569183	0.868	0.285	7.04153e-103
2	Slc25a39	1.18471e-134	0.568751	0.943	0.288	1.81486e-130
2	Sem1	1.74602e-115	0.568724	0.96	0.343	2.67472e-111
2	Chchd2	1.16848e-78	0.565426	0.988	0.484	1.79e-74
2	Set	3.19206e-132	0.565271	0.958	0.305	4.88992e-128
2	Wls	1.28015e-115	0.564246	0.928	0.334	1.96106e-111
2	Tomm20	2.17875e-118	0.563569	0.965	0.336	3.33763e-114
2	Smim14	9.65391e-111	0.561275	0.948	0.37	1.47888e-106
2	AC078895.1	5.57662e-136	0.560959	0.903	0.227	8.54283e-132
2	Aldoa	5.62737e-104	0.560624	0.955	0.377	8.62057e-100
2	Ost4	2.83421e-144	0.560428	0.915	0.26	4.34173e-140
2	Mtch1	8.10603e-110	0.560013	0.955	0.394	1.24176e-105
2	Dad1	1.63814e-116	0.559696	0.94	0.342	2.50947e-112
2	Tprgl	1.41076e-152	0.558091	0.883	0.231	2.16114e-148
2	Lamp1	7.99578e-92	0.55576	0.968	0.407	1.22487e-87
2	Eif4g2	2.9843e-120	0.554482	0.975	0.358	4.57165e-116
2	Ddost	1.52933e-131	0.552692	0.915	0.287	2.34278e-127
2	Atp5g1	1.46973e-127	0.551609	0.955	0.325	2.25148e-123
2	Spcs2	1.60229e-126	0.549978	0.958	0.337	2.45455e-122
2	Sar1a	1.04718e-142	0.549331	0.915	0.27	1.60418e-138
2	Rabac1	1.45753e-96	0.549174	0.943	0.364	2.23279e-92
2	Mettl9	7.81897e-148	0.549053	0.878	0.248	1.19779e-143
2	Bri3	5.46142e-106	0.548351	0.97	0.351	8.36635e-102
2	Cfl1	1.00995e-129	0.547728	0.935	0.302	1.54714e-125
2	Insm1	1.09864e-122	0.546908	0.881	0.266	1.683e-118
2	Ndufs7	3.02e-135	0.546839	0.908	0.281	4.62633e-131
2	Vdac3	1.75437e-121	0.546791	0.891	0.294	2.68752e-117
2	Ccdc47	1.81169e-106	0.545414	0.905	0.332	2.77533e-102
2	Dnajb9	1.56903e-119	0.544703	0.925	0.296	2.4036e-115
2	Txndc17	7.72199e-142	0.542435	0.923	0.282	1.18293e-137
2	Ndufab1	1.43344e-148	0.542211	0.953	0.296	2.19589e-144
2	Prdx5	6.33825e-147	0.541644	0.93	0.284	9.70956e-143
2	Morf4l1	9.18096e-99	0.54136	0.983	0.45	1.40643e-94
2	Calr	6.06108e-74	0.540352	0.978	0.477	9.28497e-70
2	Dctn3	1.41097e-147	0.540196	0.93	0.274	2.16146e-143
2	Derl1	2.60556e-142	0.540002	0.898	0.266	3.99146e-138
2	Gng12	7.82162e-134	0.53992	0.928	0.273	1.19819e-129
2	Sys1	3.02685e-127	0.539671	0.905	0.289	4.63683e-123
2	Ndufs5	5.36693e-130	0.537915	0.943	0.333	8.2216e-126
2	Ndufb5	7.90982e-128	0.53684	0.943	0.32	1.21171e-123
2	Eif5	1.6437e-86	0.536723	0.975	0.449	2.51798e-82
2	Sec61g	6.32496e-112	0.536678	0.975	0.39	9.68921e-108
2	H3f3b	3.94188e-51	0.535811	0.968	0.547	6.03857e-47
2	Gclm	1.44306e-117	0.533954	0.935	0.303	2.21062e-113
2	Tubb4b	3.56644e-146	0.531495	0.853	0.225	5.46343e-142
2	Calm1	3.81184e-68	0.530897	0.973	0.488	5.83935e-64
2	Selenof	1.70618e-125	0.530352	0.953	0.322	2.6137e-121
2	Ndufb4	3.18336e-136	0.530302	0.876	0.257	4.8766e-132
2	Bex2	2.09995e-97	0.529537	0.948	0.362	3.21691e-93
2	Map1lc3b	1.33367e-128	0.528691	0.948	0.315	2.04306e-124
2	Gdi2	8.42554e-112	0.528019	0.963	0.363	1.29071e-107
2	Srp14	4.72447e-129	0.526893	0.948	0.327	7.23742e-125
2	Sdhb	1.49227e-154	0.526488	0.878	0.228	2.286e-150
2	Calm2	3.77831e-116	0.525874	0.948	0.325	5.78799e-112
2	Scand1	6.32924e-124	0.525452	0.96	0.343	9.69577e-120
2	Atp6v1e1	1.26258e-130	0.524868	0.935	0.317	1.93415e-126
2	Cox5a	1.70548e-138	0.523762	0.881	0.255	2.61263e-134
2	Ndufa13	4.75166e-117	0.52253	0.97	0.376	7.27907e-113
2	Eif3g	1.30879e-138	0.522521	0.888	0.257	2.00494e-134
2	Cox7a2l	3.59703e-79	0.522452	0.985	0.465	5.51028e-75
2	Uqcc2	2.58035e-106	0.522434	0.98	0.385	3.95283e-102
2	Commd1	3.39355e-158	0.52137	0.831	0.198	5.19858e-154
2	Hist1h2bc	1.14326e-127	0.519756	0.861	0.228	1.75135e-123
2	Atp5j	8.01296e-122	0.519282	0.96	0.326	1.22751e-117
2	Strap	1.56819e-141	0.51907	0.878	0.249	2.4023e-137
2	Mrps33	3.41955e-139	0.517592	0.918	0.274	5.23841e-135
2	Slc25a3	4.78819e-87	0.517283	0.973	0.425	7.33504e-83
2	Kcmf1	1.92554e-130	0.517136	0.891	0.264	2.94974e-126
2	BC031181	1.83936e-143	0.517079	0.883	0.248	2.81772e-139
2	Srp9	2.10385e-117	0.516711	0.955	0.349	3.22289e-113
2	Pkm	1.50758e-91	0.515614	0.965	0.442	2.30947e-87
2	March5	3.29998e-112	0.514247	0.913	0.308	5.05524e-108
2	Ube2d2a	3.30772e-128	0.512894	0.893	0.281	5.0671e-124
2	Srsf9	3.34893e-148	0.50939	0.881	0.235	5.13023e-144
2	Bola3	3.72315e-155	0.509194	0.896	0.24	5.70349e-151
2	Trmt112	2.87454e-130	0.508815	0.923	0.272	4.40351e-126
2	Rnase4	3.10686e-71	0.508324	0.893	0.347	4.7594e-67
2	2410015M20Rik	4.47377e-124	0.508308	0.933	0.325	6.85337e-120
2	Id3	4.83664e-62	0.508248	0.582	0.179	7.40925e-58
2	Rnf7	3.40715e-139	0.507093	0.93	0.275	5.21941e-135
2	Srpr	2.1954e-127	0.507027	0.905	0.294	3.36313e-123
2	Ndufv2	6.81499e-141	0.506936	0.903	0.261	1.04399e-136
2	Ndufa12	7.95327e-150	0.506616	0.93	0.273	1.21836e-145
2	Timm13	6.3853e-135	0.506342	0.945	0.307	9.78164e-131
2	Rpl21	1.56334e-52	0.506294	0.99	0.627	2.39488e-48
2	Spcs1	3.22174e-119	0.505993	0.891	0.276	4.93538e-115
2	Mrpl17	9.31575e-149	0.503769	0.886	0.238	1.42708e-144
2	Psmc5	4.85611e-133	0.50376	0.891	0.287	7.43907e-129
2	Gstm1	3.49989e-110	0.503339	0.868	0.27	5.36148e-106
2	Rps3	2.96181e-50	0.502569	0.993	0.553	4.5372e-46
2	Rer1	2.20902e-138	0.502047	0.891	0.259	3.384e-134
2	Atp5b	9.39141e-102	0.501447	0.953	0.386	1.43867e-97
2	Atf4	1.05611e-83	0.501245	0.95	0.394	1.61785e-79
2	Eif3h	1.39744e-106	0.501225	0.955	0.316	2.14074e-102
2	Sdf2l1	8.03994e-122	0.500998	0.744	0.183	1.23164e-117
2	Atp6v1d	2.0021e-130	0.500638	0.883	0.268	3.06702e-126
2	Trappc6b	1.14506e-143	0.498107	0.891	0.246	1.75411e-139
2	Mdh2	6.10715e-124	0.497776	0.928	0.32	9.35555e-120
2	Med28	3.29528e-137	0.497611	0.896	0.254	5.04804e-133
2	Smdt1	1.31141e-127	0.49752	0.95	0.323	2.00895e-123
2	Ppp1r2	2.72365e-128	0.496913	0.923	0.294	4.17236e-124
2	Mien1	4.73273e-137	0.496094	0.925	0.282	7.25007e-133
2	Serbp1	6.27156e-108	0.495459	0.97	0.384	9.6074e-104
2	Timm8b	2.72353e-144	0.493777	0.915	0.259	4.17218e-140
2	Herpud1	1.00882e-79	0.493635	0.943	0.411	1.54541e-75
2	Anp32b	3.38959e-114	0.493349	0.935	0.314	5.19252e-110
2	1810037I17Rik	8.78241e-132	0.493072	0.91	0.272	1.34538e-127
2	Hnrnpc	2.66892e-122	0.491467	0.923	0.303	4.08853e-118
2	Esd	2.26677e-118	0.49107	0.923	0.3	3.47246e-114
2	Atp6ap2	3.14566e-103	0.490214	0.945	0.35	4.81883e-99
2	Zfp706	4.21315e-138	0.489699	0.908	0.261	6.45413e-134
2	Pdcd5	4.04489e-138	0.489605	0.913	0.27	6.19636e-134
2	Kctd13	4.82063e-147	0.489384	0.806	0.195	7.38473e-143
2	Atp5a1	3.60298e-110	0.489119	0.968	0.381	5.5194e-106
2	Rpl29	4.33539e-56	0.489	0.988	0.466	6.64139e-52
2	Mrps24	4.18796e-145	0.488048	0.893	0.259	6.41553e-141
2	Ppp1ca	5.45938e-147	0.487406	0.918	0.265	8.36322e-143
2	Krcc1	9.3184e-127	0.486183	0.848	0.244	1.42749e-122
2	Psmd8	1.10648e-137	0.485546	0.881	0.248	1.69502e-133
2	Atf5	9.80835e-60	0.484419	0.95	0.473	1.50254e-55
2	Snx5	1.04516e-156	0.484338	0.896	0.243	1.60108e-152
2	Csde1	1.81956e-111	0.483767	0.953	0.365	2.78738e-107
2	Gna11	1.74326e-136	0.483579	0.945	0.301	2.67049e-132
2	Cnn3	5.79251e-146	0.483058	0.779	0.174	8.87354e-142
2	Eif4ebp1	8.91226e-121	0.482625	0.853	0.242	1.36527e-116
2	Cltb	6.64179e-131	0.482429	0.908	0.272	1.01746e-126
2	Zdhhc2	1.4623e-91	0.482093	0.953	0.425	2.24009e-87
2	Lamtor1	1.88908e-131	0.480727	0.898	0.259	2.89389e-127
2	Ptp4a1	8.4408e-122	0.48028	0.868	0.264	1.29305e-117
2	Aurkaip1	5.16123e-153	0.480007	0.878	0.237	7.90648e-149
2	Mrpl23	3.96749e-120	0.47973	0.893	0.28	6.0778e-116
2	Pofut2	5.12635e-153	0.479617	0.816	0.188	7.85306e-149
2	Ctsl	4.53942e-68	0.478948	0.95	0.401	6.95393e-64
2	Rragd	4.30531e-124	0.47863	0.843	0.242	6.5953e-120
2	Ndfip1	7.82959e-120	0.47851	0.784	0.216	1.19942e-115
2	Nme1	1.00713e-121	0.477961	0.925	0.297	1.54282e-117
2	Cmpk1	5.71063e-141	0.477601	0.851	0.232	8.74812e-137
2	Psma3	4.67222e-96	0.477508	0.948	0.38	7.15738e-92
2	Atp5c1	1.10063e-108	0.477422	0.955	0.325	1.68606e-104
2	Rfk	1.55908e-167	0.476817	0.831	0.185	2.38836e-163
2	Arpc5	3.62078e-137	0.475705	0.896	0.26	5.54667e-133
2	Tmed10	8.49912e-101	0.475699	0.945	0.381	1.30198e-96
2	Napa	1.15056e-111	0.47569	0.918	0.319	1.76254e-107
2	Serf2	5.93778e-96	0.475341	0.97	0.404	9.09609e-92
2	Ubxn1	4.00249e-115	0.474494	0.938	0.31	6.13141e-111
2	Tma7	3.77359e-125	0.474288	0.958	0.324	5.78077e-121
2	Emc7	1.89363e-126	0.473938	0.933	0.294	2.90085e-122
2	Rpl11	4.89185e-51	0.473505	0.99	0.654	7.49382e-47
2	Pcbp2	2.71471e-106	0.473199	0.948	0.353	4.15867e-102
2	Tceal9	1.4922e-107	0.472679	0.96	0.348	2.28591e-103
2	Smim10l1	1.66069e-114	0.471994	0.891	0.282	2.54401e-110
2	Id2	9.3724e-93	0.471867	0.734	0.216	1.43576e-88
2	Hint3	4.57082e-136	0.470126	0.9	0.264	7.00203e-132
2	Llph	4.0865e-136	0.46972	0.898	0.252	6.2601e-132
2	2300009A05Rik	9.25183e-115	0.468978	0.893	0.29	1.41729e-110
2	Snx3	7.81033e-137	0.46895	0.92	0.266	1.19646e-132
2	Ppp1r1a	2.82669e-121	0.468337	0.915	0.236	4.3302e-117
2	Clta	3.4432e-84	0.467334	0.963	0.39	5.27464e-80
2	Tbca	3.97808e-106	0.466396	0.94	0.318	6.09402e-102
2	Stub1	3.1958e-104	0.466287	0.935	0.367	4.89565e-100
2	Cnpy2	5.14385e-123	0.466077	0.923	0.304	7.87986e-119
2	Atp6v0e	1.03372e-111	0.465898	0.933	0.322	1.58356e-107
2	Chchd1	2.20209e-138	0.46497	0.91	0.275	3.37338e-134
2	Gstp1	9.7903e-117	0.46411	0.789	0.201	1.49978e-112
2	Eprs	1.46348e-64	0.463261	0.963	0.503	2.24191e-60
2	Atp5j2	1.74278e-116	0.462245	0.94	0.346	2.66977e-112
2	Ctnnb1	4.47413e-102	0.462085	0.96	0.352	6.85392e-98
2	Sars	2.24764e-95	0.461255	0.963	0.415	3.44316e-91
2	Eef1a1	7.80535e-53	0.460681	0.998	0.79	1.1957e-48
2	Chmp4b	1.17921e-127	0.460663	0.9	0.281	1.80644e-123
2	Rps14	5.42594e-49	0.460252	0.993	0.688	8.312e-45
2	Mpc1	2.57901e-138	0.460228	0.896	0.251	3.95079e-134
2	Ndufb11	3.24835e-111	0.460124	0.968	0.362	4.97615e-107
2	Mbd2	4.51862e-118	0.460009	0.933	0.32	6.92207e-114
2	Spc25	2.05669e-108	0.459929	0.831	0.219	3.15064e-104
2	Emb	6.69771e-92	0.459529	0.948	0.405	1.02602e-87
2	Tmbim4	9.66229e-125	0.459516	0.876	0.271	1.48017e-120
2	Fam104a	1.25395e-131	0.456829	0.948	0.304	1.92092e-127
2	Arf4	1.87092e-105	0.456654	0.883	0.298	2.86606e-101
2	Sdhaf1	6.91247e-133	0.455891	0.821	0.217	1.05892e-128
2	Coa3	5.86221e-128	0.455702	0.888	0.258	8.98032e-124
2	Cisd1	2.61056e-126	0.455271	0.918	0.283	3.99912e-122
2	Cycs	1.36306e-138	0.454557	0.848	0.226	2.08807e-134
2	Asns	2.73389e-116	0.454265	0.898	0.285	4.18804e-112
2	Cirbp	2.26724e-102	0.453858	0.923	0.338	3.47318e-98
2	Bcas2	5.67258e-121	0.453637	0.94	0.299	8.68983e-117
2	Atp5h	1.72598e-102	0.453465	0.968	0.367	2.64403e-98
2	Hnrnpk	1.7507e-95	0.453455	0.925	0.353	2.68189e-91
2	Elob	7.16749e-120	0.453318	0.948	0.323	1.09799e-115
2	Rab14	7.29569e-97	0.452786	0.945	0.375	1.11763e-92
2	Denr	3.60163e-135	0.452671	0.918	0.288	5.51734e-131
2	Naxe	1.1287e-128	0.452342	0.838	0.231	1.72906e-124
2	Hsbp1	8.48401e-128	0.45228	0.915	0.277	1.29967e-123
2	Cdc34	9.1451e-143	0.452239	0.736	0.151	1.40094e-138
2	Trappc2l	3.91418e-124	0.452237	0.886	0.27	5.99613e-120
2	S100a1	1.41368e-132	0.452084	0.848	0.223	2.16562e-128
2	Papola	6.43559e-109	0.451858	0.93	0.332	9.85868e-105
2	Anxa5	3.44336e-136	0.451764	0.908	0.252	5.27489e-132
2	Park7	7.47931e-116	0.451306	0.95	0.351	1.14576e-111
2	Rtraf	3.12118e-118	0.451272	0.935	0.301	4.78134e-114
2	Mpc2	1.00463e-120	0.451143	0.92	0.298	1.53899e-116
2	Tmem176b	3.7951e-121	0.450463	0.883	0.273	5.81372e-117
2	Vdac2	1.33551e-118	0.45031	0.93	0.296	2.04587e-114
2	Rwdd1	1.61059e-135	0.450218	0.923	0.274	2.46727e-131
2	Scg3	7.72907e-53	0.450207	0.983	0.566	1.18402e-48
2	Tspan13	3.45416e-138	0.448499	0.878	0.24	5.29143e-134
2	Selenom	7.20573e-119	0.448299	0.928	0.303	1.10385e-114
2	Polr2c	1.02091e-131	0.448179	0.858	0.245	1.56393e-127
2	Lamtor2	9.31317e-126	0.448017	0.918	0.299	1.42668e-121
2	Ndufa5	6.47494e-133	0.447808	0.888	0.272	9.91896e-129
2	Rab1a	4.57864e-139	0.447605	0.908	0.255	7.01402e-135
2	Pcbp1	1.02688e-123	0.44735	0.913	0.281	1.57308e-119
2	Cox4i1	3.98218e-71	0.446951	0.975	0.478	6.1003e-67
2	H2afj	1.09039e-120	0.446779	0.958	0.333	1.67037e-116
2	Ndufa11	5.32551e-134	0.446674	0.905	0.277	8.15814e-130
2	Bag1	1.84818e-131	0.44662	0.913	0.28	2.83123e-127
2	Tmem248	3.88322e-151	0.445756	0.828	0.195	5.9487e-147
2	Pin1	1.43869e-146	0.445555	0.826	0.204	2.20393e-142
2	Rexo2	1.15521e-133	0.44513	0.903	0.274	1.76967e-129
2	Bace2	1.87004e-107	0.444325	0.876	0.281	2.86471e-103
2	Chac1	1.07373e-90	0.444107	0.597	0.143	1.64485e-86
2	Phyh	2.29785e-127	0.444066	0.841	0.242	3.52007e-123
2	Psmb6	1.32738e-129	0.443955	0.9	0.284	2.03342e-125
2	Tgoln1	5.58219e-112	0.443899	0.925	0.311	8.55135e-108
2	Uqcr10	4.14805e-130	0.443483	0.945	0.307	6.35441e-126
2	Rpl31	4.89776e-76	0.442719	0.978	0.42	7.50288e-72
2	Bola1	1.68239e-134	0.442456	0.806	0.212	2.57725e-130
2	Sap18	2.17119e-127	0.441502	0.831	0.23	3.32605e-123
2	Gnb2	1.28082e-106	0.441456	0.94	0.323	1.96209e-102
2	Rps7	1.02705e-44	0.441415	0.993	0.563	1.57334e-40
2	Ndufa2	2.99628e-116	0.441402	0.943	0.342	4.59001e-112
2	Spint2	2.9816e-86	0.441299	0.953	0.347	4.56751e-82
2	Gadd45gip1	2.82213e-140	0.441207	0.866	0.241	4.32322e-136
2	Tpt1	9.59979e-45	0.441006	0.998	0.832	1.47059e-40
2	Uqcrc2	3.73853e-126	0.440589	0.881	0.263	5.72706e-122
2	Scg2	3.78727e-40	0.440412	0.975	0.689	5.80172e-36
2	Fkbp1a	2.07799e-113	0.439707	0.928	0.31	3.18327e-109
2	Atp5g3	3.6194e-128	0.439264	0.913	0.287	5.54456e-124
2	Ube2d3	4.19763e-80	0.438759	0.975	0.454	6.43035e-76
2	Hmgn1	2.13637e-101	0.437847	0.918	0.306	3.2727e-97
2	Tram1	3.54874e-119	0.437284	0.91	0.304	5.43632e-115
2	Setd3	1.90098e-129	0.437071	0.891	0.27	2.91211e-125
2	Ndufb3	6.01064e-133	0.436964	0.91	0.273	9.2077e-129
2	Enho	8.68201e-131	0.436077	0.856	0.204	1.33e-126
2	Rhoa	7.97928e-104	0.435214	0.953	0.352	1.22235e-99
2	Rab3a	1.28042e-118	0.435179	0.751	0.195	1.96148e-114
2	Ndufs3	8.19021e-135	0.434896	0.9	0.269	1.25466e-130
2	Sdf4	1.53878e-116	0.434605	0.93	0.306	2.35726e-112
2	Gnb1	1.38291e-119	0.434471	0.925	0.296	2.11847e-115
2	Psme2	4.53091e-137	0.434246	0.828	0.217	6.94089e-133
2	Rpl32	5.21074e-43	0.43389	0.99	0.692	7.98233e-39
2	Tagln2	2.28914e-130	0.433507	0.828	0.218	3.50674e-126
2	Cops2	1.33406e-139	0.433311	0.784	0.188	2.04365e-135
2	Arhgdia	5.12978e-138	0.433227	0.913	0.263	7.8583e-134
2	Scgn	2.16786e-113	0.432932	0.796	0.222	3.32095e-109
2	Emd	4.20023e-122	0.432709	0.791	0.214	6.43433e-118
2	Ndufa6	1.76337e-95	0.432379	0.973	0.377	2.70131e-91
2	Brk1	2.09153e-134	0.432303	0.923	0.276	3.20401e-130
2	Naca	1.06468e-54	0.432083	0.993	0.456	1.63098e-50
2	Spock2	5.65756e-124	0.431091	0.873	0.246	8.66682e-120
2	Mrps18a	1.88999e-147	0.430709	0.823	0.204	2.89527e-143
2	Prdx1	3.18692e-109	0.430592	0.95	0.353	4.88204e-105
2	Paip2	1.02447e-117	0.429441	0.9	0.289	1.56939e-113
2	Pcbd2	1.42507e-138	0.429422	0.831	0.218	2.18306e-134
2	Dap	7.90494e-128	0.429406	0.923	0.289	1.21096e-123
2	Psmb1	2.27248e-114	0.429323	0.933	0.298	3.48121e-110
2	Psmc1	4.49453e-146	0.429118	0.816	0.199	6.88517e-142
2	Ubxn4	5.87448e-87	0.429008	0.955	0.388	8.99912e-83
2	Minos1	5.12837e-113	0.428902	0.953	0.349	7.85616e-109
2	Ran	6.25809e-112	0.428066	0.898	0.294	9.58677e-108
2	Tbrg1	1.48258e-109	0.428003	0.891	0.289	2.27116e-105
2	Smap2	4.63635e-121	0.427794	0.9	0.287	7.10242e-117
2	Vps28	1.54383e-130	0.427769	0.883	0.256	2.36499e-126
2	Rps11	4.57338e-49	0.427673	0.993	0.497	7.00596e-45
2	Psmc2	5.2492e-127	0.426873	0.858	0.252	8.04126e-123
2	Ostc	1.28726e-101	0.426132	0.883	0.306	1.97195e-97
2	Anp32e	6.0325e-145	0.425334	0.858	0.232	9.24119e-141
2	Arf5	4.44462e-106	0.425239	0.94	0.342	6.80871e-102
2	Nudc	1.06798e-119	0.424327	0.893	0.291	1.63604e-115
2	Tspan5	3.28069e-119	0.424117	0.883	0.275	5.02569e-115
2	Bnip3	7.30004e-129	0.424115	0.731	0.177	1.11829e-124
2	Grb2	4.45635e-129	0.423958	0.833	0.221	6.82668e-125
2	Gars	3.75125e-110	0.423565	0.908	0.303	5.74655e-106
2	Vamp8	2.12082e-130	0.423183	0.886	0.26	3.24888e-126
2	Bex4	3.43887e-123	0.422897	0.886	0.257	5.26801e-119
2	Actr3	2.95173e-113	0.422873	0.923	0.318	4.52176e-109
2	Dpy30	5.21237e-149	0.421935	0.838	0.205	7.98484e-145
2	Txnl4a	6.99897e-155	0.421559	0.776	0.161	1.07217e-150
2	Atraid	2.93846e-115	0.421547	0.873	0.267	4.50142e-111
2	Cox14	4.00922e-128	0.421508	0.915	0.282	6.14172e-124
2	Tspan3	3.28821e-124	0.420372	0.9	0.264	5.0372e-120
2	Rps6	3.05704e-41	0.420314	0.993	0.572	4.68307e-37
2	Sec22b	4.13819e-114	0.420289	0.818	0.245	6.33929e-110
2	Pcbd1	3.11029e-123	0.42018	0.883	0.251	4.76465e-119
2	Eif3c	1.49935e-75	0.419921	0.963	0.434	2.29686e-71
2	Capza2	2.18404e-118	0.419863	0.893	0.273	3.34573e-114
2	Dnajc8	7.68311e-136	0.419291	0.851	0.229	1.17697e-131
2	Tmed4	1.6878e-117	0.419212	0.853	0.255	2.58553e-113
2	Rab18	5.56276e-132	0.419134	0.813	0.221	8.5216e-128
2	Prnp	3.89039e-96	0.419109	0.93	0.349	5.95969e-92
2	Gemin7	3.58607e-141	0.417859	0.826	0.212	5.4935e-137
2	Ndufa8	7.21457e-116	0.417695	0.836	0.259	1.1052e-111
2	Cystm1	5.85029e-108	0.417296	0.92	0.281	8.96206e-104
2	Ninj1	6.42336e-137	0.417101	0.886	0.249	9.83995e-133
2	Tpd52	7.93875e-118	0.416817	0.91	0.316	1.21614e-113
2	1110004F10Rik	1.32871e-126	0.416432	0.853	0.246	2.03546e-122
2	Hnrnpf	1.80955e-96	0.416279	0.92	0.326	2.77204e-92
2	Psma2	5.06575e-116	0.415792	0.888	0.273	7.76022e-112
2	Pcnp	8.89333e-123	0.415332	0.91	0.281	1.36237e-118
2	Nedd8	1.32942e-131	0.415127	0.915	0.267	2.03654e-127
2	Prkar1a	7.41118e-108	0.41506	0.925	0.327	1.13532e-103
2	Ndufb7	1.30009e-122	0.415027	0.903	0.286	1.9916e-118
2	Hagh	5.39941e-123	0.414783	0.856	0.255	8.27136e-119
2	Mrpl20	2.36391e-130	0.414491	0.851	0.242	3.62128e-126
2	Ociad1	1.35441e-119	0.414306	0.818	0.237	2.07483e-115
2	Sec11c	1.94009e-115	0.414155	0.871	0.275	2.97202e-111
2	Dnaja4	4.49727e-105	0.414119	0.694	0.177	6.88937e-101
2	Ppp2ca	1.25695e-119	0.413523	0.883	0.278	1.92552e-115
2	Atp6v1f	5.2506e-104	0.413012	0.948	0.324	8.04339e-100
2	Calm3	7.01201e-122	0.412823	0.9	0.285	1.07417e-117
2	Cox7b	3.54893e-122	0.412538	0.915	0.298	5.43661e-118
2	Hcfc1r1	5.43763e-118	0.41226	0.861	0.254	8.32991e-114
2	Psmd12	2.65972e-116	0.412237	0.841	0.253	4.07443e-112
2	Tmem258	6.09387e-127	0.411309	0.808	0.211	9.3352e-123
2	9530068E07Rik	2.70602e-111	0.411309	0.806	0.244	4.14535e-107
2	Pim3	5.6476e-120	0.411202	0.746	0.184	8.65155e-116
2	Ctnna1	1.80059e-128	0.411156	0.816	0.224	2.75832e-124
2	Pfdn2	1.66615e-112	0.410255	0.891	0.288	2.55237e-108
2	Rps17	5.31897e-52	0.409739	0.98	0.479	8.14813e-48
2	Ier3ip1	1.89665e-132	0.409644	0.863	0.247	2.90547e-128
2	Efcab1	1.58099e-109	0.407772	0.833	0.256	2.42192e-105
2	Psmd11	1.75762e-113	0.406582	0.873	0.278	2.6925e-109
2	Mrpl57	7.19092e-133	0.406341	0.891	0.257	1.10158e-128
2	Sod2	1.59733e-122	0.405899	0.893	0.268	2.44695e-118
2	Eif3m	9.50765e-123	0.405785	0.903	0.276	1.45648e-118
2	Hdgf	3.12931e-112	0.405784	0.918	0.282	4.79379e-108
2	Mthfd2	2.72124e-116	0.405045	0.876	0.263	4.16866e-112
2	Morf4l2	4.08136e-107	0.4042	0.913	0.307	6.25224e-103
2	Cnbp	6.14433e-101	0.40407	0.963	0.365	9.4125e-97
2	Dnajc3	1.54811e-103	0.403647	0.94	0.344	2.37156e-99
2	Rbm3	7.08059e-101	0.403334	0.92	0.325	1.08468e-96
2	Rala	1.41006e-121	0.403299	0.876	0.26	2.16006e-117
2	Rnf11	5.93897e-109	0.403298	0.943	0.313	9.09791e-105
2	Ppp1cb	1.2935e-107	0.403179	0.923	0.321	1.98151e-103
2	Cox20	1.87023e-145	0.402787	0.841	0.203	2.86501e-141
2	Auh	9.74513e-125	0.402708	0.818	0.232	1.49286e-120
2	Ccnd2	1.71469e-60	0.40241	0.943	0.468	2.62673e-56
2	Cacybp	5.24133e-115	0.402201	0.856	0.263	8.0292e-111
2	Vamp2	1.4668e-126	0.402043	0.868	0.255	2.24699e-122
2	Cyc1	3.01356e-122	0.401859	0.851	0.258	4.61647e-118
2	Arpc2	5.82072e-110	0.401197	0.948	0.332	8.91676e-106
2	Canx	4.08999e-93	0.400684	0.98	0.41	6.26546e-89
2	Sar1b	2.50859e-125	0.400463	0.863	0.248	3.84291e-121
2	Alkbh5	7.33609e-128	0.399537	0.878	0.255	1.12382e-123
2	Mrpl30	1.95691e-113	0.399056	0.92	0.291	2.99779e-109
2	Ndufs6	1.38153e-122	0.398989	0.896	0.276	2.11636e-118
2	Copb1	2.39258e-118	0.398622	0.866	0.264	3.66519e-114
2	Commd3	5.97309e-102	0.398432	0.811	0.262	9.15018e-98
2	Psma6	1.04316e-140	0.397748	0.863	0.238	1.59802e-136
2	Ids	2.0144e-147	0.39647	0.811	0.186	3.08587e-143
2	Chmp5	5.02158e-133	0.395899	0.915	0.278	7.69256e-129
2	Gabarapl2	8.96793e-90	0.395416	0.938	0.37	1.3738e-85
2	Tex261	1.45124e-114	0.395145	0.789	0.217	2.22315e-110
2	Atp6v1b2	1.65224e-94	0.393825	0.888	0.325	2.53107e-90
2	Cope	4.55997e-100	0.39345	0.871	0.304	6.98542e-96
2	Ndufb6	4.38558e-130	0.392455	0.876	0.251	6.71827e-126
2	Lman1	9.97701e-94	0.392312	0.893	0.33	1.52838e-89
2	Mkrn1	1.20555e-129	0.392086	0.886	0.25	1.84678e-125
2	Arl8b	7.86752e-141	0.392079	0.876	0.231	1.20523e-136
2	Psmb2	2.1162e-123	0.391773	0.861	0.256	3.2418e-119
2	Hmox2	1.11044e-135	0.390445	0.818	0.214	1.70109e-131
2	Surf1	1.03698e-125	0.390315	0.794	0.208	1.58855e-121
2	Gde1	3.87846e-106	0.389996	0.853	0.274	5.94142e-102
2	Immp1l	2.03893e-140	0.389744	0.883	0.241	3.12344e-136
2	Rap1a	8.10961e-128	0.388931	0.905	0.282	1.24231e-123
2	Gabarapl1	1.02458e-116	0.38855	0.903	0.279	1.56956e-112
2	Fau	8.22503e-39	0.388315	0.995	0.624	1.25999e-34
2	Chmp3	3.91839e-124	0.388284	0.811	0.227	6.00259e-120
2	Arpp19	2.43007e-108	0.388026	0.91	0.326	3.72263e-104
2	Ftl1-ps1	3.58533e-127	0.38802	0.734	0.171	5.49236e-123
2	Metap2	2.7589e-111	0.387849	0.92	0.32	4.22636e-107
2	Fam103a1	6.48649e-131	0.387758	0.801	0.207	9.93666e-127
2	Slc25a4	5.6313e-84	0.387458	0.965	0.379	8.62659e-80
2	Rap1b	2.18895e-105	0.386823	0.873	0.274	3.35325e-101
2	Sap30l	4.03315e-130	0.386659	0.791	0.203	6.17838e-126
2	Cyth2	4.6567e-126	0.386306	0.761	0.196	7.1336e-122
2	Pithd1	6.1152e-124	0.385996	0.759	0.192	9.36787e-120
2	Rad23a	7.8302e-136	0.385993	0.781	0.185	1.19951e-131
2	Mia3	2.00388e-109	0.385949	0.905	0.312	3.06974e-105
2	Mrps16	1.47158e-119	0.385687	0.858	0.263	2.25432e-115
2	Tm9sf2	4.87337e-130	0.385295	0.821	0.217	7.46552e-126
2	Klf9	4.38422e-100	0.385228	0.858	0.278	6.71619e-96
2	Cct4	1.48582e-110	0.385127	0.923	0.298	2.27613e-106
2	Cox7c	1.66956e-73	0.384906	0.953	0.381	2.5576e-69
2	2010107E04Rik	1.13831e-129	0.38482	0.92	0.268	1.74378e-125
2	Ss18l2	4.82296e-110	0.384614	0.833	0.247	7.3883e-106
2	Psmb5	2.94499e-122	0.384499	0.856	0.249	4.51143e-118
2	Rps18	1.44988e-38	0.384392	0.998	0.656	2.22107e-34
2	Nenf	6.36797e-100	0.384025	0.925	0.343	9.75509e-96
2	Ociad2	3.62268e-116	0.384018	0.806	0.21	5.54958e-112
2	Gtf2h5	9.52015e-137	0.384016	0.9	0.26	1.45839e-132
2	Pomp	3.48903e-117	0.384014	0.893	0.278	5.34485e-113
2	Rpl17	1.61529e-38	0.382891	0.993	0.662	2.47446e-34
2	Slc35b1	1.12585e-120	0.382843	0.808	0.227	1.72469e-116
2	Ddx1	6.9971e-124	0.382634	0.808	0.226	1.07189e-119
2	Kdelr1	1.14414e-109	0.382469	0.866	0.274	1.75271e-105
2	Mrpl14	7.64932e-127	0.382443	0.821	0.232	1.1718e-122
2	Tomm7	2.90939e-117	0.382354	0.925	0.293	4.4569e-113
2	Yipf4	3.68543e-118	0.382299	0.838	0.237	5.64571e-114
2	Tsc22d1	4.153e-90	0.381935	0.838	0.294	6.36198e-86
2	Ubl3	7.18019e-83	0.381434	0.943	0.385	1.09993e-78
2	Ybx1	1.9477e-81	0.380988	0.98	0.433	2.98369e-77
2	Chchd7	8.31865e-130	0.380912	0.866	0.254	1.27433e-125
2	Bax	2.87441e-95	0.380874	0.918	0.321	4.40331e-91
2	Cuta	1.17549e-111	0.380801	0.881	0.278	1.80074e-107
2	Ufm1	1.80264e-133	0.380511	0.843	0.231	2.76146e-129
2	Lsm12	6.19246e-120	0.380281	0.766	0.203	9.48623e-116
2	Gm5617	5.02104e-128	0.380065	0.799	0.212	7.69172e-124
2	Pgrmc1	2.69939e-72	0.379854	0.92	0.351	4.13519e-68
2	Edem1	7.97391e-139	0.379813	0.682	0.123	1.22152e-134
2	Fgfr1op2	3.00069e-111	0.379656	0.858	0.27	4.59676e-107
2	Tbcb	1.25151e-133	0.379602	0.876	0.25	1.91719e-129
2	Aig1	8.73645e-105	0.379588	0.836	0.26	1.33834e-100
2	Reep5	2.69916e-106	0.379307	0.913	0.295	4.13484e-102
2	Psenen	1.10013e-110	0.379149	0.886	0.278	1.68529e-106
2	Tmem167	6.16244e-114	0.378706	0.851	0.264	9.44024e-110
2	Psmb4	2.7762e-117	0.377951	0.918	0.303	4.25286e-113
2	Ndufc2	1.41906e-102	0.377875	0.903	0.31	2.17386e-98
2	Rdx	1.32719e-105	0.377583	0.896	0.293	2.03313e-101
2	Dnaja3	3.58777e-136	0.377403	0.789	0.186	5.49611e-132
2	Meig1	6.42125e-111	0.37723	0.587	0.116	9.83672e-107
2	P4hb	7.30312e-108	0.377202	0.925	0.316	1.11877e-103
2	Pafah1b1	5.26621e-100	0.376901	0.933	0.337	8.0673e-96
2	Pam16	1.54242e-113	0.376813	0.836	0.255	2.36283e-109
2	Rplp0	1.9884e-38	0.376491	0.988	0.552	3.04603e-34
2	Ubxn2a	2.24559e-115	0.375447	0.818	0.24	3.44001e-111
2	Taf6l	7.72519e-123	0.37533	0.808	0.225	1.18342e-118
2	Ndufc1	1.79796e-119	0.375315	0.893	0.284	2.75429e-115
2	Cct2	6.66011e-104	0.375098	0.9	0.285	1.02026e-99
2	Phlda3	9.03266e-79	0.375033	0.483	0.099	1.38371e-74
2	Pop5	2.73108e-118	0.374944	0.851	0.251	4.18374e-114
2	Atp5d	1.46365e-103	0.374115	0.945	0.351	2.24217e-99
2	Pcmt1	9.68187e-115	0.374004	0.876	0.275	1.48317e-110
2	Mrpl52	5.22443e-111	0.373617	0.883	0.291	8.0033e-107
2	Hspe1	2.81176e-85	0.373609	0.933	0.323	4.30733e-81
2	Drap1	8.01351e-112	0.373428	0.91	0.289	1.22759e-107
2	Bmi1	8.64039e-143	0.37332	0.761	0.166	1.32362e-138
2	Eloc	1.89906e-118	0.373161	0.868	0.259	2.90917e-114
2	Dnajc9	2.14483e-124	0.372626	0.744	0.183	3.28566e-120
2	Mff	2.18946e-116	0.372441	0.873	0.265	3.35404e-112
2	Snrnp27	2.24194e-133	0.372111	0.813	0.208	3.43443e-129
2	Siva1	5.71295e-126	0.371751	0.801	0.214	8.75167e-122
2	Rpl35a	1.51416e-37	0.371635	0.99	0.612	2.31954e-33
2	Acp1	3.26829e-108	0.371449	0.873	0.277	5.00669e-104
2	Hsp90aa1	2.2086e-64	0.371075	0.96	0.471	3.38335e-60
2	Qdpr	2.22815e-126	0.371071	0.823	0.222	3.4133e-122
2	Sec62	1.95127e-93	0.370899	0.935	0.356	2.98915e-89
2	Acbd3	5.9271e-112	0.370501	0.838	0.247	9.07972e-108
2	Rpl37	1.90604e-35	0.370497	0.985	0.583	2.91986e-31
2	Rab5a	1.04224e-119	0.370383	0.759	0.194	1.59661e-115
2	Mtfr1l	7.39788e-123	0.370321	0.766	0.199	1.13328e-118
2	Atpif1	5.88497e-88	0.370229	0.975	0.396	9.01519e-84
2	Hsph1	2.09402e-37	0.369931	0.425	0.146	3.20783e-33
2	Zc3h15	4.16295e-122	0.369558	0.876	0.266	6.37722e-118
2	Golt1b	1.24705e-108	0.36945	0.674	0.164	1.91035e-104
2	Cript	2.79177e-142	0.369179	0.853	0.222	4.27671e-138
2	C1qbp	1.23626e-117	0.368418	0.821	0.225	1.89382e-113
2	Rundc3a	1.79636e-104	0.368037	0.928	0.337	2.75184e-100
2	Uqcr11	5.10513e-120	0.3678	0.933	0.316	7.82054e-116
2	Gnpnat1	7.78505e-87	0.367079	0.672	0.193	1.19259e-82
2	Fis1	6.00412e-117	0.366849	0.794	0.217	9.19771e-113
2	Nol7	1.08865e-125	0.366824	0.886	0.275	1.66771e-121
2	Psma7	5.48525e-102	0.366158	0.94	0.343	8.40285e-98
2	H2afv	2.01747e-121	0.365841	0.821	0.222	3.09057e-117
2	Ormdl3	5.1398e-114	0.365398	0.789	0.213	7.87366e-110
2	St13	3.33138e-107	0.365389	0.92	0.321	5.10334e-103
2	Hmgn2	7.47756e-108	0.365134	0.759	0.205	1.14549e-103
2	Swi5	1.90617e-98	0.364118	0.933	0.335	2.92006e-94
2	Cwc15	2.26887e-133	0.363859	0.861	0.237	3.47568e-129
2	Bod1	2.16529e-131	0.363593	0.843	0.223	3.317e-127
2	Dctn2	2.27536e-108	0.363449	0.861	0.269	3.48562e-104
2	Rab10	1.0928e-120	0.363378	0.836	0.238	1.67406e-116
2	Ndufaf3	3.86757e-144	0.363335	0.813	0.194	5.92473e-140
2	Kif5b	1.38264e-86	0.363243	0.968	0.417	2.11806e-82
2	Copb2	3.68096e-122	0.362851	0.878	0.273	5.63887e-118
2	Htatip2	6.58049e-120	0.362718	0.657	0.144	1.00807e-115
2	Mrpl58	1.7628e-138	0.362553	0.774	0.18	2.70044e-134
2	Capzb	1.21179e-122	0.362515	0.796	0.223	1.85635e-118
2	Anapc16	1.88915e-127	0.362457	0.856	0.239	2.89399e-123
2	Thyn1	2.45302e-114	0.362448	0.699	0.17	3.75779e-110
2	Mrps18c	4.65517e-143	0.362391	0.813	0.2	7.13126e-139
2	Acot13	2.79515e-116	0.362126	0.848	0.256	4.28189e-112
2	Vti1b	4.19125e-137	0.361838	0.883	0.251	6.42057e-133
2	Rpl18	4.02051e-36	0.361344	0.985	0.578	6.15902e-32
2	Rac1	9.86831e-122	0.361187	0.858	0.257	1.51173e-117
2	Skap1	2.07558e-119	0.360944	0.734	0.175	3.17958e-115
2	Stbd1	1.4444e-89	0.360471	0.582	0.134	2.21268e-85
2	Rps28	1.37783e-47	0.359749	0.983	0.469	2.1107e-43
2	Atp5l	2.59224e-74	0.359679	0.978	0.439	3.97105e-70
2	Hspd1	2.16454e-99	0.359421	0.898	0.286	3.31585e-95
2	H2-D1	2.88192e-76	0.359039	0.938	0.39	4.41482e-72
2	Mia2	9.82832e-98	0.35892	0.883	0.305	1.5056e-93
2	Cct7	7.40365e-108	0.358768	0.923	0.313	1.13417e-103
2	Tmed7	4.34099e-111	0.358727	0.799	0.235	6.64997e-107
2	Gnai3	1.02053e-144	0.358405	0.833	0.203	1.56335e-140
2	Dnajc15	1.03616e-145	0.358112	0.789	0.179	1.5873e-141
2	Snu13	1.70822e-113	0.357839	0.905	0.277	2.61682e-109
2	Odc1	2.04722e-100	0.35782	0.711	0.2	3.13613e-96
2	Fibp	1.29956e-121	0.357126	0.774	0.2	1.9908e-117
2	Mapk3	5.04486e-121	0.356869	0.813	0.229	7.72823e-117
2	Rps24	1.12067e-33	0.356616	0.998	0.812	1.71676e-29
2	Eif1b	6.42079e-111	0.356582	0.881	0.273	9.83601e-107
2	Pfdn5	2.41731e-54	0.35649	0.988	0.489	3.70308e-50
2	Churc1	1.26831e-102	0.356282	0.826	0.261	1.94293e-98
2	Ginm1	1.044e-115	0.356138	0.786	0.217	1.59931e-111
2	Slc35f5	1.17916e-123	0.355763	0.684	0.148	1.80635e-119
2	0610012G03Rik	3.0142e-131	0.355736	0.838	0.226	4.61745e-127
2	Lrrfip2	7.17865e-123	0.355501	0.853	0.242	1.0997e-118
2	Pdia6	7.30531e-76	0.354876	0.903	0.376	1.1191e-71
2	Gsto1	2.21739e-93	0.354548	0.624	0.155	3.39682e-89
2	Mrpl54	2.26472e-120	0.354425	0.751	0.187	3.46932e-116
2	Tomm22	2.86574e-118	0.354025	0.818	0.233	4.39002e-114
2	Ybx3	2.90807e-112	0.353972	0.818	0.233	4.45487e-108
2	Psmd4	8.94863e-114	0.353841	0.896	0.3	1.37084e-109
2	Cd47	1.77692e-103	0.35378	0.913	0.31	2.72206e-99
2	1500011K16Rik	1.73111e-140	0.353591	0.818	0.201	2.65189e-136
2	Polr2m	1.28122e-118	0.353373	0.853	0.248	1.96271e-114
2	Pten	2.42701e-104	0.353116	0.868	0.288	3.71793e-100
2	Ssr4	3.05859e-70	0.352994	0.953	0.405	4.68545e-66
2	Itm2b	1.07976e-41	0.352475	0.963	0.536	1.65409e-37
2	Glrx5	9.88356e-125	0.351844	0.91	0.29	1.51406e-120
2	Zwint	1.41471e-92	0.351459	0.841	0.276	2.16719e-88
2	H3f3a	3.92905e-63	0.351413	0.958	0.413	6.0189e-59
2	Chga	9.49505e-28	0.350895	0.993	0.821	1.45455e-23
2	Rpl36	1.61202e-33	0.350307	0.993	0.628	2.46946e-29
2	Clpp	4.13567e-113	0.350193	0.843	0.257	6.33544e-109
2	Prps1	1.03179e-118	0.350013	0.816	0.231	1.5806e-114
2	Xbp1	5.13424e-97	0.349601	0.896	0.303	7.86514e-93
2	Rnf115	6.02126e-119	0.349415	0.831	0.242	9.22396e-115
2	Tmed9	1.6107e-91	0.348938	0.928	0.36	2.46744e-87
2	Arl6ip1	1.06501e-113	0.34835	0.861	0.266	1.63149e-109
2	Ndufs2	1.76774e-111	0.348315	0.898	0.276	2.70801e-107
2	Rora	1.01062e-110	0.347706	0.816	0.238	1.54817e-106
2	Samd4b	4.23644e-123	0.347664	0.749	0.178	6.4898e-119
2	Cdk4	9.35332e-98	0.347554	0.813	0.262	1.43284e-93
2	Etfb	4.20761e-133	0.347421	0.818	0.209	6.44564e-129
2	Pdap1	2.24684e-116	0.347362	0.91	0.291	3.44194e-112
2	Ube2j2	5.44819e-115	0.347179	0.769	0.204	8.34608e-111
2	Anapc11	1.12766e-116	0.347059	0.838	0.246	1.72746e-112
2	Cox6c	2.15126e-71	0.346944	0.978	0.453	3.29551e-67
2	Snrpb	7.65501e-109	0.346829	0.863	0.261	1.17267e-104
2	Ncl	1.11903e-73	0.346602	0.945	0.397	1.71424e-69
2	Atox1	1.65477e-135	0.346554	0.861	0.235	2.53494e-131
2	1110032A03Rik	1.55457e-115	0.346554	0.754	0.198	2.38144e-111
2	Nsmce4a	9.07906e-124	0.346523	0.843	0.239	1.39082e-119
2	Tcp1	5.42469e-111	0.34648	0.903	0.288	8.31009e-107
2	Exosc4	6.0449e-124	0.346467	0.711	0.164	9.26018e-120
2	Tmco1	5.63679e-122	0.346276	0.803	0.219	8.635e-118
2	Dgcr6	1.21728e-144	0.346274	0.779	0.171	1.86476e-140
2	Hprt	5.02528e-107	0.345906	0.858	0.269	7.69823e-103
2	Asah1	1.01339e-101	0.345593	0.871	0.281	1.55241e-97
2	Zfp91	5.65396e-105	0.345575	0.881	0.293	8.6613e-101
2	Nop10	1.80706e-114	0.345415	0.856	0.249	2.76824e-110
2	Cyb5b	1.13224e-138	0.345409	0.771	0.172	1.73448e-134
2	Dnaja2	3.14003e-117	0.345223	0.863	0.256	4.81022e-113
2	Mrps18b	5.43292e-106	0.344871	0.714	0.194	8.32269e-102
2	Tm9sf3	1.0141e-115	0.344438	0.891	0.284	1.5535e-111
2	Polr2e	4.82809e-121	0.344129	0.816	0.238	7.39616e-117
2	Ppp6c	3.52574e-117	0.343738	0.739	0.19	5.40108e-113
2	Suds3	2.03536e-127	0.343342	0.846	0.238	3.11796e-123
2	Rpl39	4.85366e-42	0.343338	0.99	0.494	7.43532e-38
2	Cbx3	3.65067e-113	0.343238	0.851	0.258	5.59245e-109
2	Rpl38	1.32039e-31	0.34316	0.993	0.582	2.02271e-27
2	Rex1bd	5.40568e-126	0.343076	0.868	0.249	8.28096e-122
2	Selenos	1.73111e-104	0.34301	0.903	0.307	2.65188e-100
2	Timm17a	7.82993e-128	0.342967	0.818	0.222	1.19947e-123
2	Ero1l	2.28618e-113	0.342882	0.701	0.171	3.5022e-109
2	U2af1	2.58448e-125	0.342716	0.881	0.261	3.95916e-121
2	Uqcrh	4.50134e-87	0.342182	0.958	0.352	6.8956e-83
2	Arhgdig	3.95261e-138	0.34189	0.614	0.095	6.05501e-134
2	Eif3k	3.30698e-101	0.3416	0.918	0.306	5.06596e-97
2	Pfn1	4.31342e-125	0.341265	0.905	0.263	6.60772e-121
2	Cct8	3.79797e-106	0.341242	0.873	0.284	5.81811e-102
2	Npc2	1.85885e-78	0.3409	0.96	0.372	2.84758e-74
2	Pak1ip1	2.71225e-111	0.340627	0.801	0.229	4.15489e-107
2	Tsn	6.68711e-112	0.340231	0.831	0.253	1.0244e-107
2	Agpat3	7.35955e-106	0.340191	0.853	0.282	1.12741e-101
2	Use1	4.89615e-117	0.340187	0.896	0.278	7.50041e-113
2	Sfr1	5.36588e-106	0.340187	0.789	0.228	8.21999e-102
2	Rragc	1.7068e-127	0.340086	0.851	0.234	2.61465e-123
2	Phb2	1.6818e-96	0.339901	0.851	0.275	2.57635e-92
2	Mrps14	5.01719e-121	0.339855	0.841	0.242	7.68583e-117
2	Atxn10	1.78382e-105	0.339729	0.868	0.272	2.73264e-101
2	Mrpl13	1.29952e-109	0.339619	0.716	0.192	1.99074e-105
2	Rpl26	2.19361e-33	0.339251	0.99	0.649	3.36039e-29
2	Wnt4	7.42709e-46	0.338915	0.948	0.457	1.13776e-41
2	Naa38	7.26116e-114	0.338894	0.692	0.167	1.11234e-109
2	Scarb2	5.43249e-116	0.338719	0.811	0.229	8.32203e-112
2	Riok3	1.84314e-123	0.338495	0.853	0.241	2.8235e-119
2	Sf3b6	3.40958e-117	0.337976	0.888	0.274	5.22314e-113
2	Polr2f	1.01284e-129	0.337411	0.858	0.237	1.55158e-125
2	Uqcc3	1.53335e-116	0.33711	0.779	0.216	2.34894e-112
2	Cdc42	2.0863e-110	0.336974	0.915	0.307	3.19601e-106
2	Golga7	6.38748e-96	0.336893	0.677	0.187	9.78498e-92
2	Smarca5	2.84943e-105	0.336419	0.873	0.281	4.36504e-101
2	Tmem126a	1.45003e-119	0.336178	0.813	0.229	2.2213e-115
2	Pja2	2.06502e-109	0.335732	0.856	0.264	3.16341e-105
2	Slc25a5	2.15755e-96	0.335663	0.913	0.305	3.30515e-92
2	Abhd17a	6.80875e-122	0.335481	0.816	0.226	1.04303e-117
2	Snx2	1.23283e-112	0.33515	0.774	0.215	1.88857e-108
2	Arpc1a	2.29008e-86	0.335111	0.943	0.335	3.50817e-82
2	Akirin2	3.59959e-110	0.335095	0.759	0.204	5.51421e-106
2	Jade1	3.2223e-109	0.335069	0.838	0.251	4.93623e-105
2	Cul3	4.76687e-106	0.334985	0.848	0.26	7.30236e-102
2	Eif3f	1.01605e-82	0.334892	0.953	0.35	1.55649e-78
2	Atp2a2	1.43145e-43	0.334499	0.953	0.508	2.19285e-39
2	Mrps12	8.63738e-112	0.334464	0.823	0.247	1.32316e-107
2	Srp72	7.60352e-119	0.334144	0.898	0.286	1.16478e-114
2	Siah2	2.63245e-124	0.334083	0.689	0.146	4.03265e-120
2	Brd2	6.46218e-100	0.333897	0.893	0.323	9.89941e-96
2	Bccip	3.77655e-125	0.333833	0.861	0.242	5.7853e-121
2	Cct5	2.47296e-103	0.333737	0.903	0.292	3.78832e-99
2	H2afy	1.2187e-84	0.332675	0.928	0.352	1.86693e-80
2	Abracl	6.14569e-134	0.332638	0.838	0.221	9.41459e-130
2	Papss2	3.85042e-128	0.332213	0.821	0.192	5.89845e-124
2	Spcs3	1.98567e-123	0.332165	0.796	0.207	3.04185e-119
2	Atp6v1c1	3.36231e-124	0.331892	0.853	0.245	5.15073e-120
2	Hadhb	2.56422e-117	0.331855	0.858	0.257	3.92812e-113
2	Ifrd1	3.83728e-93	0.331521	0.694	0.197	5.87833e-89
2	Fam174b	3.54135e-115	0.331485	0.828	0.244	5.42499e-111
2	Atp1a1	3.07204e-78	0.331291	0.881	0.349	4.70605e-74
2	Idh2	2.92251e-91	0.330821	0.863	0.304	4.477e-87
2	Hsp90ab1	5.09593e-35	0.330629	0.99	0.601	7.80645e-31
2	Ubl5	6.10483e-110	0.330355	0.915	0.307	9.35199e-106
2	Avpi1	1.21316e-93	0.329855	0.525	0.107	1.85845e-89
2	Sumo1	6.34028e-109	0.3297	0.903	0.292	9.71267e-105
2	Arf3	6.86039e-117	0.329655	0.771	0.208	1.05094e-112
2	Actr10	3.1699e-103	0.329416	0.808	0.25	4.85598e-99
2	Pcif1	1.10228e-108	0.329359	0.799	0.235	1.68858e-104
2	Lsm14a	5.61992e-99	0.329185	0.719	0.203	8.60916e-95
2	Pdia4	6.90405e-92	0.329169	0.657	0.175	1.05763e-87
2	Coq2	2.3132e-111	0.328952	0.716	0.184	3.54359e-107
2	Pdcd6ip	2.3096e-112	0.328306	0.813	0.238	3.53808e-108
2	Cyfip2	6.41684e-108	0.328239	0.868	0.271	9.82995e-104
2	Pgam1	1.88268e-111	0.327881	0.871	0.277	2.88408e-107
2	Ssu72	3.54714e-115	0.327761	0.828	0.245	5.43386e-111
2	Prelid1	1.62531e-118	0.326611	0.756	0.192	2.48982e-114
2	Actr2	2.87466e-127	0.326484	0.823	0.22	4.40369e-123
2	Aimp1	3.61367e-91	0.326464	0.896	0.322	5.53578e-87
2	Usp22	8.63844e-106	0.326283	0.704	0.184	1.32332e-101
2	Trir	7.2722e-104	0.326098	0.873	0.285	1.11403e-99
2	BC004004	2.14903e-124	0.325923	0.821	0.224	3.29209e-120
2	Suclg1	2.15908e-115	0.32552	0.853	0.26	3.3075e-111
2	Mrpl24	2.66762e-99	0.325285	0.858	0.28	4.08653e-95
2	Eef2	3.92471e-32	0.325214	0.99	0.603	6.01227e-28
2	Tmem30a	6.12265e-110	0.324869	0.905	0.298	9.37929e-106
2	Fndc3a	8.20844e-98	0.324755	0.925	0.321	1.25745e-93
2	Gmpr	1.33343e-94	0.324594	0.754	0.231	2.04268e-90
2	Zcrb1	5.18324e-87	0.324405	0.923	0.333	7.9402e-83
2	Polr2j	5.18945e-127	0.324327	0.808	0.218	7.94971e-123
2	Jtb	2.76144e-106	0.32426	0.833	0.251	4.23026e-102
2	Adh5	4.4212e-114	0.323787	0.801	0.222	6.77284e-110
2	Sdha	3.99449e-99	0.322941	0.896	0.316	6.11916e-95
2	Dynlt3	7.47437e-124	0.322503	0.779	0.209	1.145e-119
2	Drg1	3.93327e-124	0.322485	0.761	0.191	6.02538e-120
2	Zbtb8os	1.88917e-130	0.322416	0.701	0.153	2.89403e-126
2	Cfdp1	3.16172e-128	0.322256	0.878	0.248	4.84343e-124
2	Psmd13	8.69201e-123	0.321862	0.801	0.212	1.33153e-118
2	Txn2	7.75999e-121	0.321773	0.784	0.204	1.18875e-116
2	Krt8	5.38195e-96	0.321773	0.774	0.24	8.24461e-92
2	Pgls	3.06851e-97	0.321486	0.846	0.282	4.70065e-93
2	Akr1c12	5.32549e-145	0.321461	0.736	0.148	8.15812e-141
2	Ube2l3	9.10265e-124	0.321457	0.868	0.255	1.39443e-119
2	Ube2s	6.36741e-104	0.32106	0.856	0.268	9.75423e-100
2	Tm2d2	1.56606e-113	0.320821	0.801	0.229	2.39904e-109
2	Sub1	1.07621e-100	0.320771	0.913	0.313	1.64865e-96
2	Zfr	3.09193e-91	0.320674	0.876	0.31	4.73653e-87
2	Rbm8a	1.51204e-115	0.320558	0.791	0.218	2.3163e-111
2	Nucb2	2.80895e-117	0.320446	0.776	0.203	4.30304e-113
2	Wsb2	7.03057e-96	0.320437	0.871	0.301	1.07701e-91
2	Ssr2	1.41374e-94	0.320203	0.856	0.283	2.16572e-90
2	Svip	4.37213e-130	0.32013	0.736	0.164	6.69767e-126
2	Eif2s1	1.46423e-109	0.319553	0.741	0.2	2.24306e-105
2	Lpp	1.30751e-90	0.319487	0.811	0.267	2.00298e-86
2	Mrps34	1.30175e-127	0.319275	0.851	0.242	1.99415e-123
2	Tmem65	7.76491e-112	0.319248	0.841	0.259	1.18951e-107
2	Mettl26	2.03247e-100	0.319237	0.896	0.308	3.11354e-96
2	Anp32a	2.08863e-104	0.319171	0.843	0.269	3.19958e-100
2	Gadd45a	9.00605e-62	0.31913	0.55	0.166	1.37964e-57
2	Retreg2	1.4075e-92	0.318785	0.784	0.245	2.15614e-88
2	Sqle	8.63518e-119	0.318389	0.749	0.186	1.32282e-114
2	Sin3b	2.9951e-118	0.318277	0.853	0.241	4.58819e-114
2	Med30	3.72928e-113	0.318029	0.687	0.169	5.71289e-109
2	Hnrnph3	4.02341e-91	0.317398	0.873	0.302	6.16347e-87
2	Rpl22l1	3.53969e-71	0.31738	0.968	0.373	5.42246e-67
2	0610009B22Rik	3.08256e-112	0.317368	0.739	0.196	4.72217e-108
2	Sra1	3.68841e-109	0.317366	0.831	0.256	5.65027e-105
2	Atp6v0e2	1.20058e-115	0.317324	0.729	0.19	1.83916e-111
2	Lysmd2	3.46853e-114	0.317065	0.831	0.236	5.31344e-110
2	Trib3	1.48724e-93	0.316867	0.759	0.224	2.2783e-89
2	Pak2	6.61905e-103	0.316799	0.801	0.244	1.01397e-98
2	Rraga	4.3527e-106	0.31671	0.794	0.227	6.6679e-102
2	Stard10	1.23171e-114	0.316661	0.928	0.291	1.88686e-110
2	Dnajc19	3.44737e-125	0.316538	0.818	0.226	5.28103e-121
2	Polr2a	1.40492e-110	0.316473	0.813	0.24	2.1522e-106
2	Arpc3	3.4277e-114	0.316347	0.876	0.277	5.25089e-110
2	Ssrp1	2.2284e-108	0.316285	0.843	0.261	3.41369e-104
2	D730003I15Rik	3.68756e-104	0.316229	0.784	0.24	5.64897e-100
2	Slc50a1	1.0965e-92	0.316177	0.861	0.309	1.67973e-88
2	Polr1c	9.27595e-111	0.316065	0.684	0.166	1.42098e-106
2	Vmp1	1.06393e-99	0.315883	0.766	0.229	1.62984e-95
2	Tvp23b	1.12997e-99	0.315713	0.741	0.217	1.731e-95
2	Rheb	3.70607e-92	0.315406	0.873	0.298	5.67733e-88
2	Frzb	4.44345e-110	0.315257	0.662	0.142	6.80692e-106
2	Eif4e	2.25351e-110	0.31521	0.794	0.233	3.45215e-106
2	Rab22a	7.35916e-112	0.314702	0.786	0.216	1.12735e-107
2	Rrp1	2.67034e-102	0.314129	0.856	0.278	4.0907e-98
2	Timm10b	2.89023e-102	0.313953	0.784	0.234	4.42754e-98
2	Scp2	1.27544e-124	0.313897	0.876	0.261	1.95385e-120
2	Timm17b	1.46241e-110	0.313548	0.714	0.183	2.24026e-106
2	Scoc	3.75206e-112	0.313477	0.771	0.216	5.74778e-108
2	Rpl10a	1.84521e-46	0.313327	0.985	0.485	2.82668e-42
2	Naa50	1.94016e-110	0.313273	0.746	0.198	2.97214e-106
2	Gclc	9.17069e-99	0.313039	0.667	0.167	1.40486e-94
2	Ndufv1	3.93733e-116	0.312981	0.836	0.254	6.0316e-112
2	Irf2bp2	7.40844e-86	0.312937	0.881	0.317	1.1349e-81
2	Rps27	6.13768e-34	0.31293	0.985	0.542	9.40231e-30
2	Rpl7a	4.52421e-47	0.312775	0.985	0.459	6.93064e-43
2	Isoc1	1.97966e-118	0.31259	0.679	0.147	3.03264e-114
2	Ei24	2.13353e-104	0.312316	0.823	0.251	3.26836e-100
2	Usmg5	5.69594e-114	0.312144	0.891	0.275	8.72561e-110
2	Gadd45g	1.55821e-76	0.311876	0.639	0.182	2.38703e-72
2	Fxyd6	8.83994e-61	0.31169	0.751	0.273	1.35419e-56
2	Rbx1	2.67745e-98	0.311641	0.92	0.323	4.10159e-94
2	Hint2	7.07887e-130	0.311609	0.888	0.26	1.08441e-125
2	Mrpl9	1.73909e-111	0.311014	0.724	0.186	2.66411e-107
2	Myl6	1.31783e-84	0.310927	0.958	0.427	2.01878e-80
2	Cdk2ap1	1.06755e-105	0.310883	0.699	0.179	1.63537e-101
2	Rtcb	5.00168e-121	0.310601	0.821	0.235	7.66207e-117
2	1810043G02Rik	2.7831e-126	0.310522	0.724	0.163	4.26343e-122
2	Arl3	1.02455e-112	0.310293	0.853	0.263	1.5695e-108
2	Nabp2	3.77189e-115	0.309929	0.734	0.184	5.77815e-111
2	Rpl5	9.76018e-31	0.309712	0.983	0.586	1.49516e-26
2	Ube2i	5.30759e-99	0.309696	0.871	0.294	8.1307e-95
2	Magt1	1.18361e-104	0.309694	0.846	0.265	1.81317e-100
2	Rad23b	2.31632e-107	0.309622	0.828	0.25	3.54837e-103
2	Zfp622	1.15686e-108	0.309436	0.813	0.248	1.7722e-104
2	Mrpl32	3.55085e-104	0.309351	0.726	0.207	5.43955e-100
2	Tsg101	4.02366e-116	0.309178	0.789	0.219	6.16384e-112
2	Sirpa	1.60773e-114	0.309092	0.711	0.164	2.46289e-110
2	Rpl7	4.88922e-32	0.308628	0.985	0.535	7.48979e-28
2	Scaf11	1.50441e-78	0.308623	0.95	0.406	2.3046e-74
2	Spg21	7.55673e-109	0.308518	0.744	0.202	1.15762e-104
2	Plekhj1	2.37218e-96	0.308426	0.764	0.228	3.63395e-92
2	Pigp	3.3187e-105	0.308235	0.833	0.249	5.08391e-101
2	Rps20	1.19795e-29	0.308213	0.995	0.657	1.83513e-25
2	Cyb5a	1.08602e-115	0.307938	0.726	0.18	1.66368e-111
2	Tmf1	2.32017e-111	0.307925	0.739	0.196	3.55427e-107
2	Zmat2	9.41078e-126	0.307827	0.823	0.219	1.44164e-121
2	Mea1	7.87816e-106	0.307808	0.642	0.153	1.20685e-101
2	Nfu1	2.30183e-105	0.307634	0.771	0.218	3.52617e-101
2	Fam174a	1.4822e-100	0.307353	0.784	0.232	2.27058e-96
2	Picalm	2.03431e-108	0.306291	0.784	0.219	3.11636e-104
2	Atxn7l3b	5.4749e-91	0.30625	0.881	0.306	8.38701e-87
2	Nap1l1	5.61968e-91	0.306208	0.925	0.357	8.60879e-87
2	Ppm1b	7.06543e-107	0.306156	0.813	0.25	1.08235e-102
2	Smim1	1.40271e-121	0.306056	0.659	0.132	2.14881e-117
2	Thrap3	2.26271e-91	0.305529	0.846	0.282	3.46625e-87
2	Pnkd	3.24297e-112	0.304954	0.701	0.177	4.96791e-108
2	Syt4	2.39967e-93	0.304777	0.821	0.266	3.67606e-89
2	Slc25a11	1.76824e-117	0.304706	0.759	0.2	2.70877e-113
2	Ube2w	1.27106e-101	0.304472	0.726	0.206	1.94714e-97
2	Tecr	2.47776e-96	0.303588	0.833	0.268	3.79568e-92
2	Abhd5	1.02299e-102	0.30357	0.609	0.141	1.56711e-98
2	Mrpl40	4.11577e-104	0.303489	0.59	0.128	6.30494e-100
2	Bmyc	5.8688e-92	0.303368	0.724	0.213	8.99041e-88
2	Eif4g3	6.01529e-93	0.302984	0.823	0.278	9.21482e-89
2	Sf3b5	3.81444e-105	0.302904	0.811	0.237	5.84334e-101
2	Rpn2	2.36552e-91	0.302546	0.843	0.295	3.62374e-87
2	Tuba1b	3.0015e-94	0.302456	0.622	0.155	4.59799e-90
2	G3bp1	6.61949e-96	0.302337	0.846	0.282	1.01404e-91
2	Ywhaz	1.17283e-112	0.302061	0.789	0.225	1.79666e-108
2	Cyb5r3	5.41545e-89	0.301918	0.751	0.232	8.29593e-85
2	Hint1	1.39411e-68	0.301696	0.96	0.388	2.13563e-64
2	Zfand6	4.06245e-105	0.301536	0.863	0.283	6.22326e-101
2	Mrps26	2.09399e-104	0.301523	0.843	0.276	3.20779e-100
2	Arhgap5	6.98774e-74	0.300737	0.945	0.414	1.07045e-69
2	Rab21	3.13889e-93	0.300733	0.871	0.297	4.80846e-89
2	H2-Ke6	5.76513e-106	0.300582	0.826	0.254	8.8316e-102
2	Yif1a	6.29136e-113	0.30024	0.694	0.168	9.63773e-109
2	Nfil3	2.9568e-66	0.300016	0.45	0.106	4.52953e-62
2	Srp68	1.50919e-123	0.299742	0.746	0.184	2.31193e-119
2	Polr1d	2.33574e-102	0.299274	0.915	0.292	3.57812e-98
2	Gorasp2	6.63513e-123	0.299271	0.843	0.233	1.01644e-118
2	Mlf2	1.00343e-112	0.299211	0.851	0.256	1.53715e-108
2	Prpf40a	8.5136e-107	0.298869	0.873	0.289	1.3042e-102
2	Erh	8.0115e-108	0.298505	0.672	0.166	1.22728e-103
2	Creld2	4.82917e-114	0.298364	0.689	0.162	7.3978e-110
2	Ube2m	6.83102e-117	0.298187	0.716	0.17	1.04644e-112
2	Lsm8	7.88388e-100	0.29814	0.704	0.192	1.20773e-95
2	Eif3a	6.24706e-72	0.297794	0.958	0.409	9.56987e-68
2	Aph1a	5.36058e-100	0.29758	0.701	0.187	8.21188e-96
2	Prkacb	7.66897e-97	0.297078	0.898	0.307	1.17481e-92
2	Zc3h14	1.96165e-98	0.296967	0.848	0.273	3.00505e-94
2	Rpl4	8.17831e-39	0.296941	0.988	0.506	1.25284e-34
2	Cmtm4	8.67974e-99	0.296712	0.744	0.208	1.32965e-94
2	Rps3a1	1.60118e-34	0.296482	1	0.728	2.45284e-30
2	Ptrh2	5.56473e-103	0.296452	0.624	0.147	8.52461e-99
2	Atp5o.1	1.43585e-118	0.296428	0.851	0.25	2.19957e-114
2	Dnajb6	3.9512e-96	0.296396	0.863	0.284	6.05284e-92
2	Card19	2.25198e-85	0.296367	0.622	0.167	3.4498e-81
2	Ap2s1	4.68368e-111	0.296278	0.751	0.198	7.17492e-107
2	Snrpe	1.48329e-108	0.29617	0.838	0.254	2.27226e-104
2	Bcl7b	1.47983e-113	0.296145	0.749	0.199	2.26695e-109
2	Hnrnpa0	1.13303e-88	0.295972	0.876	0.286	1.7357e-84
2	Cebpzos	2.99242e-109	0.29594	0.724	0.19	4.58409e-105
2	Serinc1	2.25145e-98	0.295577	0.9	0.317	3.44899e-94
2	Acsl4	3.1929e-103	0.295556	0.607	0.132	4.8912e-99
2	Atp6v1a	2.0999e-116	0.295525	0.811	0.228	3.21684e-112
2	Znrf2	1.90957e-113	0.295431	0.706	0.172	2.92527e-109
2	Pafah1b2	1.12003e-99	0.295145	0.751	0.219	1.71577e-95
2	Rps15a	1.11495e-31	0.295107	0.99	0.59	1.708e-27
2	Dnaja1	2.34862e-86	0.294402	0.878	0.309	3.59785e-82
2	4833439L19Rik	5.64552e-122	0.294179	0.796	0.213	8.64838e-118
2	Desi1	8.71246e-109	0.294088	0.821	0.24	1.33466e-104
2	Golph3	7.49316e-113	0.293949	0.754	0.202	1.14788e-108
2	Ncbp2	1.23258e-107	0.293816	0.721	0.193	1.8882e-103
2	Commd6	3.91528e-92	0.293783	0.719	0.221	5.99782e-88
2	Cstb	2.23391e-107	0.293273	0.828	0.245	3.42212e-103
2	Hfe	7.13446e-128	0.293209	0.607	0.1	1.09293e-123
2	Serinc3	9.08588e-116	0.293169	0.761	0.2	1.39187e-111
2	Stard3nl	6.23102e-99	0.293058	0.664	0.173	9.54529e-95
2	BC005624	2.36062e-102	0.293011	0.826	0.256	3.61624e-98
2	0610010K14Rik	2.99485e-102	0.292883	0.614	0.14	4.58781e-98
2	Pfdn6	3.02176e-124	0.292862	0.838	0.237	4.62904e-120
2	Glrx3	9.09027e-99	0.292822	0.846	0.276	1.39254e-94
2	Ufd1	3.86413e-105	0.292305	0.697	0.18	5.91946e-101
2	Rnh1	3.9263e-98	0.292203	0.779	0.237	6.01471e-94
2	Polr2i	2.52526e-112	0.292187	0.744	0.197	3.86845e-108
2	Rpl35	3.49804e-62	0.291808	0.98	0.404	5.35865e-58
2	Tusc2	1.5668e-100	0.291297	0.617	0.146	2.40019e-96
2	Pdcd10	5.55684e-114	0.291103	0.831	0.239	8.51252e-110
2	Pgrmc2	1.8993e-127	0.290349	0.823	0.221	2.90954e-123
2	Fkbp4	5.34987e-96	0.290329	0.863	0.283	8.19546e-92
2	Faf1	1.16018e-117	0.290129	0.823	0.235	1.77727e-113
2	Etf1	4.16807e-105	0.290127	0.779	0.228	6.38506e-101
2	Btbd1	1.23918e-103	0.290045	0.831	0.26	1.8983e-99
2	Aprt	4.50279e-104	0.289957	0.781	0.225	6.89782e-100
2	Psap	9.47854e-60	0.28994	0.97	0.548	1.45202e-55
2	Ap2m1	1.74046e-131	0.289832	0.833	0.217	2.66621e-127
2	Snx17	1.73723e-109	0.289526	0.776	0.22	2.66126e-105
2	Smim19	2.74533e-99	0.289125	0.726	0.205	4.20557e-95
2	Ddx39b	3.94183e-92	0.288885	0.846	0.281	6.03849e-88
2	Ebna1bp2	3.31489e-115	0.288748	0.749	0.198	5.07808e-111
2	4930453N24Rik	3.01646e-119	0.288693	0.689	0.158	4.62091e-115
2	Hpf1	7.77179e-132	0.288502	0.781	0.192	1.19056e-127
2	Mrpl15	1.17283e-102	0.288317	0.721	0.204	1.79665e-98
2	Uqcrc1	2.04844e-126	0.288261	0.756	0.181	3.13801e-122
2	Senp6	6.85748e-77	0.28823	0.918	0.368	1.0505e-72
2	Ndufa4	1.26403e-86	0.288202	0.799	0.263	1.93637e-82
2	Ube2r2	8.12301e-106	0.28793	0.836	0.253	1.24436e-101
2	Sod1	7.78524e-108	0.28785	0.913	0.329	1.19262e-103
2	Eid1	2.44148e-101	0.287632	0.896	0.305	3.7401e-97
2	Got1	1.90339e-103	0.287573	0.709	0.187	2.9158e-99
2	Btg1	3.33114e-103	0.287561	0.761	0.214	5.10297e-99
2	Cops8	7.23e-103	0.287557	0.744	0.205	1.10756e-98
2	Reep6	1.45097e-104	0.287088	0.659	0.157	2.22274e-100
2	2310039H08Rik	1.65252e-100	0.286481	0.724	0.204	2.5315e-96
2	Adipor1	1.58927e-111	0.286388	0.759	0.202	2.43461e-107
2	Dynlrb1	7.2913e-114	0.286369	0.836	0.253	1.11695e-109
2	Taldo1	1.2347e-123	0.285974	0.848	0.24	1.89143e-119
2	Rab5c	1.24622e-112	0.285882	0.709	0.183	1.90908e-108
2	Rpl15	4.16096e-36	0.285558	0.99	0.544	6.37417e-32
2	Klhdc2	3.19872e-108	0.285378	0.878	0.272	4.90013e-104
2	H1fx	4.36107e-57	0.285139	0.46	0.127	6.68072e-53
2	Rpl24	1.65227e-29	0.285079	0.993	0.572	2.53112e-25
2	Fkbp8	3.88872e-97	0.284879	0.818	0.264	5.95713e-93
2	Epn1	9.00832e-109	0.284139	0.786	0.225	1.37998e-104
2	Gns	2.8956e-79	0.284036	0.868	0.329	4.43576e-75
2	Sumo3	7.00267e-101	0.283946	0.871	0.277	1.07274e-96
2	Elof1	1.91624e-112	0.283917	0.794	0.222	2.93549e-108
2	Eif3e	2.98899e-89	0.283346	0.908	0.311	4.57883e-85
2	Apopt1	3.8021e-116	0.282673	0.769	0.203	5.82443e-112
2	Ppp2cb	3.34558e-99	0.282647	0.602	0.133	5.1251e-95
2	Trp53inp1	4.50411e-87	0.282618	0.754	0.226	6.89985e-83
2	Thoc7	3.37679e-94	0.282408	0.833	0.27	5.17291e-90
2	Yrdc	1.18993e-100	0.282252	0.724	0.205	1.82285e-96
2	Rab11a	3.28463e-100	0.281851	0.764	0.227	5.03173e-96
2	Ubl4a	8.52816e-112	0.28185	0.664	0.154	1.30643e-107
2	Gtf2a2	7.83326e-106	0.281821	0.838	0.265	1.19998e-101
2	Hmgn3	6.64355e-72	0.280571	0.9	0.346	1.01772e-67
2	Golga4	3.38839e-74	0.280531	0.948	0.42	5.19067e-70
2	Atp6ap1	1.07935e-93	0.280528	0.858	0.285	1.65345e-89
2	Emc6	3.17224e-109	0.280516	0.764	0.217	4.85956e-105
2	Vps35	1.60172e-112	0.280342	0.905	0.295	2.45367e-108
2	Malsu1	9.80123e-108	0.280184	0.687	0.174	1.50145e-103
2	Nelfe	6.31341e-119	0.280155	0.726	0.183	9.67152e-115
2	Grsf1	2.58879e-95	0.279712	0.684	0.185	3.96577e-91
2	Sssca1	5.2931e-91	0.279436	0.622	0.166	8.1085e-87
2	Rars	1.58871e-105	0.2794	0.669	0.161	2.43375e-101
2	Lrrc59	9.93395e-100	0.279033	0.622	0.147	1.52178e-95
2	Ctnnbip1	2.93577e-104	0.27885	0.674	0.167	4.4973e-100
2	Zfp560	4.12278e-106	0.278691	0.701	0.184	6.31569e-102
2	Tiprl	1.5482e-109	0.278631	0.751	0.207	2.37169e-105
2	Cltc	8.98798e-97	0.27784	0.915	0.327	1.37687e-92
2	Fam220a	2.10614e-97	0.277826	0.672	0.174	3.22639e-93
2	Psmb3	5.08235e-117	0.277659	0.848	0.249	7.78565e-113
2	Tor1b	5.92207e-107	0.277617	0.796	0.235	9.07202e-103
2	Yif1b	4.16493e-109	0.277505	0.664	0.156	6.38026e-105
2	Uri1	1.53429e-105	0.276812	0.808	0.24	2.35038e-101
2	Hibadh	1.63723e-102	0.276768	0.776	0.239	2.50808e-98
2	Lrrc58	3.02484e-105	0.276702	0.833	0.253	4.63375e-101
2	Acbd6	5.58832e-109	0.276681	0.866	0.263	8.56075e-105
2	Tmem147	3.3248e-105	0.276647	0.786	0.232	5.09326e-101
2	H2-K1	3.059e-49	0.276614	0.96	0.505	4.68608e-45
2	Yipf3	4.09595e-122	0.276329	0.828	0.222	6.27458e-118
2	2007-09-01	6.8129e-104	0.27632	0.893	0.294	1.04367e-99
2	Yy1	2.94933e-90	0.276267	0.866	0.303	4.51808e-86
2	Ssbp3	2.69379e-100	0.276266	0.766	0.225	4.12661e-96
2	Alkbh6	4.69825e-103	0.27609	0.659	0.168	7.19725e-99
2	Rpl9	4.6166e-33	0.275986	0.99	0.707	7.07217e-29
2	Ube2k	2.76361e-107	0.275869	0.888	0.294	4.23357e-103
2	Ctbp1	3.37963e-94	0.275784	0.779	0.239	5.17725e-90
2	Ddt	3.30494e-103	0.275711	0.806	0.245	5.06283e-99
2	Bag5	3.13246e-87	0.275533	0.654	0.186	4.79862e-83
2	Nckap1	1.40009e-97	0.27544	0.893	0.3	2.1448e-93
2	Nars	4.03485e-94	0.2748	0.891	0.32	6.18099e-90
2	Nfe2l1	4.44605e-96	0.274684	0.873	0.305	6.81091e-92
2	Rp9	9.45359e-96	0.274519	0.91	0.307	1.4482e-91
2	Tspyl4	7.72787e-82	0.274432	0.821	0.286	1.18383e-77
2	Wbp4	1.03122e-83	0.27436	0.766	0.255	1.57973e-79
2	Slc25a28	1.78818e-103	0.273995	0.821	0.255	2.73931e-99
2	Sri	3.33579e-96	0.273825	0.749	0.221	5.1101e-92
2	Ndufs4	5.00235e-111	0.273563	0.806	0.233	7.66309e-107
2	Nus1	5.40672e-105	0.27353	0.682	0.17	8.28255e-101
2	Akr1c19	1.87673e-87	0.273413	0.709	0.209	2.87496e-83
2	Cep126	2.56989e-96	0.273172	0.587	0.132	3.93681e-92
2	Dda1	7.79275e-107	0.272842	0.721	0.194	1.19377e-102
2	Lonp2	7.70968e-104	0.272738	0.744	0.204	1.18105e-99
2	Mrps21	5.57743e-113	0.272712	0.828	0.241	8.54407e-109
2	Dut	6.11483e-93	0.271918	0.786	0.237	9.36731e-89
2	Rpl36a	1.49144e-51	0.271661	0.975	0.419	2.28474e-47
2	Snrpd2	4.20829e-103	0.271117	0.878	0.274	6.44667e-99
2	Tusc3	4.82617e-86	0.271067	0.801	0.271	7.39321e-82
2	Rnf187	8.15799e-101	0.27106	0.871	0.281	1.24972e-96
2	Ahcyl1	1.02804e-97	0.270787	0.838	0.277	1.57486e-93
2	Ngly1	2.60479e-98	0.270669	0.59	0.13	3.99027e-94
2	Eif4a1	1.04591e-76	0.270634	0.91	0.362	1.60223e-72
2	Psmc3	1.37004e-119	0.270474	0.726	0.175	2.09876e-115
2	Efcab2	2.82267e-101	0.270012	0.627	0.146	4.32405e-97
2	Txn1	2.77557e-102	0.26985	0.789	0.237	4.2519e-98
2	Wac	3.17538e-83	0.269771	0.724	0.23	4.86437e-79
2	Dpm3	3.22306e-104	0.269481	0.853	0.261	4.93741e-100
2	Bphl	1.59326e-104	0.26941	0.692	0.18	2.44071e-100
2	Vamp4	9.92603e-95	0.269274	0.692	0.192	1.52057e-90
2	Ywhah	2.00177e-99	0.268955	0.791	0.243	3.0665e-95
2	Rsl1d1	1.22278e-98	0.268893	0.818	0.251	1.87318e-94
2	Amfr	1.44318e-93	0.268752	0.724	0.213	2.21081e-89
2	Pgk1	4.02055e-107	0.268545	0.719	0.189	6.15908e-103
2	1110008P14Rik	8.70822e-108	0.268448	0.731	0.189	1.33401e-103
2	Mrps7	1.58692e-113	0.267819	0.746	0.199	2.431e-109
2	Snd1	7.03087e-95	0.26781	0.771	0.231	1.07706e-90
2	Sdhd	2.17271e-103	0.267758	0.759	0.218	3.32838e-99
2	Saraf	4.8777e-78	0.267739	0.915	0.356	7.47215e-74
2	Cdc37	3.1912e-115	0.267721	0.843	0.247	4.8886e-111
2	Ccni	7.47822e-97	0.26771	0.831	0.267	1.14559e-92
2	Ndrg1	1.98636e-107	0.267525	0.746	0.198	3.04291e-103
2	Ndufaf8	9.86838e-111	0.267497	0.724	0.186	1.51174e-106
2	Psmc4	2.70117e-107	0.267248	0.764	0.212	4.13793e-103
2	Mrpl4	1.2521e-96	0.267001	0.684	0.187	1.9181e-92
2	Asnsd1	4.61997e-99	0.266866	0.582	0.129	7.07733e-95
2	Lrp11	2.61881e-104	0.266574	0.791	0.237	4.01176e-100
2	Mat2b	3.87829e-95	0.26648	0.677	0.186	5.94116e-91
2	Rpl14	7.74157e-27	0.266451	0.99	0.59	1.18593e-22
2	Clptm1l	1.68956e-103	0.266161	0.741	0.206	2.58824e-99
2	Pcsk1	1.72231e-97	0.266149	0.796	0.209	2.6384e-93
2	Ergic3	1.82475e-92	0.266098	0.741	0.221	2.79533e-88
2	Tomm5	3.25822e-95	0.266087	0.714	0.202	4.99127e-91
2	Khdrbs3	2.78423e-97	0.265971	0.803	0.244	4.26516e-93
2	Fam76a	2.64413e-92	0.265871	0.741	0.226	4.05054e-88
2	Tmed3	4.72044e-86	0.265812	0.886	0.319	7.23124e-82
2	Rpl34	1.68877e-25	0.265791	0.99	0.635	2.58703e-21
2	Clptm1	4.94192e-95	0.265774	0.659	0.172	7.57053e-91
2	Myl12b	8.26578e-92	0.26558	0.841	0.26	1.26624e-87
2	Phgdh	5.36742e-85	0.265533	0.612	0.158	8.22235e-81
2	Tmem42	1.91109e-97	0.265387	0.614	0.146	2.92759e-93
2	Crebrf	4.11901e-79	0.265183	0.734	0.235	6.30992e-75
2	Rtf2	2.25172e-111	0.265065	0.736	0.191	3.4494e-107
2	Ube2q1	2.71415e-111	0.264953	0.776	0.213	4.1578e-107
2	Tmpo	2.24999e-95	0.264948	0.786	0.244	3.44676e-91
2	Cdc123	3.26978e-107	0.264939	0.709	0.19	5.00898e-103
2	Glul	1.4419e-90	0.264875	0.794	0.247	2.20885e-86
2	Twf1	1.35052e-103	0.264782	0.701	0.185	2.06886e-99
2	Prdx2	8.48749e-91	0.264692	0.873	0.293	1.3002e-86
2	Ppp2r5a	9.15928e-98	0.264662	0.876	0.289	1.40311e-93
2	Glrx	1.12181e-89	0.264565	0.512	0.104	1.7185e-85
2	Rps15	6.83239e-26	0.26438	0.985	0.618	1.04665e-21
2	Polr2g	9.55371e-116	0.264339	0.821	0.239	1.46353e-111
2	Diablo	1.6289e-96	0.264304	0.739	0.212	2.49531e-92
2	Rpl19	1.13922e-30	0.264127	0.993	0.722	1.74517e-26
2	Snrpd3	1.78891e-89	0.264113	0.697	0.204	2.74043e-85
2	Lsm6	4.38109e-109	0.264094	0.848	0.253	6.71139e-105
2	Magoh	5.59045e-91	0.263793	0.662	0.181	8.56402e-87
2	Ube2e3	2.11054e-101	0.263462	0.831	0.263	3.23314e-97
2	Exosc5	2.97531e-106	0.263373	0.657	0.157	4.55788e-102
2	Adrm1	3.73513e-106	0.263353	0.724	0.189	5.72184e-102
2	Camk2n2	9.10819e-96	0.263346	0.811	0.246	1.39528e-91
2	Enpp5	1.29234e-96	0.262772	0.811	0.252	1.97974e-92
2	Prelid3b	1.1573e-94	0.262421	0.652	0.171	1.77287e-90
2	Mrpl10	7.17872e-99	0.262401	0.582	0.128	1.09971e-94
2	Cdk2ap2	3.39747e-97	0.262394	0.734	0.205	5.20458e-93
2	Gmfb	4.59665e-98	0.262366	0.674	0.176	7.04161e-94
2	Itgb3bp	1.00446e-109	0.262355	0.637	0.143	1.53873e-105
2	Mlec	1.16965e-94	0.262249	0.799	0.245	1.79178e-90
2	Dph3	1.06865e-108	0.261982	0.843	0.255	1.63706e-104
2	Mocs2	1.00439e-88	0.261925	0.714	0.216	1.53862e-84
2	Ngdn	3.52112e-109	0.261771	0.714	0.183	5.39401e-105
2	Psmb7	5.10319e-108	0.26146	0.756	0.213	7.81758e-104
2	Eef1d	3.17507e-81	0.261433	0.945	0.349	4.86388e-77
2	Dpysl2	3.5126e-75	0.261243	0.634	0.194	5.38095e-71
2	Hmgb2	1.5315e-70	0.261151	0.587	0.17	2.34611e-66
2	Rps13	6.44636e-28	0.261023	0.993	0.618	9.87517e-24
2	Wdr83os	9.81085e-103	0.261016	0.794	0.234	1.50292e-98
2	Pde5a	1.23707e-115	0.26092	0.567	0.094	1.89507e-111
2	Morn2	9.86129e-110	0.26058	0.597	0.123	1.51065e-105
2	Erp44	6.96634e-109	0.260097	0.759	0.209	1.06717e-104
2	Tmem176a	7.70217e-85	0.259869	0.836	0.284	1.1799e-80
2	Phf5a	2.2671e-101	0.259754	0.734	0.208	3.47296e-97
2	Pbrm1	2.66658e-95	0.259592	0.851	0.275	4.08493e-91
2	Tmem55a	2.0011e-97	0.259316	0.612	0.145	3.06549e-93
2	Ssr3	4.54803e-108	0.258785	0.816	0.241	6.96712e-104
2	Atf6	1.82325e-97	0.258655	0.803	0.246	2.79304e-93
2	Mrpl28	3.61934e-115	0.258172	0.759	0.21	5.54446e-111
2	Eci1	3.04677e-111	0.258073	0.701	0.17	4.66734e-107
2	Aaed1	4.08313e-89	0.257782	0.786	0.25	6.25495e-85
2	Mtpn	3.30722e-93	0.257752	0.689	0.194	5.06632e-89
2	Tmem163	4.94021e-116	0.257723	0.672	0.146	7.5679e-112
2	Cdc73	6.50204e-107	0.257656	0.769	0.21	9.96047e-103
2	Ankrd40	9.02491e-111	0.257466	0.704	0.173	1.38253e-106
2	Ddx41	8.87133e-128	0.257065	0.786	0.196	1.359e-123
2	Gm10076	3.6674e-106	0.256952	0.672	0.166	5.61809e-102
2	Smim13	1.43317e-76	0.256924	0.517	0.129	2.19547e-72
2	Rad21	1.65449e-100	0.256783	0.741	0.214	2.53451e-96
2	Rtn4	8.26607e-74	0.25676	0.918	0.371	1.26628e-69
2	Flywch1	1.08788e-88	0.256699	0.694	0.2	1.66652e-84
2	Stx7	4.38945e-109	0.256688	0.821	0.246	6.72419e-105
2	Pdcd6	5.98445e-104	0.256678	0.796	0.241	9.16758e-100
2	Taf12	7.13286e-111	0.256624	0.604	0.124	1.09268e-106
2	Sec63	1.44569e-100	0.256386	0.851	0.277	2.21465e-96
2	Ptgr2	6.2434e-103	0.256307	0.652	0.156	9.56427e-99
2	Bnip3l	3.21256e-88	0.256247	0.779	0.246	4.92132e-84
2	2210016F16Rik	1.16556e-95	0.256197	0.672	0.181	1.78553e-91
2	Tex264	4.42249e-85	0.256146	0.614	0.167	6.77481e-81
2	Supt4a	7.89376e-116	0.256092	0.719	0.176	1.20925e-111
2	Clpx	1.5439e-98	0.255943	0.694	0.182	2.3651e-94
2	Arl8a	1.14026e-86	0.255281	0.692	0.2	1.74677e-82
2	Tpr	3.76855e-77	0.255211	0.923	0.357	5.77304e-73
2	Rasgrf1	4.13912e-97	0.255165	0.706	0.176	6.34071e-93
2	Lage3	5.33459e-98	0.255164	0.726	0.204	8.17206e-94
2	Ndfip2	1.25049e-93	0.255075	0.796	0.251	1.91563e-89
2	Dnajb11	1.98484e-94	0.255033	0.649	0.166	3.04057e-90
2	Ufl1	1.35396e-102	0.254995	0.784	0.229	2.07413e-98
2	Rps2	5.32416e-27	0.254935	0.995	0.687	8.15607e-23
2	Slc48a1	2.49695e-95	0.254833	0.719	0.205	3.82508e-91
2	Atp5e	8.45686e-67	0.254793	0.973	0.437	1.29551e-62
2	Rps25	5.79978e-40	0.25476	0.988	0.493	8.88468e-36
2	Nek7	1.13117e-104	0.254669	0.659	0.154	1.73284e-100
2	Ndufa1	5.14887e-106	0.254618	0.883	0.27	7.88756e-102
2	Pmpcb	7.10767e-115	0.254461	0.756	0.198	1.08882e-110
2	Parl	4.49317e-103	0.254454	0.677	0.172	6.88309e-99
2	Gatd1	1.76656e-93	0.254329	0.674	0.191	2.70619e-89
2	March7	1.70915e-72	0.254161	0.863	0.335	2.61825e-68
2	Ilkap	5.37922e-97	0.253888	0.818	0.265	8.24043e-93
2	Cplx2	4.74254e-84	0.253741	0.774	0.248	7.2651e-80
2	Usf2	8.00692e-94	0.253462	0.794	0.245	1.22658e-89
2	Imp3	2.45922e-88	0.253365	0.833	0.264	3.76728e-84
2	Wbp11	1.05135e-93	0.253278	0.731	0.216	1.61056e-89
2	Coa4	4.26345e-89	0.253268	0.512	0.111	6.53117e-85
2	Krt18	2.57549e-92	0.253262	0.873	0.293	3.94539e-88
2	Yaf2	7.01163e-92	0.253242	0.729	0.208	1.07411e-87
2	Tmem203	5.14501e-101	0.253056	0.582	0.124	7.88165e-97
2	Capns1	1.16355e-104	0.253006	0.818	0.257	1.78244e-100
2	Skp1a	6.29211e-106	0.252943	0.726	0.194	9.63888e-102
2	Ubtf	2.79722e-103	0.252799	0.863	0.273	4.28507e-99
2	Cops4	2.46873e-92	0.252624	0.789	0.258	3.78184e-88
2	Dld	7.85422e-99	0.252552	0.726	0.201	1.20319e-94
2	Mrpl42	5.73836e-129	0.252344	0.828	0.218	8.79059e-125
2	Pfdn1	2.35968e-112	0.252276	0.821	0.235	3.61479e-108
2	Srrm1	2.52383e-72	0.252213	0.948	0.4	3.86625e-68
2	Psmc6	1.01872e-100	0.251931	0.853	0.276	1.56058e-96
2	Otub1	3.13316e-99	0.251854	0.622	0.143	4.79969e-95
2	Psmg1	5.43427e-98	0.251814	0.614	0.149	8.32475e-94
2	Oser1	2.00201e-87	0.251721	0.595	0.148	3.06688e-83
2	Rnf5	7.82308e-85	0.251583	0.592	0.153	1.19842e-80
2	Btf3l4	1.15895e-99	0.251539	0.595	0.132	1.77539e-95
2	Tmem234	1.23186e-78	0.251412	0.903	0.339	1.88708e-74
2	Uba5	3.15591e-86	0.251377	0.667	0.193	4.83454e-82
2	Eif3d	1.59362e-101	0.250847	0.836	0.268	2.44127e-97
2	Lrpap1	5.17609e-99	0.250508	0.794	0.244	7.92926e-95
2	Fam162a	1.71377e-104	0.250467	0.639	0.152	2.62533e-100
2	Ppp4r2	3.15224e-109	0.25044	0.808	0.233	4.82891e-105
2	Gm16124	2.73683e-109	0.250304	0.654	0.146	4.19255e-105
2	Atad1	4.32925e-97	0.25026	0.721	0.206	6.63197e-93
2	Vps11	1.06403e-104	0.250239	0.682	0.173	1.62999e-100
2	Ube2b	5.87871e-79	0.250078	0.886	0.32	9.0056e-75
2	Tm2d1	1.09773e-155		0.878	0.229	1.68161e-151

## Sheet: cluster 2 ontology
Category	Term	Count	%	PValue	Genes	List Total	Pop Hits	Pop Total	Fold Enrichment	Bonferroni	Benjamini	FDR
GOTERM_BP_FAT	GO:0006412~translation	102	9.247506799637353	1.896550012122794E-45	RPL18, RPL17, RPL36A, RPL19, RPL14, RBM3, EIF5, RPL15, EIF5A, RPS27L, RPL22L1, RPLP0, FAU, RPL10, EIF1, RPL11, MRPL32, MRPL52, RPL35A, EEF2, RSL1D1, RPS18, MRPS18C, MRPS18B, MRPS18A, RPS17, RARS, EIF2S1, RPS14, RPS15, RPS13, RPS11, MRPS16, MRPS14, MRPS12, PTRH2, EIF3C, EIF3D, EIF3A, RPS27, RPS28, EIF3G, RPL7, EIF3H, EIF3E, RPL9, EIF3F, EIF3K, RPL5, RPL4, RPS20, RPL10A, EIF3M, RPS24, EEF1A1, MRPS2…	844	319	13588	5.147810842532202	4.6105130794705126E-42	4.6105130794705126E-42	3.3350608830892584E-42
GOTERM_BP_FAT	GO:0006091~generation of precursor metabolites and energy	87	7.887579329102448	3.0680730498797314E-40	PTGES3, ATP5D, UQCRC2, ATP5E, UQCRC1, ATP5B, ATP6AP1, CYC1, NDUFAB1, PGAM1, UQCRQ, NDUFS7, NDUFS6, NDUFS5, UQCR10, UQCR11, NDUFS4, GOT1, PPP1R1A, ATP5L, NDUFS3, NDUFS2, ATP5H, ATP5J, TXNL1, NDUFB11, NDUFB10, SUCLG1, CYCS, NDUFC2, NDUFA13, CYB5B, NDUFC1, ATP6V1D, PPP1CB, NDUFA12, NDUFA11, ATP6V1F, ATP6V1C1, ATP6V1A, PPP1CA, UQCRH, DLD, ATP5C1, MDH2, MDH1, UQCRB, ALDOA, NDUFB3, NDUFB4, NDUFB5, NDUF…	844	261	13588	5.366508688783569	7.4584855842576276E-37	3.7292427921288138E-37	5.395170361819996E-37
GOTERM_BP_FAT	GO:0022900~electron transport chain	52	4.71441523118767	3.937422373041497E-32	UQCRC2, UQCRC1, CYC1, NDUFAB1, UQCRQ, NDUFS7, NDUFS6, NDUFS5, UQCR10, NDUFS4, UQCR11, NDUFS3, NDUFS2, TXNL1, NDUFB11, NDUFB10, CYCS, NDUFC2, NDUFA13, NDUFC1, CYB5B, NDUFA12, NDUFA11, UQCRH, DLD, UQCRB, NDUFB3, NDUFB4, NDUFB5, NDUFB6, NDUFB7, NDUFB8, TXN2, NDUFB9, TXN1, ERO1L, ETFB, GLRX, NDUFA4, NDUFA5, NDUFA2, NDUFA8, NDUFA6, NDUFA7, NDUFA1, SOD2, NDUFV3, SDHA, SDHB, NDUFV1, SDHD, NDUFV2	844	112	13588	7.474779959377115	9.571873788863879E-29	3.1906245962879597E-29	6.923910918559508E-29
GOTERM_BP_FAT	GO:0006119~oxidative phosphorylation	30	2.7198549410698094	8.522593139102913E-21	ATP5D, ATP5E, UQCRC1, NDUFB8, ATP5B, ATP6AP1, ATP5G2, ATP6V1B2, ATP5G1, ATP5G3, ATP6V0E, UQCR10, UQCR11, ATP5L, ATP5H, ATP5J, NDUFA7, NDUFC2, ATP5F1, ATP6V1D, ATP6V1F, ATP6V1C1, ATP6V1A, ATP6V0E2, UQCRH, ATP6V1E1, DLD, ATP5C1, ATP5A1, UQCRB	844	56	13588	8.624746106973594	2.0718423921159182E-17	5.1796059802897956E-18	1.4986879765376163E-17
GOTERM_BP_FAT	GO:0006457~protein folding	38	3.445149592021759	6.935122211613689E-16	HSP90AB1, FKBP8, GRPEL1, FKBP4, FKBP1A, CCT2, CALR, STUB1, CANX, SEC63, PIN1, HSPH1, DNAJB11, SH3GLB1, TOR1B, DNAJA1, HSPE1, ERO1L, DNAJA4, DNAJA3, HSPA8, HSPA9, DNAJA2, TCP1, HSP90AA1, CLPX, CCT7, ERP44, PFDN2, PFDN1, HSP90B1, CCT5, CCT4, DNAJB9, PPIA, PFDN5, CCT8, HSPD1	844	127	13588	4.817181027726985	1.6193713037182533E-12	3.2385205628315816E-13	1.176836406102666E-12
GOTERM_BP_FAT	GO:0015986~ATP synthesis coupled proton transport	21	1.9038984587488668	3.3853385689850083E-15	ATP5D, ATP5E, ATP6AP1, ATP5B, ATP5F1, ATP5G2, ATP6V1B2, ATP5G1, ATP5G3, ATP6V1D, ATP6V1F, ATP6V1C1, ATP6V1A, ATP6V0E, ATP6V0E2, ATP6V1E1, ATP5C1, ATP5L, ATP5A1, ATP5H, ATP5J	844	37	13588	9.137568848469323	8.096856518591267E-12	1.3494760864318778E-12	5.8619775700208265E-12
GOTERM_BP_FAT	GO:0015985~energy coupled proton transport, down electrochemical gradient	21	1.9038984587488668	3.3853385689850083E-15	ATP5D, ATP5E, ATP6AP1, ATP5B, ATP5F1, ATP5G2, ATP6V1B2, ATP5G1, ATP5G3, ATP6V1D, ATP6V1F, ATP6V1C1, ATP6V1A, ATP6V0E, ATP6V0E2, ATP6V1E1, ATP5C1, ATP5L, ATP5A1, ATP5H, ATP5J	844	37	13588	9.137568848469323	8.096856518591267E-12	1.3494760864318778E-12	5.8619775700208265E-12
GOTERM_BP_FAT	GO:0034220~ion transmembrane transport	21	1.9038984587488668	8.013761510619294E-14	ATP5D, ATP5E, ATP6AP1, ATP5B, ATP5F1, ATP5G2, ATP6V1B2, ATP5G1, ATP5G3, ATP6V1D, ATP6V1F, ATP6V1C1, ATP6V1A, ATP6V0E, ATP6V0E2, ATP6V1E1, ATP5C1, ATP5L, ATP5A1, ATP5H, ATP5J	844	42	13588	8.049763033175356	1.9486434688076315E-10	2.7837732119451175E-11	1.4095391520640987E-10
GOTERM_BP_FAT	GO:0015992~proton transport	23	2.085222121486854	9.591714993487296E-14	ATP5D, ATP5E, ATP5J2, ATP5B, ATP6AP1, ATP5F1, ATP5G2, ATP6V1B2, ATP6V1G1, ATP5G1, ATP5G3, ATP6V1D, ATP6V1F, ATP6V1C1, ATP6V1A, ATP6V0E, ATP6V0E2, ATP6V1E1, ATP5C1, ATP5L, ATP5A1, ATP5H, ATP5J	844	52	13588	7.120944221655122	2.331894677354285E-10	2.914868346692856E-11	1.6867618413130003E-10
GOTERM_BP_FAT	GO:0006818~hydrogen transport	23	2.085222121486854	1.5452614992466875E-13	ATP5D, ATP5E, ATP5J2, ATP5B, ATP6AP1, ATP5F1, ATP5G2, ATP6V1B2, ATP6V1G1, ATP5G1, ATP5G3, ATP6V1D, ATP6V1F, ATP6V1C1, ATP6V1A, ATP6V0E, ATP6V0E2, ATP6V1E1, ATP5C1, ATP5L, ATP5A1, ATP5H, ATP5J	844	53	13588	6.986586783510686	3.7569414246263477E-10	4.1743830614393573E-11	2.717603919677458E-10
GOTERM_BP_FAT	GO:0008104~protein localization	100	9.066183136899365	4.165999562712201E-13	SRP14, GRPEL1, CHMP5, CHMP4B, USE1, EIF5A, CTNNB1, SAR1B, SAR1A, RAB21, CUTA, GOLT1B, RAN, VTI1B, YIF1A, CLPX, TIMM8B, SEC61B, RAB18, RAB14, PDCD6IP, SRP72, RAB10, SEC61G, CHMP2A, ARL6IP1, DERL1, STX7, SNX5, SNX2, NAPA, NEDD8, ARF5, SNX3, LMAN1, RAB7, PFN1, MIA3, TOMM7, TOMM5, TMED10, TRAM1, AP2M1, SYS1, GABARAPL2, NCKAP1, ARF1, ARF3, ARF4, CLTA, CLTB, RAB5C, TSG101, TIMM17A, AP2S1, TIMM17B, CLTC…	844	753	13588	2.1380512704317014	1.012646855258481E-9	1.0126466332138762E-10	7.325029471871858E-10
GOTERM_BP_FAT	GO:0015031~protein transport	90	8.159564823209429	8.058546137725226E-13	SRP14, GRPEL1, CLTA, CLTB, TSG101, RAB5C, CHMP4B, CHMP5, AP2S1, TIMM17A, TIMM17B, USE1, EIF5A, CLTC, COPB2, SRPR, COPB1, SAR1B, TPR, VPS11, SAR1A, KDELR1, DNAJC19, RAB21, KDELR2, GOLT1B, RAN, VTI1B, YIF1A, TIMM8B, CLPX, NDUFA11, SEC61B, RAB18, RAB14, TOMM20, RAB5A, TOMM22, SRP72, PDCD6IP, RAB10, SRP9, SEC61G, COPE, SERP1, ARL6IP1, CHMP2A, RAB3A, YWHAZ, STX7, DERL1, NACA, SNX5, SNX17, SNX2, NAPA, …	844	651	13588	2.2257409308318956	1.9588994870645138E-9	1.7808177155131943E-10	1.4169887485593335E-9
GOTERM_BP_FAT	GO:0045184~establishment of protein localization	90	8.159564823209429		SRP14, GRPEL1, CLTA, CLTB, TSG101, RAB5C, CHMP4B, CHMP5, AP2S1, TIMM17A, TIMM17B, USE1, EIF5A, CLTC, COPB2, SRPR, COPB1, SAR1B, TPR, VPS11, SAR1A, KDELR1, DNAJC19, RAB21, KDELR2, GOLT1B, RAN, VTI1B, YIF1A, TIMM8B, CLPX, NDUFA11, SEC61B, RAB18, RAB14, TOMM20, RAB5A, TOMM22, SRP72, PDCD6IP, RAB10, SRP9, SEC61G, COPE, SERP1, ARL6IP1, CHMP2A, RAB3A, YWHAZ, STX7, DERL1, NACA, SNX5, SNX17, SNX2, NAPA, …	844	656	13588	2.2087764420298233	3.0954282470574412E-9	2.579523261658778E-10	2.239108898294262E-9
GOTERM_BP_FAT	GO:0006754~ATP biosynthetic process	24	2.175883952855848	5.053337970086927E-10	ATP5D, ATP5E, ATP5J2, ATP5B, ATP6AP1, ATP5F1, ATP1A1, ATP5G2, ATP6V1B2, ATP5G1, ATP5G3, ATP6V1D, ATP6V1F, ATP6V1C1, ATP6V1A, ATP6V0E, ATP6V0E2, ATP2A2, ATP6V1E1, ATP5C1, ATP5L, ATP5A1, ATP5H, ATP5J	844	82	13588	4.712056409663623	1.22846565231427E-6	9.449741145139967E-8	8.886234970084672E-7
GOTERM_BP_FAT	GO:0009057~macromolecule catabolic process	83	7.524932003626474	5.572216311395876E-10	MKRN1, NCBP2, LSM6, USE1, BNIP3, SENP6, AUH, ZNRF2, CUL3, BTBD1, MAP1LC3B, RBM8A, DDA1, PSENEN, MAGOH, UBE2I, UBE2J2, UBE2B, PSMA2, PJA2, PSMA6, UBE2K, BACE2, CLPP, PSMA3, UBE2M, UBC, UBE2W, SIAH2, AMFR, UBB, USP22, UBE2S, RAD23B, DERL1, APH1A, RAD23A, NEDD8, UBA5, CDC34, SKP1A, ANAPC11, PSMA7, EDEM1, STUB1, UBE2R2, RBX1, PSMB5, SUMO3, NGLY1, PSMB4, SUMO2, UBE2D3, SUMO1, PSMB7, PSMB6, PSMB1, UFM1…	844	654	13588	2.0432120237111757	1.354604797776382E-6	9.67575464194681E-8	9.798676314787258E-7
GOTERM_BP_FAT	GO:0030163~protein catabolic process	74	6.708975521305531	6.823499443251706E-10	MKRN1, USE1, SENP6, ZNRF2, CUL3, BTBD1, MAP1LC3B, DDA1, PSENEN, UBE2I, UBE2J2, UBE2B, PSMA2, PJA2, PSMA6, UBE2K, BACE2, CLPP, PSMA3, UBE2M, UBC, UBE2W, SIAH2, AMFR, USP22, UBB, UBE2S, RAD23B, DERL1, APH1A, RAD23A, NEDD8, UBA5, CDC34, SKP1A, ANAPC11, PSMA7, EDEM1, STUB1, UBE2R2, RBX1, PSMB5, SUMO3, PSMB4, SUMO2, UBE2D3, SUMO1, PSMB7, PSMB6, PSMB1, UFM1, PSMB3, PSMB2, CACYBP, PPP2CB, RNF11, PCNP, M…	844	556	13588	2.1427426778955985	1.6587913637122753E-6	1.1058617654935432E-7	1.1999043647570318E-6
GOTERM_BP_FAT	GO:0046907~intracellular transport	62	5.621033544877607	1.0082488783500428E-9	NCBP2, SRP14, GRPEL1, CLTA, HTATIP2, CLTB, CHMP5, AP2S1, TIMM17A, TIMM17B, TRAPPC2L, USE1, BNIP3, CLTC, CDC42, COPB2, GOLGA7, DYNLL2, SRPR, COPB1, SAR1B, TPR, SAR1A, KIF5B, RAN, VTI1B, TIMM8B, ERGIC3, NPC2, 0610009B22RIK, TBRG1, TOMM20, SRP72, RAB10, COPE, SEC61G, SRP9, ARL6IP1, MYL6, YWHAZ, DERL1, STX7, SNX2, NAPA, TIMM13, RPL38, LMAN1, RAB7, TOMM7, TOMM5, SEC22B, TMED10, PAFAH1B1, HSPA9, AP2M1,…	844	431	13588	2.3159411046722598	2.4510501432928322E-6	1.5319080992615142E-7	1.7729938628363584E-6
GOTERM_BP_FAT	GO:0009201~ribonucleoside triphosphate biosynthetic process	25	2.2665457842248413	1.3795934847925223E-9	ATP5D, ATP5E, ATP5B, ATP6AP1, ATP5G2, ATP6V1B2, ATP5G1, ATP5G3, ATP6V0E, ATP5L, ATP5H, ATP5J, ATP5J2, ATP5F1, ATP1A1, ATP6V1D, ATP6V1F, ATP6V1C1, ATP6V1A, ATP6V0E2, ATP2A2, NME1, ATP6V1E1, ATP5C1, ATP5A1	844	93	13588	4.327829587728686	3.3537860297805366E-6	1.972818425288736E-7	2.425998801847129E-6
GOTERM_BP_FAT	GO:0009206~purine ribonucleoside triphosphate biosynthetic process	25	2.2665457842248413	1.3795934847925223E-9	ATP5D, ATP5E, ATP5B, ATP6AP1, ATP5G2, ATP6V1B2, ATP5G1, ATP5G3, ATP6V0E, ATP5L, ATP5H, ATP5J, ATP5J2, ATP5F1, ATP1A1, ATP6V1D, ATP6V1F, ATP6V1C1, ATP6V1A, ATP6V0E2, ATP2A2, NME1, ATP6V1E1, ATP5C1, ATP5A1	844	93	13588	4.327829587728686	3.3537860297805366E-6	1.972818425288736E-7	2.425998801847129E-6
GOTERM_BP_FAT	GO:0009145~purine nucleoside triphosphate biosynthetic process	25	2.2665457842248413	1.7455526811430846E-9	ATP5D, ATP5E, ATP5B, ATP6AP1, ATP5G2, ATP6V1B2, ATP5G1, ATP5G3, ATP6V0E, ATP5L, ATP5H, ATP5J, ATP5J2, ATP5F1, ATP1A1, ATP6V1D, ATP6V1F, ATP6V1C1, ATP6V1A, ATP6V0E2, ATP2A2, NME1, ATP6V1E1, ATP5C1, ATP5A1	844	94	13588	4.2817888474337	4.243429619799066E-6	2.3574656238256608E-7	3.069533849320294E-6
GOTERM_BP_FAT	GO:0055114~oxidation reduction	83	7.524932003626474	2.060456116431424E-9	CYB5R3, UQCRC2, HTATIP2, UQCRC1, CYC1, NDUFAB1, AKR1C12, PRDX5, PRDX2, PRDX1, UQCRQ, HIBADH, NDUFS7, MTHFD2, NDUFS6, HMOX2, NDUFS5, UQCR10, UQCR11, NDUFS4, HMOX1, GPX4, HADH, NDUFS3, NDUFS2, TXNL1, CTBP1, NDUFB11, NDUFB10, CYCS, NDUFC2, QDPR, NDUFA13, CYB5B, NDUFC1, GMPR, TECR, NDUFA12, NDUFA11, PRDX6, UQCRH, SQLE, DLD, H2-KE6, MDH2, SRXN1, UQCRB, MDH1, NDUFB3, NDUFB4, NDUFB5, NDUFB6, NDUFB7, TXN…	844	672	13588	1.9884831302189123	5.008956334262571E-6	2.6362990623862714E-7	3.6232878142250513E-6
GOTERM_BP_FAT	GO:0009142~nucleoside triphosphate biosynthetic process	25	2.2665457842248413	2.200655347944204E-9	ATP5D, ATP5E, ATP5B, ATP6AP1, ATP5G2, ATP6V1B2, ATP5G1, ATP5G3, ATP6V0E, ATP5L, ATP5H, ATP5J, ATP5J2, ATP5F1, ATP1A1, ATP6V1D, ATP6V1F, ATP6V1C1, ATP6V1A, ATP6V0E2, ATP2A2, NME1, ATP6V1E1, ATP5C1, ATP5A1	844	95	13588	4.236717385881766	5.3497787899647875E-6	2.674896192322862E-7	3.869826425972889E-6
GOTERM_BP_FAT	GO:0046034~ATP metabolic process	24	2.175883952855848	3.732107756636665E-9	ATP5D, ATP5E, ATP5J2, ATP5B, ATP6AP1, ATP5F1, ATP1A1, ATP5G2, ATP6V1B2, ATP5G1, ATP5G3, ATP6V1D, ATP6V1F, ATP6V1C1, ATP6V1A, ATP6V0E, ATP6V0E2, ATP2A2, ATP6V1E1, ATP5C1, ATP5L, ATP5A1, ATP5H, ATP5J	844	90	13588	4.293206951026856	9.0727127608492E-6	4.320358075737829E-7	6.56286733846656E-6
GOTERM_BP_FAT	GO:0044265~cellular macromolecule catabolic process	76	6.890299184043518	7.0659157506794534E-9	MKRN1, NCBP2, LSM6, BNIP3, SENP6, AUH, ZNRF2, CUL3, BTBD1, MAP1LC3B, RBM8A, DDA1, PSENEN, MAGOH, UBE2I, UBE2J2, UBE2B, PSMA2, PJA2, PSMA6, UBE2K, BACE2, CLPP, PSMA3, UBE2M, UBC, UBE2W, SIAH2, AMFR, USP22, UBB, UBE2S, RAD23B, DERL1, APH1A, RAD23A, NEDD8, UBA5, CDC34, SKP1A, ANAPC11, PSMA7, EDEM1, STUB1, UBE2R2, RBX1, PSMB5, SUMO3, PSMB4, SUMO2, UBE2D3, SUMO1, PSMB7, PSMB6, PSMB1, UFM1, EIF3E, PSMB…	844	609	13588	2.0091362578697107	1.717709370008258E-5	7.807833873885173E-7	1.2425328976828354E-5
GOTERM_BP_FAT	GO:0009205~purine ribonucleoside triphosphate metabolic process	25	2.2665457842248413	8.231653831439836E-9	ATP5D, ATP5E, ATP5B, ATP6AP1, ATP5G2, ATP6V1B2, ATP5G1, ATP5G3, ATP6V0E, ATP5L, ATP5H, ATP5J, ATP5J2, ATP5F1, ATP1A1, ATP6V1D, ATP6V1F, ATP6V1C1, ATP6V1A, ATP6V0E2, ATP2A2, NME1, ATP6V1E1, ATP5C1, ATP5A1	844	101	13588	3.985031204542255	2.0010950255833215E-5	8.70049642220927E-7	1.447526537523558E-5
GOTERM_BP_FAT	GO:0009199~ribonucleoside triphosphate metabolic process	25	2.2665457842248413	1.0142844095426055E-8	ATP5D, ATP5E, ATP5B, ATP6AP1, ATP5G2, ATP6V1B2, ATP5G1, ATP5G3, ATP6V0E, ATP5L, ATP5H, ATP5J, ATP5J2, ATP5F1, ATP1A1, ATP6V1D, ATP6V1F, ATP6V1C1, ATP6V1A, ATP6V0E2, ATP2A2, NME1, ATP6V1E1, ATP5C1, ATP5A1	844	102	13588	3.94596227116439	2.4656950193602256E-5	1.0273850631348225E-6	1.783607055383385E-5
GOTERM_BP_FAT	GO:0009260~ribonucleotide biosynthetic process	26	2.357207615593835	1.2990235313837783E-8	ATP5D, ATP5E, ATP5B, ATP6AP1, ATP5G2, ATP6V1B2, ATP5G1, ATP5G3, ATP6V0E, ATP5L, ATP5H, ATP5J, ATP5J2, ATP5F1, ATP1A1, ATP6V1D, ATP6V1F, ATP6V1C1, ATP6V1A, ATP6V0E2, ATP2A2, NME1, ATP6V1E1, ATP5C1, ATP5A1, PRPS1	844	111	13588	3.771060159685752	3.157876367720913E-5	1.2631696940657022E-6	2.2843173541620132E-5
GOTERM_BP_FAT	GO:0045454~cell redox homeostasis	19	1.7225747960108795	2.1374251191693453E-8	TXNL1, GLRX3, P4HB, GLRX5, GCLC, PDIA3, TXN2, PDIA6, PRDX5, PRDX2, TXN1, PDIA4, PRDX1, DDIT3, ERP44, TXNDC17, PRDX6, DLD, GLRX	844	62	13588	4.933725730010702	5.1959455153904877E-5	1.998490506638362E-6	3.7586362511277116E-5
GOTERM_BP_FAT	GO:0015980~energy derivation by oxidation of organic compounds	24	2.175883952855848	2.1639715990116998E-8	PTGES3, NDUFA5, UQCRC1, NDUFB8, SUCLG1, NDUFA7, NDUFC2, PPP1CB, SOD2, SDHA, SDHB, PPP1CA, UQCR10, GOT1, PPP1R2, UQCR11, UQCRH, PPP1R1A, DLD, SDHD, IDH2, MDH2, MDH1, UQCRB	844	98	13588	3.9427410774736433	5.2604766532349245E-5	1.948374035665168E-6	3.805317919658435E-5
GOTERM_BP_FAT	GO:0051603~proteolysis involved in cellular protein catabolic process	68	6.165004533091569	2.254922224876425E-8	MKRN1, SENP6, ZNRF2, CUL3, BTBD1, MAP1LC3B, DDA1, PSENEN, UBE2I, UBE2J2, UBE2B, PSMA2, PJA2, PSMA6, UBE2K, BACE2, CLPP, PSMA3, UBE2M, UBC, UBE2W, SIAH2, AMFR, USP22, UBB, UBE2S, RAD23B, DERL1, APH1A, RAD23A, UBA5, NEDD8, SKP1A, ANAPC11, CDC34, PSMA7, EDEM1, STUB1, RBX1, UBE2R2, PSMB5, SUMO3, PSMB4, SUMO2, UBE2D3, SUMO1, PSMB7, PSMB6, PSMB1, UFM1, PSMB3, PSMB2, CACYBP, PPP2CB, RNF11, PCNP, MARCH7,…	844	534	13588	2.0501269148161954	5.481565751652706E-5	1.957753796077988E-6	3.965253464466301E-5
GOTERM_BP_FAT	GO:0009144~purine nucleoside triphosphate metabolic process	25	2.2665457842248413	2.2708989360097418E-8	ATP5D, ATP5E, ATP5B, ATP6AP1, ATP5G2, ATP6V1B2, ATP5G1, ATP5G3, ATP6V0E, ATP5L, ATP5H, ATP5J, ATP5J2, ATP5F1, ATP1A1, ATP6V1D, ATP6V1F, ATP6V1C1, ATP6V1A, ATP6V0E2, ATP2A2, NME1, ATP6V1E1, ATP5C1, ATP5A1	844	106	13588	3.797058034516677	5.52040299518497E-5	1.9036379725889674E-6	3.993348308695133E-5
GOTERM_BP_FAT	GO:0009152~purine ribonucleotide biosynthetic process	25	2.2665457842248413	2.7585486962324757E-8	ATP5D, ATP5E, ATP5B, ATP6AP1, ATP5G2, ATP6V1B2, ATP5G1, ATP5G3, ATP6V0E, ATP5L, ATP5H, ATP5J, ATP5J2, ATP5F1, ATP1A1, ATP6V1D, ATP6V1F, ATP6V1C1, ATP6V1A, ATP6V0E2, ATP2A2, NME1, ATP6V1E1, ATP5C1, ATP5A1	844	107	13588	3.7615715108296053	6.70580713429958E-5	2.235341496126253E-6	4.850874325557086E-5
GOTERM_BP_FAT	GO:0009141~nucleoside triphosphate metabolic process	26	2.357207615593835	2.770088510272308E-8	ATP5D, ATP5E, ATP5B, ATP6AP1, ATP5G2, ATP6V1B2, ATP5G1, ATP5G3, ATP6V0E, ATP5L, ATP5H, ATP5J, ATP5J2, ATP5F1, ATP1A1, ATP6V1D, ATP6V1F, ATP6V1C1, ATP6V1A, ATP6V0E2, ATP2A2, NME1, ATP6V1E1, ATP5C1, ATP5A1, DUT	844	115	13588	3.6398928497836387	6.733858536678294E-5	2.1722832118653557E-6	4.871166943143379E-5
GOTERM_BP_FAT	GO:0044257~cellular protein catabolic process	68	6.165004533091569	2.818275361049223E-8	MKRN1, SENP6, ZNRF2, CUL3, BTBD1, MAP1LC3B, DDA1, PSENEN, UBE2I, UBE2J2, UBE2B, PSMA2, PJA2, PSMA6, UBE2K, BACE2, CLPP, PSMA3, UBE2M, UBC, UBE2W, SIAH2, AMFR, USP22, UBB, UBE2S, RAD23B, DERL1, APH1A, RAD23A, UBA5, NEDD8, SKP1A, ANAPC11, CDC34, PSMA7, EDEM1, STUB1, RBX1, UBE2R2, PSMB5, SUMO3, PSMB4, SUMO2, UBE2D3, SUMO1, PSMB7, PSMB6, PSMB1, UFM1, PSMB3, PSMB2, CACYBP, PPP2CB, RNF11, PCNP, MARCH7,…	844	537	13588	2.038673691828395	6.850992799467548E-5	2.141006298916892E-6	4.955902900283249E-5
GOTERM_BP_FAT	GO:0045333~cellular respiration	18	1.6319129646418857	5.966975397536443E-8	NDUFA5, UQCRC1, NDUFB8, SUCLG1, NDUFA7, NDUFC2, SOD2, SDHA, SDHB, UQCR10, UQCR11, UQCRH, DLD, SDHD, IDH2, MDH2, MDH1, UQCRB	844	59	13588	4.91171981685276	1.450466560831698E-4	4.395662350109575E-6	1.0492850851528956E-4
GOTERM_BP_FAT	GO:0034613~cellular protein localization	45	4.0797824116047146	7.304931426232323E-8	ARL6IP1, SRP14, GRPEL1, YWHAZ, CLTA, STX7, CLTB, DERL1, AP2S1, TIMM17A, TIMM17B, SNX2, NAPA, TIMM13, RPL38, CLTC, CTNNB1, RAB7, COPB2, CDC42, TOMM7, SRPR, SH3GLB1, TOMM5, COPB1, TMED10, SAR1B, TPR, SAR1A, HSPA9, AP2M1, RAB2A, RAN, VTI1B, YWHAE, TIMM8B, YWHAH, BAX, TOMM20, YWHAQ, SRP72, RAB10, SRP9, SEC61G, SSR3	844	299	13588	2.423005595270174	1.7756712255445617E-4	5.223012520705339E-6	1.2845628187818647E-4
GOTERM_BP_FAT	GO:0070727~cellular macromolecule localization	45	4.0797824116047146	8.897980317405529E-8	ARL6IP1, SRP14, GRPEL1, YWHAZ, CLTA, STX7, CLTB, DERL1, AP2S1, TIMM17A, TIMM17B, SNX2, NAPA, TIMM13, RPL38, CLTC, CTNNB1, RAB7, COPB2, CDC42, TOMM7, SRPR, SH3GLB1, TOMM5, COPB1, TMED10, SAR1B, TPR, SAR1A, HSPA9, AP2M1, RAB2A, RAN, VTI1B, YWHAE, TIMM8B, YWHAH, BAX, TOMM20, YWHAQ, SRP72, RAB10, SRP9, SEC61G, SSR3	844	301	13588	2.4069058903182126	2.162865178818585E-4	6.180264078725628E-6	1.5646982159944756E-4
GOTERM_BP_FAT	GO:0043161~proteasomal ubiquitin-dependent protein catabolic process	13	1.1786038077969174	9.1947694209133E-8	RAD23B, DERL1, RAD23A, PCNP, STUB1, EDEM1, PSMB5, CUL3, HSP90B1, UBE2D3, PSMC5, PPP2CB, AMFR	844	30	13588	6.976461295418641	2.2349987514547198E-4	6.209004473123336E-6	1.6168881524780687E-4
GOTERM_BP_FAT	GO:0010498~proteasomal protein catabolic process	13	1.1786038077969174	9.1947694209133E-8	RAD23B, DERL1, RAD23A, PCNP, STUB1, EDEM1, PSMB5, CUL3, HSP90B1, UBE2D3, PSMC5, PPP2CB, AMFR	844	30	13588	6.976461295418641	2.2349987514547198E-4	6.209004473123336E-6	1.6168881524780687E-4
GOTERM_BP_FAT	GO:0009259~ribonucleotide metabolic process	26	2.357207615593835	1.5657589496674276E-7	ATP5D, ATP5E, ATP5B, ATP6AP1, ATP5G2, ATP6V1B2, ATP5G1, ATP5G3, ATP6V0E, ATP5L, ATP5H, ATP5J, ATP5J2, ATP5F1, ATP1A1, ATP6V1D, ATP6V1F, ATP6V1C1, ATP6V1A, ATP6V0E2, ATP2A2, NME1, ATP6V1E1, ATP5C1, ATP5A1, PRPS1	844	125	13588	3.3487014218009477	3.8056359763727343E-4	1.0287407363751555E-5	2.753365115681916E-4
GOTERM_BP_FAT	GO:0009150~purine ribonucleotide metabolic process	25	2.2665457842248413	2.347027446543692E-7	ATP5D, ATP5E, ATP5B, ATP6AP1, ATP5G2, ATP6V1B2, ATP5G1, ATP5G3, ATP6V0E, ATP5L, ATP5H, ATP5J, ATP5J2, ATP5F1, ATP1A1, ATP6V1D, ATP6V1F, ATP6V1C1, ATP6V1A, ATP6V0E2, ATP2A2, NME1, ATP6V1E1, ATP5C1, ATP5A1	844	119	13588	3.3822533752837627	5.703996994861349E-4	1.5014688312220414E-5	4.1272121195090605E-4
GOTERM_BP_FAT	GO:0044271~nitrogen compound biosynthetic process	44	3.9891205802357206	2.6571511765885393E-7	ATP5D, ATP5E, HPRT, ATP5B, ATP6AP1, ASNSD1, ASNS, ATP5G2, RORA, ATP5G1, ATP6V1B2, ATP5G3, CMPK1, GCH1, ATP6V0E, GOT1, ATP5L, ATP5H, ATP5J, ODC1, ATP5J2, HSP90AA1, MOCS2, PCBD2, PCBD1, ATP5F1, QDPR, ATP1A1, ATP6V1D, APRT, ATP6V1F, ATP6V1C1, ATP6V1A, GLUL, ATP6V0E2, ATP2A2, RFK, NME1, ATP6V1E1, PHGDH, ATP5C1, MAT2B, ATP5A1, PRPS1	844	302	13588	2.3456263143027525	6.457449538440629E-4	1.6562774038719752E-5	4.672558787000014E-4
GOTERM_BP_FAT	GO:0006886~intracellular protein transport	41	3.71713508612874	4.321661490686287E-7	ARL6IP1, SRP14, GRPEL1, YWHAZ, CLTA, STX7, CLTB, DERL1, AP2S1, TIMM17A, TIMM17B, SNX2, NAPA, TIMM13, RPL38, CLTC, RAB7, COPB2, TOMM7, SRPR, TOMM5, COPB1, TMED10, SAR1B, TPR, SAR1A, HSPA9, AP2M1, RAB2A, RAN, VTI1B, YWHAE, TIMM8B, YWHAH, TOMM20, YWHAQ, SRP72, RAB10, SEC61G, SRP9, SSR3	844	276	13588	2.3915962634796344	0.0010500444525474162	2.6264558466770893E-5	7.59956365192771E-4
GOTERM_BP_FAT	GO:0006163~purine nucleotide metabolic process	29	2.629193109700816	5.343903935175389E-7	ATP5D, ATP5E, HPRT, ATP5B, ATP6AP1, ATP5G2, ATP5G1, RORA, ATP6V1B2, ATP5G3, ATP6V0E, ATP5L, ATP5H, ATP5J, ATP5J2, ATP5F1, ATP1A1, ATP6V1D, ATP6V1F, ATP6V1C1, ATP6V1A, ATP6V0E2, ATP2A2, NME1, ATP6V1E1, PDE5A, ATP5C1, ATP5A1, GUK1	844	160	13588	2.9180390995260663	0.0012982599241698756	3.1684946648180556E-5	9.397150555034983E-4
GOTERM_BP_FAT	GO:0006164~purine nucleotide biosynthetic process	26	2.357207615593835	9.65723053648037E-7	ATP5D, ATP5E, HPRT, ATP5B, ATP6AP1, ATP5G2, ATP6V1B2, ATP5G1, ATP5G3, ATP6V0E, ATP5L, ATP5H, ATP5J, ATP5J2, ATP5F1, ATP1A1, ATP6V1D, ATP6V1F, ATP6V1C1, ATP6V1A, ATP6V0E2, ATP2A2, NME1, ATP6V1E1, ATP5C1, ATP5A1	844	137	13588	3.0553845089424705	0.0023449202459726592	5.58954348631735E-5	0.0016981990283659876
GOTERM_BP_FAT	GO:0006413~translational initiation	13	1.1786038077969174	1.8133186866548103E-6	EIF3C, EIF3D, EIF3A, EIF4E, EIF3G, EIF3H, EIF3E, EIF3F, EIF5, EIF3K, EIF1B, EIF1, DENR	844	38	13588	5.507732601646295	0.004398479951870371	1.0251059947508079E-4	0.0031886516289714173
GOTERM_BP_FAT	GO:0022904~respiratory electron transport chain	11	0.9972801450589301	3.767624322709853E-6	NDUFA5, UQCR10, UQCR11, UQCRC1, NDUFB8, UQCRH, NDUFA7, DLD, NDUFC2, UQCRB, SOD2	844	28	13588	6.324813811780636	0.009117295082444299	2.0813997183943833E-4	0.006625116055214431
GOTERM_BP_FAT	GO:0034404~nucleobase, nucleoside and nucleotide biosynthetic process	29	2.629193109700816	5.2926067022653575E-6	ATP5D, ATP5E, HPRT, ATP5B, ATP6AP1, ATP5G2, ATP5G1, ATP6V1B2, ATP5G3, CMPK1, ATP6V0E, ATP5L, ATP5H, ATP5J, ATP5J2, ATP5F1, ATP1A1, ATP6V1D, ATP6V1F, APRT, ATP6V1C1, ATP6V1A, ATP6V0E2, ATP2A2, NME1, ATP6V1E1, ATP5C1, ATP5A1, PRPS1	844	179	13588	2.6083031057216233	0.012783943170446954	2.8587826105264114E-4	0.009306578157819434
GOTERM_BP_FAT	GO:0034654~nucleobase, nucleoside, nucleotide and nucleic acid biosynthetic process	29	2.629193109700816	5.2926067022653575E-6	ATP5D, ATP5E, HPRT, ATP5B, ATP6AP1, ATP5G2, ATP5G1, ATP6V1B2, ATP5G3, CMPK1, ATP6V0E, ATP5L, ATP5H, ATP5J, ATP5J2, ATP5F1, ATP1A1, ATP6V1D, ATP6V1F, APRT, ATP6V1C1, ATP6V1A, ATP6V0E2, ATP2A2, NME1, ATP6V1E1, ATP5C1, ATP5A1, PRPS1	844	179	13588	2.6083031057216233	0.012783943170446954	2.8587826105264114E-4	0.009306578157819434
GOTERM_BP_FAT	GO:0042773~ATP synthesis coupled electron transport	9	0.8159564823209429	5.315264640371025E-6	UQCR10, UQCR11, UQCRC1, NDUFB8, UQCRH, NDUFA7, DLD, NDUFC2, UQCRB	844	18	13588	8.049763033175356	0.012838319250931596	2.8086147888362056E-4	0.00934641837083694
GOTERM_BP_FAT	GO:0008380~RNA splicing	31	2.8105167724388034	6.52459307494373E-6	NCBP2, PPP4R2, STRAP, SNRPD3, LSM6, CWC15, SNRPD2, ZCRB1, WBP11, SF3B5, WBP4, NAA38, YBX1, HNRNPK, RBM8A, HNRNPF, U2AF1, SRRM1, HNRNPC, DDX41, GEMIN7, PRPF40A, BCAS2, MAGOH, SNRPB, SYF2, THOC7, PHF5A, SNRNP27, SNRPE, TXNL4A	844	201	13588	2.48301148287001	0.015736208938157414	3.3741832778932945E-4	0.011472799413225765
GOTERM_BP_FAT	GO:0042775~mitochondrial ATP synthesis coupled electron transport	8	0.7252946509519492	8.057510272574619E-6	UQCR10, UQCR11, UQCRC1, NDUFB8, UQCRH, DLD, NDUFC2, UQCRB	844	14	13588	9.199729180771836	0.019397290228253983	4.079977126933976E-4	0.014168090331478922
GOTERM_BP_FAT	GO:0009165~nucleotide biosynthetic process	28	2.5385312783318223	9.038994652361962E-6	ATP5D, ATP5E, HPRT, ATP5B, ATP6AP1, ATP5G2, ATP5G1, ATP6V1B2, ATP5G3, CMPK1, ATP6V0E, ATP5L, ATP5H, ATP5J, ATP5J2, ATP5F1, ATP1A1, ATP6V1D, ATP6V1F, ATP6V1C1, ATP6V1A, ATP6V0E2, ATP2A2, NME1, ATP6V1E1, ATP5C1, ATP5A1, PRPS1	844	174	13588	2.5907283325162065	0.021734227958277397	4.48346305823244E-4	0.0158937743943377
GOTERM_BP_FAT	GO:0019941~modification-dependent protein catabolic process	58	5.258386219401632	9.24122496482385E-6	MKRN1, SENP6, ZNRF2, CUL3, MAP1LC3B, BTBD1, DDA1, UBE2I, UBE2J2, UBE2B, PSMA2, PJA2, PSMA6, UBE2K, PSMA3, UBE2M, UBC, UBE2W, SIAH2, AMFR, USP22, UBB, UBE2S, RAD23B, DERL1, RAD23A, UBA5, NEDD8, SKP1A, ANAPC11, CDC34, PSMA7, STUB1, EDEM1, RBX1, UBE2R2, PSMB5, SUMO3, SUMO2, UBE2D3, SUMO1, UFM1, CACYBP, PPP2CB, RNF11, PCNP, MARCH7, UBE2L3, MARCH5, UBE2Q1, UBL5, UBE2E3, HSP90B1, PSMC5, RNF7, KCMF1, OT…	844	508	13588	1.8381348658431915	0.022215051019255916	4.4920950906512935E-4	0.01624934011589252
GOTERM_BP_FAT	GO:0043632~modification-dependent macromolecule catabolic process	58	5.258386219401632	9.24122496482385E-6	MKRN1, SENP6, ZNRF2, CUL3, MAP1LC3B, BTBD1, DDA1, UBE2I, UBE2J2, UBE2B, PSMA2, PJA2, PSMA6, UBE2K, PSMA3, UBE2M, UBC, UBE2W, SIAH2, AMFR, USP22, UBB, UBE2S, RAD23B, DERL1, RAD23A, UBA5, NEDD8, SKP1A, ANAPC11, CDC34, PSMA7, STUB1, EDEM1, RBX1, UBE2R2, PSMB5, SUMO3, SUMO2, UBE2D3, SUMO1, UFM1, CACYBP, PPP2CB, RNF11, PCNP, MARCH7, UBE2L3, MARCH5, UBE2Q1, UBL5, UBE2E3, HSP90B1, PSMC5, RNF7, KCMF1, OT…	844	508	13588	1.8381348658431915	0.022215051019255916	4.4920950906512935E-4	0.01624934011589252
GOTERM_BP_FAT	GO:0006397~mRNA processing	35	3.1731640979147784	3.469790422797262E-5	NCBP2, PPP4R2, STRAP, SNRPD3, LSM6, CWC15, SNRPD2, ZCRB1, WBP11, SF3B5, WBP4, NAA38, YBX1, HNRNPK, RBM8A, PCBP1, GPX4, HNRNPF, U2AF1, SRRM1, HNRNPC, DDX41, GEMIN7, PRPF40A, BCAS2, MAGOH, PAPOLA, SNRPB, SYF2, THOC7, PHF5A, SNRNP27, SNRPE, TXNL4A, SSU72	844	262	13588	2.1507000470315836	0.08089238980994029	0.0016525950879602291	0.060998303409876
GOTERM_BP_FAT	GO:0006417~regulation of translation	19	1.7225747960108795	3.7952103946391186E-5	NCBP2, SRP14, PAIP2, MAGOH, EIF5A, CDK4, EIF4G2, PPP1CA, EIF4EBP1, EIF4G3, EIF4E, RBM8A, EIF2S1, KRT7, EIF3K, NGDN, PPP1R15A, SRP9, SERP1	844	100	13588	3.0589099526066352	0.08813499025919136	0.001772721398811794	0.0667173288250722
GOTERM_BP_FAT	GO:0010608~posttranscriptional regulation of gene expression	24	2.175883952855848	3.996794799440549E-5	NCBP2, SRP14, PAIP2, MAGOH, RBM3, EIF5A, CDK4, PTEN, NCKAP1, EIF4G2, PPP1CA, EIF4G3, EIF4EBP1, EIF4E, RBM8A, EIF2S1, KRT7, SND1, TBRG1, EIF3K, NGDN, PPP1R15A, SRP9, SERP1	844	148	13588	2.6107339567055203	0.09259284199990259	0.0018316040210247797	0.07025987707413028
GOTERM_BP_FAT	GO:0008064~regulation of actin polymerization or depolymerization	13	1.1786038077969174	4.076679134305458E-5	ARPC1A, ACTR3, PFN1, ARPC3, ARPC2, CAPZA2, ARPC5L, RAC1, CFL1, RDX, ARPC5, CAPZB, DSTN	844	50	13588	4.185876777251185	0.09435337702130075	0.00183361483141109	0.0716636935320536
GOTERM_BP_FAT	GO:0006613~cotranslational protein targeting to membrane	6	0.543970988213962	4.3455494116248904E-5	ARL6IP1, SRP14, SRPR, SRP72, SRP9, SSR3	844	8	13588	12.074644549763033	0.10025384153369932	0.0019189310673698445	0.07638844469829431
GOTERM_BP_FAT	GO:0030832~regulation of actin filament length	13	1.1786038077969174	5.0337740346211795E-5	ARPC1A, ACTR3, PFN1, ARPC3, ARPC2, CAPZA2, ARPC5L, RAC1, CFL1, RDX, ARPC5, CAPZB, DSTN	844	51	13588	4.103800762010965	0.11518272730729995	0.002182866339286882	0.08848138426519325
GOTERM_BP_FAT	GO:0006915~apoptosis	52	4.71441523118767	5.0359321073633375E-5	ITGB3BP, HTATIP2, BNIP3, EIF5A, PTEN, CTNNB1, BAG5, CLPTM1L, RAD21, BAG1, PAK2, 4930453N24RIK, DAP, CYCS, NDUFA13, TAF10, KRT18, GADD45G, SIAH2, PDCD6IP, PPP1R15A, SIVA1, FKBP8, RRAGA, TRIB3, ITM2B, FIS1, SH3GLB1, SQSTM1, KRT8, MTCH1, DAD1, TRP53INP1, DIABLO, PHLDA3, DNAJA3, PDCD10, TM2D1, AIMP1, TMBIM6, SRA1, RPS6, SOD1, SOD2, VDAC1, RNF7, BAX, BNIP3L, CYFIP2, FAF1, PDCD5, PDCD6	844	465	13588	1.8003771084951332	0.11522914837276921	0.0021455300041796077	0.08851930204417657
GOTERM_BP_FAT	GO:0016192~vesicle-mediated transport	52	4.71441523118767	5.264465308986063E-5	CLTA, CLTB, SYT4, CHMP5, AP2S1, USE1, TRAPPC2L, CLTC, CTNNB1, CDC42, COPB2, CD47, GOLGA7, PICALM, COPB1, TRAPPC6B, SAR1B, KDELR1, SAR1A, KDELR2, GOLT1B, SIRPA, YIF1A, ERGIC3, NME1, VAMP8, 0610009B22RIK, LRP11, RAB5A, VAMP4, VAMP2, EPN1, COPE, RAB3A, CPLX2, STX7, SNX17, NAPA, ARF5, LMAN1, MIA3, TMED2, RAC1, SEC22B, TMED10, AP2M1, RAB2A, GABARAPL2, GARS, ARF1, ARF3, ARF4	844	466	13588	1.7965136383052294	0.12013124131384423	0.002204162439380819	0.09253460026935612
GOTERM_BP_FAT	GO:0016071~mRNA metabolic process	38	3.445149592021759	5.639543493987301E-5	NCBP2, PPP4R2, STRAP, LSM6, SNRPD3, CWC15, ZCRB1, SNRPD2, WBP11, SF3B5, WBP4, NAA38, YBX1, AUH, HNRNPK, DNAJB11, RBM8A, PCBP1, GPX4, HNRNPF, EIF3E, U2AF1, SRRM1, HNRNPC, DDX41, GEMIN7, PRPF40A, BCAS2, MAGOH, PAPOLA, SNRPB, SYF2, THOC7, PHF5A, SNRNP27, SNRPE, TXNL4A, SSU72	844	302	13588	2.0257681805341954	0.12811798516433315	0.0023210508017813547	0.09912434466474718
GOTERM_BP_FAT	GO:0007264~small GTPase mediated signal transduction	34	3.0825022665457844	6.009099145678088E-5	RAB3A, GRB2, RAB5C, ARF5, RAB7, CDC42, ARHGAP5, HMOX1, RAC1, RHOA, RAB11A, RALA, DNAJA3, RAB21, ARHGDIA, RAB2A, ARL1, GDI2, ARL3, RAB18, ARF1, RASGRF1, ARF3, RAB22A, ARF4, RAB5A, RAB14, YWHAQ, RHEB, RAP1A, ARL8A, RAP1B, ARL8B, RAB10	844	258	13588	2.1216429699842023	0.13591625646672234	0.0024317982012210804	0.10561666281004856
GOTERM_BP_FAT	GO:0032956~regulation of actin cytoskeleton organization	14	1.2692656391659112	6.235115091057531E-5	CAPZA2, RDX, ARPC5, CAPZB, DSTN, ACTR3, ARPC1A, PFN1, ARPC3, ARPC2, ARPC5L, RAC1, CFL1, RHOA	844	60	13588	3.7565560821484993	0.14065118938998267	0.0024818392877540285	0.10958709309421
GOTERM_BP_FAT	GO:0032970~regulation of actin filament-based process	14	1.2692656391659112	7.480259378909315E-5	CAPZA2, RDX, ARPC5, CAPZB, DSTN, ACTR3, ARPC1A, PFN1, ARPC3, ARPC2, ARPC5L, RAC1, CFL1, RHOA	844	61	13588	3.6949731955559013	0.16627519998887874	0.002928797954100615	0.13145791938311557
GOTERM_BP_FAT	GO:0006518~peptide metabolic process	11	0.9972801450589301	7.693994615098033E-5	PCSK1, GCLC, SEC11C, GPX4, SPCS3, SPCS1, SPCS2, SOD1, GCLM, GSTP1, SOD2	844	38	13588	4.660389124469942	0.1705962459238034	0.002964615947289917	0.13521170176812314
GOTERM_BP_FAT	GO:0006979~response to oxidative stress	17	1.5412511332728922	7.735111225913901E-5	GCLC, ATOX1, PRDX2, SOD1, GCLM, PRDX1, PARK7, DDIT3, SOD2, PSMB5, PRDX6, HMOX1, GPX4, PPP2CB, PRNP, NDUFS2, SRXN1	844	87	13588	3.1458844037696787	0.171424921850988	0.002933934870639865	0.13593380800642763
GOTERM_BP_FAT	GO:0012501~programmed cell death	52	4.71441523118767	7.749590677150625E-5	ITGB3BP, HTATIP2, BNIP3, EIF5A, PTEN, CTNNB1, BAG5, CLPTM1L, RAD21, BAG1, PAK2, 4930453N24RIK, DAP, CYCS, NDUFA13, TAF10, KRT18, GADD45G, SIAH2, PDCD6IP, PPP1R15A, SIVA1, FKBP8, RRAGA, TRIB3, ITM2B, FIS1, SH3GLB1, SQSTM1, KRT8, MTCH1, DAD1, TRP53INP1, DIABLO, PHLDA3, DNAJA3, PDCD10, TM2D1, AIMP1, TMBIM6, SRA1, RPS6, SOD1, SOD2, VDAC1, RNF7, BAX, BNIP3L, CYFIP2, FAF1, PDCD5, PDCD6	844	473	13588	1.7699267557087464	0.17171654776662226	0.002894262746550691	0.13618810070350484
GOTERM_BP_FAT	GO:0006984~ER-nuclear signaling pathway	9	0.8159564823209429	8.897242167006044E-5	DERL1, ATP2A2, VAPB, CCDC47, HSPA5, ERO1L, PPP1R15A, DDIT3, SERP1	844	25	13588	5.7958293838862565	0.19450765486787958	0.0032719321867407114	0.15634157634906165
GOTERM_BP_FAT	GO:0006986~response to unfolded protein	13	1.1786038077969174	9.157629340226317E-5	HERPUD1, DERL1, HSP90AA1, VAPB, EDEM1, MANF, DDIT3, ERP44, ERO1L, DNAJC3, PPP1R15A, UBXN4, SERP1	844	54	13588	3.8758118307881344	0.19959078498829264	0.0033173534929825665	0.16091360352772366
GOTERM_BP_FAT	GO:0006511~ubiquitin-dependent protein catabolic process	22	1.9945602901178603	1.5871114044814603E-4	RAD23B, DERL1, RAD23A, PCNP, SKP1A, PSMA7, EDEM1, STUB1, RBX1, PSMB5, PSMA2, CUL3, UBE2D3, HSP90B1, PSMC5, PSMA6, PSMA3, PPP2CB, RNF11, SIAH2, AMFR, USP22	844	141	13588	2.511982790494437	0.32013253428867616	0.00565830472626383	0.278724662557539
GOTERM_BP_FAT	GO:0006122~mitochondrial electron transport, ubiquinol to cytochrome c	5	0.45330915684496825	1.9948436648998055E-4	UQCR10, UQCR11, UQCRC1, UQCRH, UQCRB	844	6	13588	13.416271721958925	0.38429964531233163	0.0070042661540237194	0.3502112297566029
GOTERM_BP_FAT	GO:0008219~cell death	53	4.805077062556664	2.3228592713570614E-4	ITGB3BP, HTATIP2, HPRT, EIF5A, BNIP3, PTEN, CTNNB1, BAG5, CLPTM1L, RAD21, BAG1, PAK2, 4930453N24RIK, DAP, CYCS, NDUFA13, TAF10, KRT18, GADD45G, SIAH2, PDCD6IP, PPP1R15A, SIVA1, FKBP8, RRAGA, TRIB3, ITM2B, FIS1, SH3GLB1, SQSTM1, KRT8, MTCH1, DAD1, DIABLO, TRP53INP1, PHLDA3, DNAJA3, PDCD10, AIMP1, TM2D1, TMBIM6, SRA1, SOD1, RPS6, SOD2, VDAC1, RNF7, BAX, BNIP3L, CYFIP2, FAF1, PDCD5, PDCD6	844	507	13588	1.6829879319853798	0.43149927099234786	0.00803543735746548	0.40768621263029825
GOTERM_BP_FAT	GO:0006612~protein targeting to membrane	8	0.7252946509519492	2.5820474504078324E-4	ARL6IP1, SRP14, SRPR, SRP72, TIMM13, TIMM8B, SRP9, SSR3	844	22	13588	5.854373115036623	0.46622281633601104	0.008802951688457461	0.4530791210547447
GOTERM_BP_FAT	GO:0051789~response to protein stimulus	16	1.4505893019038985	2.704728260747042E-4	HERPUD1, DERL1, HSP90AA1, VAPB, EDEM1, MANF, DDIT3, ERP44, ID2, EIF4A2, ERO1L, ID3, DNAJC3, PPP1R15A, UBXN4, SERP1	844	87	13588	2.9608323800185214	0.48191107252517995	0.009091866422027306	0.4745580139778549
GOTERM_BP_FAT	GO:0006396~RNA processing	47	4.2611060743427025	2.983595428609941E-4	NCBP2, PPP4R2, STRAP, LSM6, RBM3, SNRPD3, CWC15, ZCRB1, SNRPD2, WBP11, SF3B5, WBP4, NAA38, YBX1, EBNA1BP2, IMP3, HNRNPK, RBM8A, PCBP1, GPX4, HNRNPF, U2AF1, SRRM1, HNRNPC, RPL10A, DDX41, GEMIN7, PRPF40A, BCAS2, RRP1, EXOSC4, MAGOH, EXOSC5, RPS6, NOP10, RSL1D1, PAPOLA, RPS14, SNRPB, SYF2, THOC7, PHF5A, POP5, SNRNP27, SNRPE, TXNL4A, SSU72	844	437	13588	1.7315279750995045	0.5158789363851258	0.009888052537556868	0.5233656748466542
GOTERM_BP_FAT	GO:0030833~regulation of actin filament polymerization	11	0.9972801450589301	3.496561997161278E-4	ACTR3, ARPC1A, PFN1, ARPC3, ARPC2, ARPC5L, CAPZA2, RAC1, RDX, ARPC5, CAPZB	844	45	13588	3.9354397051079513	0.5726546722607819	0.011422944370827581	0.6130867406847984
GOTERM_BP_FAT	GO:0051186~cofactor metabolic process	25	2.2665457842248413	3.730895424526441E-4	GCLC, TALDO1, MOCS2, SUCLG1, SOD1, GCLM, HIBADH, GCH1, SOD2, SDHA, ISCU, NFU1, HMOX2, SDHB, MTHFD2, PGLS, COQ2, GPX4, HMOX1, SDHD, IDH2, SCP2, MDH2, GSTP1, MDH1	844	182	13588	2.2114733607624606	0.5963269102200293	0.012022477662876452	0.654047724118989
GOTERM_BP_FAT	GO:0016265~death	53	4.805077062556664	4.1133314316442313E-4	ITGB3BP, HTATIP2, HPRT, EIF5A, BNIP3, PTEN, CTNNB1, BAG5, CLPTM1L, RAD21, BAG1, PAK2, 4930453N24RIK, DAP, CYCS, NDUFA13, TAF10, KRT18, GADD45G, SIAH2, PDCD6IP, PPP1R15A, SIVA1, FKBP8, RRAGA, TRIB3, ITM2B, FIS1, SH3GLB1, SQSTM1, KRT8, MTCH1, DAD1, DIABLO, TRP53INP1, PHLDA3, DNAJA3, PDCD10, AIMP1, TM2D1, TMBIM6, SRA1, SOD1, RPS6, SOD2, VDAC1, RNF7, BAX, BNIP3L, CYFIP2, FAF1, PDCD5, PDCD6	844	519	13588	1.644074916216932	0.6321781583213095	0.013073741446446907	0.7208625291313275
GOTERM_BP_FAT	GO:0010942~positive regulation of cell death	31	2.8105167724388034	4.510066148952766E-4	SIVA1, HTATIP2, PDIA3, RRAGA, BNIP3, ITM2B, PRDX1, PTEN, GCH1, SERINC3, SH3GLB1, HMOX1, MTCH1, TRP53INP1, DIABLO, NDUFS3, PHLDA3, TEX261, CEBPB, TM2D1, CYCS, NDUFA13, DDIT3, CDKN1A, EI24, RNF7, NUPR1, BAX, BNIP3L, ID3, FAF1	844	252	13588	1.9804972541939365	0.6660100567009528	0.014141195578398214	0.7901306512171469
GOTERM_BP_FAT	GO:0042542~response to hydrogen peroxide	8	0.7252946509519492	4.6982767742796477E-4	GPX4, PPP2CB, PRDX2, SOD1, PRDX1, DDIT3, PARK7, SOD2	844	24	13588	5.366508688783571	0.6809538369754372	0.01453966669637241	0.8229754484827323
GOTERM_BP_FAT	GO:0006732~coenzyme metabolic process	21	1.9038984587488668	5.237212652381508E-4	TALDO1, MOCS2, GCLC, SUCLG1, SOD1, GCLM, HIBADH, GCH1, SOD2, SDHA, MTHFD2, SDHB, PGLS, COQ2, GPX4, SDHD, IDH2, SCP2, MDH2, GSTP1, MDH1	844	143	13588	2.3642660656878665	0.7201495440556306	0.015991016063149233	0.9169688916929597
GOTERM_BP_FAT	GO:0051187~cofactor catabolic process	9	0.8159564823209429	5.872584343974557E-4	SDHA, SDHB, HMOX2, SUCLG1, HMOX1, SDHD, IDH2, MDH2, MDH1	844	32	13588	4.527991706161138	0.760222677846139	0.017692180205059915	1.0276733716427566
GOTERM_BP_FAT	GO:0019725~cellular homeostasis	38	3.445149592021759	7.093838253775194E-4	GLRX3, GLRX5, GCLC, FTL1, PDIA3, ATOX1, TXN2, GNA11, PRDX5, BNIP3, PDIA6, FKBP1A, PRDX2, TXN1, PDIA4, GCLM, PRDX1, CKB, MT2, MT1, GLRX, TXNL1, P4HB, SOD1, TECR, PARK7, DDIT3, SOD2, ERP44, TXNDC17, ATP2A2, PRDX6, GNB1, BAX, NUCB2, DLD, COMMD1, PRNP	844	343	13588	1.783620963619029	0.8218490473362705	0.021072630485972188	1.2401319700736324
GOTERM_BP_FAT	GO:0034976~response to endoplasmic reticulum stress	8	0.7252946509519492	8.008079339341313E-4	DERL1, VAPB, CCDC47, HSPA5, ERO1L, PPP1R15A, DDIT3, SERP1	844	26	13588	4.953700328107911	0.8573760732571198	0.023470712245298064	1.3988986780363977
GOTERM_BP_FAT	GO:0043068~positive regulation of programmed cell death	30	2.7198549410698094	8.46456508105276E-4	SIVA1, HTATIP2, PDIA3, BNIP3, ITM2B, PRDX1, PTEN, GCH1, SERINC3, SH3GLB1, HMOX1, MTCH1, TRP53INP1, DIABLO, NDUFS3, PHLDA3, TEX261, CEBPB, TM2D1, CYCS, NDUFA13, DDIT3, CDKN1A, EI24, RNF7, NUPR1, BAX, BNIP3L, ID3, FAF1	844	250	13588	1.9319431279620853	0.8723683827765669	0.024497441185012847	1.478081660325048
GOTERM_BP_FAT	GO:0007005~mitochondrion organization	16	1.4505893019038985	8.923912759121824E-4	RAB3A, GRPEL1, BNIP3, TIMM13, SDHAF1, TIMM8B, SOD2, FIS1, RNF7, MRPL15, TOMM5, SH3GLB1, BAX, MRPL17, TOMM20, DNAJA3	844	97	13588	2.6555919284702205	0.8858648203012417	0.025506820354837423	1.5577005394188825
GOTERM_BP_FAT	GO:0065003~macromolecular complex assembly	37	3.3544877606527654	0.0010736304250444878	HPRT, CAPZA2, FKBP4, NAP1L1, H2-D1, H1FX, TSPYL4, CALR, SDHAF1, EIF3D, EIF3A, PICALM, SET, H2AFV, GTF2A2, H2AFZ, H2AFY, TUBA1B, CUTA, HIST1H2BC, PCBD2, HIST1H1C, PCBD1, RPL24, H2AFJ, TAF6L, MBD2, ANXA5, TAF10, PSMG1, TAF12, TBCA, RPS14, BAX, H3F3A, ATPIF1, H3F3B, PRNP	844	338	13588	1.7623741551922378	0.9265681601682999	0.030255190726672154	1.8712512566269823
GOTERM_BP_FAT	GO:0048193~Golgi vesicle transport	11	0.9972801450589301	0.0011696789958459178	GABARAPL2, GOLGA7, COPB1, 0610009B22RIK, USE1, TRAPPC2L, TMED10, SEC22B, LMAN1, COPE, ERGIC3	844	52	13588	3.4056689755741885	0.9418746807063398	0.032541921892060954	2.037036898419131
GOTERM_BP_FAT	GO:0000302~response to reactive oxygen species	9	0.8159564823209429	0.001355291596887052	PRDX6, GPX4, PPP2CB, PRDX2, SOD1, PRDX1, DDIT3, PARK7, SOD2	844	36	13588	4.024881516587678	0.9630041132100958	0.0371868934691898	2.3566672471005523
GOTERM_BP_FAT	GO:0006605~protein targeting	19	1.7225747960108795	0.0014334091100186462	ARL6IP1, SRP14, GRPEL1, YWHAZ, RAN, TIMM13, RPL38, YWHAE, TIMM8B, TOMM5, SRPR, TOMM20, YWHAQ, SRP72, TPR, SRP9, SEC61G, HSPA9, SSR3	844	133	13588	2.2999322951929586	0.9694110784633357	0.03885147925168486	2.490893596036292
GOTERM_BP_FAT	GO:0010941~regulation of cell death	54	4.895738893925658	0.0015218556575066385	BMI1, HTATIP2, PDIA3, BNIP3, PRDX2, PRDX1, PTEN, ZFP91, BAG1, HMOX1, TPT1, RHOA, NDUFS3, CYCS, NDUFA13, CTNNA1, UBE2B, DDIT3, BTG1, PRNP, SIVA1, GCLC, RRAGA, ITM2B, GCLM, GCH1, SERINC3, SH3GLB1, MTCH1, PPP2CB, DAD1, TRP53INP1, DIABLO, PHLDA3, TEX261, SCG2, CEBPB, TM2D1, TMBIM6, SOD1, RPS6, SOD2, ATF5, EI24, CDKN1A, YWHAH, RNF7, NUPR1, BAX, BNIP3L, CFDP1, FAF1, ID3, PDCD6	844	563	13588	1.5441818962396772	0.9753369502041568	0.04074712416412274	2.6426578673651613
GOTERM_BP_FAT	GO:0010035~response to inorganic substance	15	1.3599274705349047	0.0015335290879497114	CUTA, GCLC, PRDX2, SOD1, PRDX1, PARK7, DDIT3, SOD2, PRDX6, GPX4, PPP2CB, MT2, MT1, PRNP, PDCD6	844	92	13588	2.624922728209355	0.9760280442874968	0.04060664703681671	2.6626715039359428
GOTERM_BP_FAT	GO:0043254~regulation of protein complex assembly	12	1.087941976427924	0.00201399306932988	ACTR3, ARPC1A, PFN1, ARPC3, ARPC2, ARPC5L, CAPZA2, RAC1, RDX, FAF1, ARPC5, CAPZB	844	65	13588	2.9722201968647464	0.9925605179801668	0.052432057953630484	3.4830497443655073
GOTERM_BP_FAT	GO:0043067~regulation of programmed cell death	53	4.805077062556664	0.0022668467717341582	BMI1, HTATIP2, PDIA3, BNIP3, PRDX2, PRDX1, PTEN, ZFP91, BAG1, HMOX1, TPT1, RHOA, NDUFS3, CYCS, NDUFA13, CTNNA1, UBE2B, DDIT3, BTG1, PRNP, SIVA1, GCLC, ITM2B, GCLM, GCH1, SERINC3, SH3GLB1, MTCH1, PPP2CB, DAD1, TRP53INP1, DIABLO, PHLDA3, TEX261, SCG2, CEBPB, TM2D1, TMBIM6, SOD1, RPS6, SOD2, ATF5, EI24, CDKN1A, YWHAH, RNF7, NUPR1, BAX, BNIP3L, CFDP1, FAF1, ID3, PDCD6	844	560	13588	1.5237051455653352	0.9959819554241414	0.05820434589252288	3.9121667345984545
GOTERM_BP_FAT	GO:0006099~tricarboxylic acid cycle	7	0.6346328195829556	0.002269979251707934	SDHA, SDHB, SUCLG1, SDHD, IDH2, MDH2, MDH1	844	23	13588	4.899855759324129	0.9960125059012039	0.05767421305283549	3.917471552254159
GOTERM_BP_FAT	GO:0043933~macromolecular complex subunit organization	38	3.445149592021759	0.002384083177211317	HPRT, CAPZA2, FKBP4, NAP1L1, H2-D1, H1FX, TSPYL4, CALR, SDHAF1, EIF3D, EIF3A, PICALM, SET, H2AFV, GTF2A2, H2AFZ, H2AFY, TUBA1B, CUTA, HIST1H2BC, PCBD2, HIST1H1C, PCBD1, RPL24, H2AFJ, TAF6L, ETF1, MBD2, ANXA5, TAF10, PSMG1, TAF12, TBCA, RPS14, BAX, H3F3A, ATPIF1, H3F3B, PRNP	844	367	13588	1.666980900603071	0.9969803849631103	0.05986336984577034	4.110517024912563
GOTERM_BP_FAT	GO:0032271~regulation of protein polymerization	11	0.9972801450589301	0.0024128990335922727	ACTR3, ARPC1A, PFN1, ARPC3, ARPC2, ARPC5L, CAPZA2, RAC1, RDX, ARPC5, CAPZB	844	57	13588	3.106926082979961	0.9971851482844267	0.059947381701692226	4.159210927671364
GOTERM_BP_FAT	GO:0032268~regulation of cellular protein metabolic process	31	2.8105167724388034	0.0024458882912461732	NCBP2, SRP14, HMGB1, GCLC, AURKAIP1, EIF5A, FKBP1A, STUB1, ZFP91, EIF4EBP1, NDUFS4, RBM8A, KRT7, EIF3K, PAIP2, MAGOH, CDK4, UBE2B, YWHAE, EIF4G2, PPP1CA, EIF4G3, EIF4E, EIF2S1, BAX, PRKAR1A, NGDN, VPS28, PPP1R15A, SRP9, SERP1	844	280	13588	1.782447528774543	0.997402583248424	0.06012923257740299	4.214928537282658
GOTERM_BP_FAT	GO:0042981~regulation of apoptosis	52	4.71441523118767	0.0028626255218596516	BMI1, HTATIP2, PDIA3, BNIP3, PRDX2, PRDX1, PTEN, BAG1, HMOX1, TPT1, RHOA, NDUFS3, CYCS, NDUFA13, CTNNA1, UBE2B, DDIT3, BTG1, PRNP, SIVA1, GCLC, ITM2B, GCLM, GCH1, SERINC3, SH3GLB1, PPP2CB, MTCH1, DAD1, TRP53INP1, DIABLO, PHLDA3, TEX261, SCG2, CEBPB, TM2D1, TMBIM6, SOD1, RPS6, SOD2, ATF5, EI24, CDKN1A, YWHAH, RNF7, NUPR1, BAX, BNIP3L, CFDP1, FAF1, ID3, PDCD6	844	553	13588	1.5138794854434663	0.9990594279086432	0.0693254101073757	4.916156605130473
GOTERM_BP_FAT	GO:0046356~acetyl-CoA catabolic process	7	0.6346328195829556	0.002870029776424515	SDHA, SDHB, SUCLG1, SDHD, IDH2, MDH2, MDH1	844	24	13588	4.695695102685624	0.999076254303385	0.06881440448674292	4.928571578731855
GOTERM_BP_FAT	GO:0030968~endoplasmic reticulum unfolded protein response	6	0.543970988213962	0.0030019052408299073	DERL1, VAPB, ERO1L, PPP1R15A, DDIT3, SERP1	844	17	13588	5.682185670476722	0.9993302506432507	0.07116513649738954	5.149435859931273
GOTERM_BP_FAT	GO:0034620~cellular response to unfolded protein	6	0.543970988213962	0.0030019052408299073	DERL1, VAPB, ERO1L, PPP1R15A, DDIT3, SERP1	844	17	13588	5.682185670476722	0.9993302506432507	0.07116513649738954	5.149435859931273
GOTERM_BP_FAT	GO:0043065~positive regulation of apoptosis	28	2.5385312783318223	0.003139874269271847	SIVA1, PDIA3, BNIP3, ITM2B, PRDX1, PTEN, GCH1, SERINC3, SH3GLB1, HMOX1, MTCH1, TRP53INP1, DIABLO, NDUFS3, PHLDA3, TEX261, CEBPB, TM2D1, CYCS, NDUFA13, DDIT3, EI24, RNF7, NUPR1, BAX, BNIP3L, ID3, FAF1	844	248	13588	1.817688426846048	0.9995215902026401	0.0736011641113381	5.379987577987966
GOTERM_BP_FAT	GO:0044087~regulation of cellular component biogenesis	14	1.2692656391659112	0.003224127139379396	CAPZA2, RDX, ARPC5, PTEN, CAPZB, ACTR3, ARPC1A, PFN1, ARPC3, ARPC2, ARPC5L, RAC1, RHOA, FAF1	844	89	13588	2.5325097183023595	0.9996104488648663	0.07478383364789243	5.520517431500305
GOTERM_BP_FAT	GO:0032446~protein modification by small protein conjugation	13	1.1786038077969174	0.003292654070231958	BMI1, SUMO3, SUMO2, SUMO1, RNF7, KCMF1, AURKAIP1, UBE2M, NEDD8, PCNP, SIAH2, STUB1, RBX1	844	79	13588	2.6492890995260665	0.9996704060028434	0.0755944546097228	5.634671965767746
GOTERM_BP_FAT	GO:0043066~negative regulation of apoptosis	27	2.447869446962829	0.0037453856226325804	BMI1, GCLC, BNIP3, PRDX2, GCLM, PTEN, BAG1, PPP2CB, DAD1, RHOA, TPT1, SCG2, CEBPB, TMBIM6, RPS6, CTNNA1, SOD1, UBE2B, SOD2, ATF5, CDKN1A, YWHAH, RNF7, BAX, BNIP3L, CFDP1, PRNP	844	239	13588	1.8187749112613774	0.9998907777840147	0.08475576955015263	6.3855855628322855
GOTERM_BP_FAT	GO:0006729~tetrahydrobiopterin biosynthetic process	4	0.3626473254759746	0.004129816056657468	PCBD2, PCBD1, QDPR, GCH1	844	6	13588	10.733017377567142	0.9999572598117098	0.09220285651727911	7.018784960314639
GOTERM_BP_FAT	GO:0006465~signal peptide processing	4	0.3626473254759746	0.004129816056657468	SEC11C, SPCS3, SPCS1, SPCS2	844	6	13588	10.733017377567142	0.9999572598117098	0.09220285651727911	7.018784960314639
GOTERM_BP_FAT	GO:0045116~protein neddylation	4	0.3626473254759746	0.004129816056657468	RNF7, UBE2M, NEDD8, RBX1	844	6	13588	10.733017377567142	0.9999572598117098	0.09220285651727911	7.018784960314639
GOTERM_BP_FAT	GO:0006614~SRP-dependent cotranslational protein targeting to membrane	4	0.3626473254759746	0.004129816056657468	SRP14, SRPR, SRP72, SRP9	844	6	13588	10.733017377567142	0.9999572598117098	0.09220285651727911	7.018784960314639
GOTERM_BP_FAT	GO:0034622~cellular macromolecular complex assembly	25	2.2665457842248413	0.004242529263797787	CAPZA2, FKBP4, NAP1L1, H1FX, TSPYL4, CALR, SDHAF1, EIF3D, EIF3A, SET, PICALM, H2AFV, H2AFZ, H2AFY, TUBA1B, HIST1H2BC, HIST1H1C, RPL24, H2AFJ, MBD2, TAF10, PSMG1, TBCA, RPS14, H3F3A, H3F3B	844	217	13588	1.8547841090265795	0.9999675408624854	0.0937441388873157	7.203668907940219
GOTERM_BP_FAT	GO:0055085~transmembrane transport	44	3.9891205802357206	0.004656695043635142	ATP5D, ATP5E, GRPEL1, ATP5B, TIMM17A, ATP6AP1, TIMM17B, EIF5A, ATP5G2, TIMM13, ATP5G1, ATP6V1B2, SEC62, ATP5G3, SLC35B1, ATP6V0E, SLC25A3, SLC25A28, ATP5L, TRAM1, ATP5H, DNAJC19, ATP5J, SLC25A4, SLC25A5, ATP5F1, VDAC2, VDAC3, ATP6V1D, TIMM8B, VDAC1, ATP6V1F, ATP6V1C1, SLC25A11, ATP6V1A, SEC61B, ATP6V0E2, ATP6V1E1, ATP5C1, TOMM22, SLC25A39, ATP5A1, SEC61G, SERP1	844	460	13588	1.5399546672161548	0.9999881935628026	0.10151557051088989	7.880053413306099
GOTERM_BP_FAT	GO:0043069~negative regulation of programmed cell death	27	2.447869446962829	0.004929901829234329	BMI1, GCLC, BNIP3, PRDX2, GCLM, PTEN, BAG1, PPP2CB, DAD1, RHOA, TPT1, SCG2, CEBPB, TMBIM6, RPS6, CTNNA1, SOD1, UBE2B, SOD2, ATF5, CDKN1A, YWHAH, RNF7, BAX, BNIP3L, CFDP1, PRNP	844	244	13588	1.7815049335715951	0.9999939426020276	0.10620829711456059	8.323686053309586
GOTERM_BP_FAT	GO:0060548~negative regulation of cell death	27	2.447869446962829	0.005200920139458436	BMI1, GCLC, BNIP3, PRDX2, GCLM, PTEN, BAG1, PPP2CB, DAD1, RHOA, TPT1, SCG2, CEBPB, TMBIM6, RPS6, CTNNA1, SOD1, UBE2B, SOD2, ATF5, CDKN1A, YWHAH, RNF7, BAX, BNIP3L, CFDP1, PRNP	844	245	13588	1.7742334848631394	0.9999968761053774	0.11074776285426757	8.761773669975426
GOTERM_BP_FAT	GO:0009060~aerobic respiration	7	0.6346328195829556	0.005384326352299308	SDHA, SDHB, SUCLG1, SDHD, IDH2, MDH2, MDH1	844	27	13588	4.173951202387222	0.9999980045937421	0.11344290562820702	9.057119696529492
GOTERM_BP_FAT	GO:0042743~hydrogen peroxide metabolic process	6	0.543970988213962	0.0064414503963361545	GPX4, CYCS, PRDX2, SOD1, PRDX1, PARK7	844	20	13588	4.829857819905213	0.9999998495774365	0.1330868861611968	10.741947033231225
GOTERM_BP_FAT	GO:0051289~protein homotetramerization	5	0.45330915684496825	0.006695488754983985	PCBD2, HPRT, PCBD1, H2-D1, ATPIF1	844	13	13588	6.192125410134889	0.9999999192144691	0.13681853869551974	11.142419018789052
GOTERM_BP_FAT	GO:0006917~induction of apoptosis	20	1.813236627379873	0.007639085456206789	CEBPB, TM2D1, BNIP3, NDUFA13, ITM2B, PTEN, PRDX1, GCH1, SERINC3, EI24, RNF7, NUPR1, SH3GLB1, HMOX1, BAX, BNIP3L, TRP53INP1, DIABLO, NDUFS3, PHLDA3	844	167	13588	1.9280869540539771	0.9999999919846816	0.15333115670501618	12.615139179806889
GOTERM_BP_FAT	GO:0012502~induction of programmed cell death	20	1.813236627379873	0.007639085456206789	CEBPB, TM2D1, BNIP3, NDUFA13, ITM2B, PTEN, PRDX1, GCH1, SERINC3, EI24, RNF7, NUPR1, SH3GLB1, HMOX1, BAX, BNIP3L, TRP53INP1, DIABLO, NDUFS3, PHLDA3	844	167	13588	1.9280869540539771	0.9999999919846816	0.15333115670501618	12.615139179806889
GOTERM_BP_FAT	GO:0006800~oxygen and reactive oxygen species metabolic process	9	0.8159564823209429	0.0077146836375855	GPX4, CYCS, BNIP3, PRDX2, SOD1, NDUFS3, PRDX1, PARK7, SOD2	844	47	13588	3.082887970152264	0.999999993339773	0.15347167190495503	12.732127642208969
GOTERM_BP_FAT	GO:0009109~coenzyme catabolic process	7	0.6346328195829556	0.007774671271388967	SDHA, SDHB, SUCLG1, SDHD, IDH2, MDH2, MDH1	844	29	13588	3.88609249877431	0.999999994250083	0.15332579319287432	12.824853598007302
GOTERM_BP_FAT	GO:0030518~steroid hormone receptor signaling pathway	6	0.543970988213962	0.008030240050718219	PTGES3, YWHAH, KLF9, FKBP4, DNAJA1, RHOA	844	21	13588	4.599864590385917	0.9999999969260945	0.1567042385913977	13.21885909881817
GOTERM_BP_FAT	GO:0051493~regulation of cytoskeleton organization	14	1.2692656391659112	0.008043978859198267	CAPZA2, RDX, ARPC5, CAPZB, DSTN, ACTR3, ARPC1A, PFN1, ARPC3, ARPC2, ARPC5L, RAC1, CFL1, RHOA	844	99	13588	2.2767006558475753	0.9999999970278689	0.15570937824828357	13.239992314274595
GOTERM_BP_FAT	GO:0042559~pteridine and derivative biosynthetic process	5	0.45330915684496825	0.008919707665785707	MOCS2, PCBD2, PCBD1, QDPR, GCH1	844	14	13588	5.749830737982396	0.9999999996527912	0.16986189811465924	14.577079794975612
GOTERM_BP_FAT	GO:0042254~ribosome biogenesis	15	1.3599274705349047	0.009340487283503354	RRP1, EXOSC4, LSM6, EXOSC5, RPL24, WBP11, RPS6, NOP10, MRPL10, EBNA1BP2, IMP3, RPS14, RPLP0, RPL7A, POP5	844	112	13588	2.1561865267433986	0.9999999998763338	0.17579352121172864	15.21260297931466
GOTERM_BP_FAT	GO:0034621~cellular macromolecular complex subunit organization	26	2.357207615593835	0.009822613636877918	CAPZA2, FKBP4, NAP1L1, H1FX, TSPYL4, CALR, SDHAF1, EIF3D, EIF3A, SET, PICALM, H2AFV, H2AFZ, H2AFY, TUBA1B, HIST1H2BC, HIST1H1C, RPL24, H2AFJ, MBD2, ETF1, TAF10, PSMG1, TBCA, RPS14, H3F3A, H3F3B	844	245	13588	1.7085211335719122	0.9999999999621285	0.18262229050156453	15.935298627105743
GOTERM_BP_FAT	GO:0046146~tetrahydrobiopterin metabolic process	4	0.3626473254759746	0.010527409772951074	PCBD2, PCBD1, QDPR, GCH1	844	8	13588	8.049763033175356	0.9999999999932925	0.19297311478205414	16.98132386354886
GOTERM_BP_FAT	GO:0022613~ribonucleoprotein complex biogenesis	17	1.5412511332728922	0.010778360511988543	RRP1, EXOSC4, LSM6, EXOSC5, RPL24, WBP11, RPS6, NOP10, MRPL10, EIF3D, EBNA1BP2, IMP3, EIF3A, RPS14, RPLP0, RPL7A, POP5	844	137	13588	1.9977514096931537	0.9999999999963796	0.19565140376510148	17.350800383685804
GOTERM_BP_FAT	GO:0006084~acetyl-CoA metabolic process	7	0.6346328195829556	0.010846606901621854	SDHA, SDHB, SUCLG1, SDHD, IDH2, MDH2, MDH1	844	31	13588	3.635376853692096	0.9999999999969386	0.19532167143124923	17.45101146595204
GOTERM_BP_FAT	GO:0032535~regulation of cellular component size	19	1.7225747960108795	0.010998194299928581	RTN4, CAPZA2, NDUFA13, RDX, ARPC5, CDK4, CAPZB, DSTN, ACTR3, ARPC1A, PFN1, EI24, ARHGAP5, ARPC3, ARPC2, ARPC5L, RAC1, CFL1, NDUFS3	844	161	13588	1.8999440699420094	0.9999999999978908	0.19633679464609288	17.673188343420755
GOTERM_BP_FAT	GO:0070647~protein modification by small protein conjugation or removal	14	1.2692656391659112	0.011992400904641239	BMI1, AURKAIP1, NEDD8, PCNP, STUB1, RBX1, SUMO3, SUMO2, SUMO1, RNF7, KCMF1, UBE2M, USP22, SIAH2	844	104	13588	2.1672438935472114	0.999999999999817	0.21063797256817263	19.116445865852704
GOTERM_BP_FAT	GO:0006006~glucose metabolic process	17	1.5412511332728922	0.013104907043743966	PTGES3, ALDOA, TALDO1, AIMP1, PGAM1, PPP1CB, HIBADH, PPP1CA, PGLS, ATF4, PPP1R2, PPP1R1A, PGK1, GAPDH, MDH2, SERP1, MDH1	844	140	13588	1.954942450914015	0.9999999999999881	0.2262828822584293	20.70313355397633
GOTERM_BP_FAT	GO:0006839~mitochondrial transport	8	0.7252946509519492	0.0138633547331752	GRPEL1, KIF5B, TOMM5, BAX, TOMM20, BNIP3, TIMM13, TIMM8B	844	42	13588	3.066576393590612	0.9999999999999982	0.2361211603742509	21.767974281792412
GOTERM_BP_FAT	GO:0006007~glucose catabolic process	9	0.8159564823209429	0.014074075169200258	ALDOA, PGLS, TALDO1, PGAM1, PGK1, GAPDH, HIBADH, MDH2, MDH1	844	52	13588	2.7864564345607	0.9999999999999989	0.23762441412158275	22.061417600043953
GOTERM_BP_FAT	GO:0019320~hexose catabolic process	9	0.8159564823209429	0.014074075169200258	ALDOA, PGLS, TALDO1, PGAM1, PGK1, GAPDH, HIBADH, MDH2, MDH1	844	52	13588	2.7864564345607	0.9999999999999989	0.23762441412158275	22.061417600043953
GOTERM_BP_FAT	GO:0006334~nucleosome assembly	11	0.9972801450589301	0.01426563120908256	HIST1H2BC, SET, HIST1H1C, H2AFV, H2AFZ, NAP1L1, H2AFY, H3F3A, H3F3B, H1FX, H2AFJ, TSPYL4	844	73	13588	2.425955982600792	0.9999999999999993	0.23882094074612414	22.3272720690617
GOTERM_BP_FAT	GO:0006749~glutathione metabolic process	6	0.543970988213962	0.0143814123090067	GCLC, GPX4, SOD1, GCLM, GSTP1, SOD2	844	24	13588	4.024881516587678	0.9999999999999994	0.23889568213958168	22.487545984003145
GOTERM_BP_FAT	GO:0019438~aromatic compound biosynthetic process	5	0.45330915684496825	0.01469016548413329	MOCS2, PCBD2, PCBD1, QDPR, GCH1	844	16	13588	5.031101895734596	0.9999999999999998	0.24175127541530173	22.913424483711875
GOTERM_BP_FAT	GO:0033043~regulation of organelle organization	18	1.6319129646418857	0.014861912077376627	RAB3A, CAPZA2, RDX, ARPC5, UBE2B, CAPZB, DSTN, ACTR3, ARPC1A, CDC42, PFN1, YWHAH, ARPC3, ARPC2, ARPC5L, RAC1, CFL1, RHOA	844	154	13588	1.8817627869760574	0.9999999999999999	0.2426018535204738	23.149366836182384
GOTERM_BP_FAT	GO:0045047~protein targeting to ER	4	0.3626473254759746	0.015070721522610232	SRP14, SRPR, SRP72, SRP9	844	9	13588	7.155344918378094	0.9999999999999999	0.24396315421814985	23.435308060850492
GOTERM_BP_FAT	GO:0006364~rRNA processing	11	0.9972801450589301	0.015608573638022432	EBNA1BP2, IMP3, RRP1, LSM6, RPS14, EXOSC4, EXOSC5, WBP11, RPS6, POP5, NOP10	844	74	13588	2.3931727936467273	1.0	0.24989834362051633	24.167222522528043
GOTERM_BP_FAT	GO:0051260~protein homooligomerization	9	0.8159564823209429	0.015703122185246363	CUTA, PCBD2, HPRT, PCBD1, BAX, H2-D1, ATPIF1, PRNP, ANXA5	844	53	13588	2.7338817848520076	1.0	0.24959576028061092	24.295201194681717
GOTERM_BP_FAT	GO:0006508~proteolysis	82	7.43427017225748	0.01661477407437438	MKRN1, UQCRC2, METAP2, UQCRC1, ZNRF2, SENP6, CUL3, LONP2, BTBD1, MAP1LC3B, DDA1, PSENEN, PSMD8, UBE2I, UBE2J2, UBE2B, IMMP1L, PSMA2, PJA2, CTSL, PSMA6, UBE2K, BACE2, CLPP, DLD, PSMA3, UBE2M, UBC, UBE2W, SIAH2, AMFR, UBB, USP22, UBE2S, PMPCB, RAD23B, DERL1, APH1A, RAD23A, NEDD8, UBA5, CDC34, SKP1A, ANAPC11, PSMA7, EDEM1, STUB1, UBE2R2, RBX1, PSMB5, SUMO3, PSMB4, SUMO2, PCSK1, UBE2D3, SUMO1, PSMB7,…	844	1034	13588	1.2767515835984122	1.0	0.260441847800823	25.51878432871052
GOTERM_BP_FAT	GO:0031497~chromatin assembly	11	0.9972801450589301	0.0170432216020079	HIST1H2BC, SET, HIST1H1C, H2AFV, H2AFZ, NAP1L1, H2AFY, H3F3A, H3F3B, H1FX, H2AFJ, TSPYL4	844	75	13588	2.361263823064771	1.0	0.26455061150910775	26.08736466830832
GOTERM_BP_FAT	GO:0016072~rRNA metabolic process	11	0.9972801450589301	0.0170432216020079	EBNA1BP2, IMP3, RRP1, LSM6, RPS14, EXOSC4, EXOSC5, WBP11, RPS6, POP5, NOP10	844	75	13588	2.361263823064771	1.0	0.26455061150910775	26.08736466830832
GOTERM_BP_FAT	GO:0006333~chromatin assembly or disassembly	14	1.2692656391659112	0.01729495702692834	MORF4L1, HIST1H2BC, HIST1H1C, NAP1L1, CBX3, H1FX, H2AFJ, TSPYL4, SET, H2AFV, H2AFZ, SMARCA5, H2AFY, H3F3A, H3F3B	844	109	13588	2.0678290360450453	1.0	0.26624173183849653	26.419523654068577
GOTERM_BP_FAT	GO:0046365~monosaccharide catabolic process	9	0.8159564823209429	0.0174642753095823	ALDOA, PGLS, TALDO1, PGAM1, PGK1, GAPDH, HIBADH, MDH2, MDH1	844	54	13588	2.6832543443917856	1.0	0.2668227515095287	26.642142709837746
GOTERM_BP_FAT	GO:0007049~cell cycle	52	4.71441523118767	0.01831898187873406	TSG101, RAD21, ANP32B, RAN, PIM3, UBE2I, DCTN3, CDK4, UBE2B, PPP1CB, DDIT3, ARL3, TAF10, PPP1CA, CCND2, ZWINT, TBRG1, MAPK3, CDK2AP1, ARL8A, SIAH2, PDCD6IP, USP22, ARL8B, GADD45A, EID1, PPP6C, MEIG1, BCCIP, CDC73, ANAPC11, CCNG1, PIN1, SPC25, GADD45GIP1, KRT7, CDC123, TRP53INP1, PAFAH1B1, NUDC, BOD1, ERH, PCNP, RPL24, RPS6, AVPI1, CDKN1A, PSMD13, PTP4A1, PHGDH, CALM3, CALM2, TXNL4A, CALM1	844	611	13588	1.370172431178784	1.0	0.27628339543985203	27.75624441142267
GOTERM_BP_FAT	GO:0065004~protein-DNA complex assembly	11	0.9972801450589301	0.0185730057312255	HIST1H2BC, SET, HIST1H1C, H2AFV, H2AFZ, NAP1L1, H2AFY, H3F3A, H3F3B, H1FX, H2AFJ, TSPYL4	844	76	13588	2.330194562234971	1.0	0.2778623794397229	28.08427340848184
GOTERM_BP_FAT	GO:0034728~nucleosome organization	11	0.9972801450589301	0.0185730057312255	HIST1H2BC, SET, HIST1H1C, H2AFV, H2AFZ, NAP1L1, H2AFY, H3F3A, H3F3B, H1FX, H2AFJ, TSPYL4	844	76	13588	2.330194562234971	1.0	0.2778623794397229	28.08427340848184
GOTERM_BP_FAT	GO:0006916~anti-apoptosis	12	1.087941976427924	0.019888364210267163	ATF5, GCLC, RNF7, CEBPB, BAG1, BNIP3L, DAD1, TPT1, BNIP3, PRDX2, CFDP1, PRNP	844	88	13588	2.195389918138733	1.0	0.29273771808419646	29.760487687382064
GOTERM_BP_FAT	GO:0051495~positive regulation of cytoskeleton organization	6	0.543970988213962	0.020097204556048454	ARPC2, CAPZA2, RAC1, CFL1, RHOA, DSTN	844	26	13588	3.715275246080933	1.0	0.2935923630973578	30.023207371462522
GOTERM_BP_FAT	GO:0034614~cellular response to reactive oxygen species	5	0.45330915684496825	0.022383611862697435	GPX4, PRDX2, SOD1, PRDX1, SOD2	844	18	13588	4.472090573986308	1.0	0.3194437224804816	32.83952519214485
GOTERM_BP_FAT	GO:0042592~homeostatic process	49	4.4424297370806896	0.027566220949183637	GLRX3, GLRX5, GCLC, FTL1, PDIA3, TXN2, ATOX1, GNA11, HFE, BNIP3, PDIA6, PRDX5, TXN1, PRDX2, FKBP1A, PDIA4, PRDX1, GCLM, CTNNB1, CKB, GOT1, RAC1, MT2, MT1, TCEA1, DNAJA3, GLRX, TXNL1, P4HB, CCDC47, RPS6, SOD1, TECR, DDIT3, USF2, PARK7, SOD2, ERP44, NPC2, ID2, ATP2A2, TXNDC17, PRDX6, GNB1, BAX, NUCB2, DLD, COMMD1, PRNP	844	584	13588	1.3508163994027138	1.0	0.3761878803858031	38.832579314137114
GOTERM_BP_FAT	GO:0006790~sulfur metabolic process	12	1.087941976427924	0.030777332605775184	GCLC, MOCS2, SPOCK2, GPX4, PHGDH, MAT2B, PCMT1, SOD1, GCLM, PAPSS2, GSTP1, SOD2	844	94	13588	2.0552586467681757	1.0	0.4079150756730089	42.2888213563948
GOTERM_BP_FAT	GO:0044275~cellular carbohydrate catabolic process	9	0.8159564823209429	0.031092652179303182	ALDOA, PGLS, TALDO1, PGAM1, PGK1, GAPDH, HIBADH, MDH2, MDH1	844	60	13588	2.414928909952607	1.0	0.4089964936962126	42.61809391569137
GOTERM_BP_FAT	GO:0006888~ER to Golgi vesicle-mediated transport	6	0.543970988213962	0.031154923258233182	0610009B22RIK, USE1, TRAPPC2L, SEC22B, LMAN1, ERGIC3	844	29	13588	3.3309364275208364	1.0	0.4075083119344156	42.68291064862076
GOTERM_BP_FAT	GO:0042558~pteridine and derivative metabolic process	5	0.45330915684496825	0.032134773436605424	MOCS2, PCBD2, PCBD1, QDPR, GCH1	844	20	13588	4.024881516587677	1.0	0.41521000816333764	43.693769534111816
GOTERM_BP_FAT	GO:0032269~negative regulation of cellular protein metabolic process	10	0.9066183136899365	0.03334502222117046	SRP14, EIF4EBP1, GCLC, PAIP2, BAX, FKBP1A, VPS28, UBE2B, YWHAE, SRP9	844	72	13588	2.236045286993154	1.0	0.4249601242944496	44.91911443703076
GOTERM_BP_FAT	GO:0019318~hexose metabolic process	18	1.6319129646418857	0.03335496123501565	PTGES3, ALDOA, TALDO1, AIMP1, PGAM1, PPP1CB, HIBADH, PPP1CA, PGLS, ATF4, PPP1R2, PPP1R1A, POFUT2, PGK1, GAPDH, MDH2, SERP1, MDH1	844	169	13588	1.7147424212681233	1.0	0.42293118404883134	44.92907250661376
GOTERM_BP_FAT	GO:0006120~mitochondrial electron transport, NADH to ubiquinone	3	0.271985494106981	0.03390406480587986	NDUFB8, DLD, NDUFC2	844	5	13588	9.659715639810425	1.0	0.4261002662528982	45.47659827394869
GOTERM_BP_FAT	GO:0055066~di-, tri-valent inorganic cation homeostasis	16	1.4505893019038985	0.03736079968097741	FTL1, ATOX1, HFE, CCDC47, FKBP1A, SOD1, TECR, SOD2, ATP2A2, GNB1, BAX, NUCB2, MT2, MT1, COMMD1, PRNP	844	146	13588	1.764331623709667	1.0	0.45609195925376844	48.807263213651
GOTERM_BP_FAT	GO:0033365~protein localization in organelle	12	1.087941976427924	0.037578267102931204	SRP14, GRPEL1, RAN, TOMM5, SRPR, TOMM20, RPL38, SRP72, TIMM13, TPR, TIMM8B, SRP9	844	97	13588	1.991693946352665	1.0	0.4558795736176503	49.010248751177585
GOTERM_BP_FAT	GO:0006446~regulation of translational initiation	5	0.45330915684496825	0.0378064283508171	NCBP2, EIF4G2, EIF4EBP1, EIF2S1, EIF3K	844	21	13588	3.833220491988264	1.0	0.4557657933045539	49.222399837619925
GOTERM_BP_FAT	GO:0030433~ER-associated protein catabolic process	4	0.3626473254759746	0.042640455082546234	HSP90B1, DERL1, AMFR, EDEM1	844	13	13588	4.953700328107911	1.0	0.49512500187066644	53.52628821963368
GOTERM_BP_FAT	GO:0031331~positive regulation of cellular catabolic process	4	0.3626473254759746	0.042640455082546234	HMGB1, GCLC, ABHD5, STUB1	844	13	13588	4.953700328107911	1.0	0.49512500187066644	53.52628821963368
GOTERM_BP_FAT	GO:0006461~protein complex assembly	22	1.9945602901178603	0.043435805076112874	CUTA, PCBD2, HPRT, PCBD1, FKBP4, CAPZA2, H2-D1, CALR, ANXA5, MBD2, TAF6L, SDHAF1, TAF10, PSMG1, TAF12, PICALM, TBCA, BAX, GTF2A2, ATPIF1, PRNP, TUBA1B	844	227	13588	1.560306491011963	1.0	0.4994335756807511	54.200568916906946
GOTERM_BP_FAT	GO:0070271~protein complex biogenesis	22	1.9945602901178603	0.043435805076112874	CUTA, PCBD2, HPRT, PCBD1, FKBP4, CAPZA2, H2-D1, CALR, ANXA5, MBD2, TAF6L, SDHAF1, TAF10, PSMG1, TAF12, PICALM, TBCA, BAX, GTF2A2, ATPIF1, PRNP, TUBA1B	844	227	13588	1.560306491011963	1.0	0.4994335756807511	54.200568916906946
GOTERM_BP_FAT	GO:0051726~regulation of cell cycle	21	1.9038984587488668	0.043831405520363104	HMGB1, ILKAP, CCNI, BCCIP, RPL24, CDK4, RPS6, CALR, PTEN, UBE2B, ATF5, CDC42, SIN3B, CDKN1A, YWHAH, CCND2, PPP2CA, BAX, GADD45G, GADD45A, HSPA8	844	214	13588	1.5798600345484344	1.0	0.5004323299026339	54.53250422673973
GOTERM_BP_FAT	GO:0070585~protein localization in mitochondrion	5	0.45330915684496825	0.04401415993294455	GRPEL1, TOMM5, TOMM20, TIMM13, TIMM8B	844	22	13588	3.6589831968978888	1.0	0.499706715997965	54.6850800427489
GOTERM_BP_FAT	GO:0006626~protein targeting to mitochondrion	5	0.45330915684496825	0.04401415993294455	GRPEL1, TOMM5, TOMM20, TIMM13, TIMM8B	844	22	13588	3.6589831968978888	1.0	0.499706715997965	54.6850800427489
GOTERM_BP_FAT	GO:0034599~cellular response to oxidative stress	5	0.45330915684496825	0.04401415993294455	GPX4, PRDX2, SOD1, PRDX1, SOD2	844	22	13588	3.6589831968978888	1.0	0.499706715997965	54.6850800427489
GOTERM_BP_FAT	GO:0051301~cell division	26	2.357207615593835	0.04438139445421181	BMI1, TSG101, ANAPC11, CCNG1, DSTN, SPC25, CDC42, RAD21, CDC123, PAFAH1B1, NUDC, BOD1, RAN, UBE2I, CDK4, DCTN3, PPP1CB, ARL3, PPP1CA, CCND2, ZWINT, CFL1, ARL8A, ARL8B, PDCD6IP, TXNL4A	844	281	13588	1.4896358637904572	1.0	0.5004659192285454	54.990213511981345
GOTERM_BP_FAT	GO:0030522~intracellular receptor-mediated signaling pathway	6	0.543970988213962	0.045406718466163065	PTGES3, YWHAH, KLF9, FKBP4, DNAJA1, RHOA	844	32	13588	3.018661137440758	1.0	0.5064110691187208	55.83192499131473
GOTERM_BP_FAT	GO:0046164~alcohol catabolic process	9	0.8159564823209429	0.04694449417849808	ALDOA, PGLS, TALDO1, PGAM1, PGK1, GAPDH, HIBADH, MDH2, MDH1	844	65	13588	2.22916514764856	1.0	0.5161645237908054	57.06653805572041
GOTERM_BP_FAT	GO:0009064~glutamine family amino acid metabolic process	7	0.6346328195829556	0.04808482041921685	GLUL, GCLC, GOT1, PHGDH, ASNSD1, ASNS, GCLM	844	43	13588	2.6208530805687205	1.0	0.5226447813609568	57.960960529615456
GOTERM_BP_FAT	GO:0018196~peptidyl-asparagine modification	3	0.271985494106981	0.04879118918055166	RPN2, KRTCAP2, DDOST	844	6	13588	8.049763033175356	1.0	0.5257538186651709	58.50615968539561
GOTERM_BP_FAT	GO:0006448~regulation of translational elongation	3	0.271985494106981	0.04879118918055166	SRP14, EIF5A, SRP9	844	6	13588	8.049763033175356	1.0	0.5257538186651709	58.50615968539561
GOTERM_BP_FAT	GO:0018279~protein amino acid N-linked glycosylation via asparagine	3	0.271985494106981	0.04879118918055166	RPN2, KRTCAP2, DDOST	844	6	13588	8.049763033175356	1.0	0.5257538186651709	58.50615968539561
GOTERM_BP_FAT	GO:0043243~positive regulation of protein complex disassembly	3	0.271985494106981	0.04879118918055166	CFL1, EIF5A, DSTN	844	6	13588	8.049763033175356	1.0	0.5257538186651709	58.50615968539561
GOTERM_BP_FAT	GO:0005996~monosaccharide metabolic process	19	1.7225747960108795	0.05029795745547183	PTGES3, ALDOA, TALDO1, AIMP1, GNPNAT1, PGAM1, PPP1CB, HIBADH, PPP1CA, PGLS, ATF4, PPP1R2, PPP1R1A, POFUT2, PGK1, GAPDH, MDH2, SERP1, MDH1	844	191	13588	1.6015235353961441	1.0	0.5346563527974009	59.64693059198952
GOTERM_BP_FAT	GO:0051262~protein tetramerization	5	0.45330915684496825	0.05075751831638842	PCBD2, HPRT, PCBD1, H2-D1, ATPIF1	844	23	13588	3.4998969709458065	1.0	0.535815914385238	59.988933571519354
GOTERM_BP_FAT	GO:0009896~positive regulation of catabolic process	5	0.45330915684496825	0.05075751831638842	HMGB1, GCLC, ABHD5, NDFIP1, STUB1	844	23	13588	3.4998969709458065	1.0	0.535815914385238	59.988933571519354
GOTERM_BP_FAT	GO:0006919~activation of caspase activity	6	0.543970988213962	0.05089174423247144	RNF7, BAX, MTCH1, CYCS, DIABLO, PDCD6	844	33	13588	2.9271865575183114	1.0	0.5346296170411942	60.08830685411184
GOTERM_BP_FAT	GO:0051248~negative regulation of protein metabolic process	10	0.9066183136899365	0.05166009708510902	SRP14, EIF4EBP1, GCLC, PAIP2, BAX, FKBP1A, VPS28, UBE2B, YWHAE, SRP9	844	78	13588	2.064041803378296	1.0	0.5379723925717664	60.65268678589008
GOTERM_BP_FAT	GO:0051098~regulation of binding	11	0.9972801450589301	0.05171673850056053	TAF10, HMGB2, PCBD1, HMOX1, MAPK3, CALM3, PRDX2, DPH3, TAF6L, CALM2, DDIT3, DNAJA3, CALM1	844	90	13588	1.9677198525539756	1.0	0.536245010525807	60.69399244321932
GOTERM_BP_FAT	GO:0051084~'de novo' posttranslational protein folding	4	0.3626473254759746	0.05183702255974082	HSPH1, SH3GLB1, TOR1B, HSPA8	844	14	13588	4.599864590385918	1.0	0.5349809400981733	60.78157379435509
GOTERM_BP_FAT	GO:0006458~'de novo' protein folding	4	0.3626473254759746	0.05183702255974082	HSPH1, SH3GLB1, TOR1B, HSPA8	844	14	13588	4.599864590385918	1.0	0.5349809400981733	60.78157379435509
GOTERM_BP_FAT	GO:0006575~cellular amino acid derivative metabolic process	15	1.3599274705349047	0.05486257818838165	P4HB, ODC1, GCLC, HPRT, EIF5A, SOD1, GCLM, SOD2, OAZ1, MTPN, GPX4, PHGDH, MAT2B, PCMT1, GSTP1	844	141	13588	1.71271553897348	1.0	0.5537503243875734	62.92495073958278
GOTERM_BP_FAT	GO:0030834~regulation of actin filament depolymerization	5	0.45330915684496825	0.05803273951663163	CAPZA2, CFL1, RDX, CAPZB, DSTN	844	24	13588	3.354067930489731	1.0	0.5725519542965297	65.05196621107517
GOTERM_BP_FAT	GO:0051345~positive regulation of hydrolase activity	10	0.9066183136899365	0.0628936306870628	RNF7, GNB1, RASGRF1, BAX, GNA11, MTCH1, ABHD5, CYCS, DIABLO, PDCD6	844	81	13588	1.9875958106605813	1.0	0.6007250721844412	68.0911652850362
GOTERM_BP_FAT	GO:0008629~induction of apoptosis by intracellular signals	6	0.543970988213962	0.06297361964287666	RNF7, NUPR1, HMOX1, BAX, DIABLO, PHLDA3	844	35	13588	2.7599187542315504	1.0	0.5990816894715152	68.13902655012762
GOTERM_BP_FAT	GO:0033554~cellular response to stress	34	3.0825022665457844	0.06413190867956889	MORF4L1, HMGN1, RAD23B, HMGB2, DERL1, VAPB, RAD23A, MORF4L2, HFE, PRDX2, BCCIP, PRDX1, RBX1, RAD21, GPX4, HMOX1, HSPA5, ERO1L, PHLDA3, SSRP1, CCDC47, GTF2H5, SOD1, UBE2B, DDIT3, SOD2, CDKN1A, NUPR1, EIF2S1, BAX, MAPK3, PPP1R15A, GADD45A, SERP1	844	404	13588	1.3549106095443666	1.0	0.6038751137753768	68.82454264214472
GOTERM_BP_FAT	GO:0016925~protein sumoylation	3	0.271985494106981	0.0655495621747251	SUMO3, SUMO2, SUMO1	844	7	13588	6.899796885578876	1.0	0.6100718821134139	69.64463183866883
GOTERM_BP_FAT	GO:0030521~androgen receptor signaling pathway	3	0.271985494106981	0.0655495621747251	FKBP4, DNAJA1, RHOA	844	7	13588	6.899796885578876	1.0	0.6100718821134139	69.64463183866883
GOTERM_BP_FAT	GO:0046688~response to copper ion	3	0.271985494106981	0.0655495621747251	MT2, MT1, PRNP	844	7	13588	6.899796885578876	1.0	0.6100718821134139	69.64463183866883
GOTERM_BP_FAT	GO:0019430~removal of superoxide radicals	3	0.271985494106981	0.0655495621747251	SOD1, PRDX1, SOD2	844	7	13588	6.899796885578876	1.0	0.6100718821134139	69.64463183866883
GOTERM_BP_FAT	GO:0043280~positive regulation of caspase activity	6	0.543970988213962	0.0695685124412681	RNF7, BAX, MTCH1, CYCS, DIABLO, PDCD6	844	36	13588	2.683254344391785	1.0	0.6306371049542532	71.86033996426526
GOTERM_BP_FAT	GO:0010952~positive regulation of peptidase activity	6	0.543970988213962	0.0695685124412681	RNF7, BAX, MTCH1, CYCS, DIABLO, PDCD6	844	36	13588	2.683254344391785	1.0	0.6306371049542532	71.86033996426526
GOTERM_BP_FAT	GO:0007006~mitochondrial membrane organization	5	0.45330915684496825	0.07414857908171424	SH3GLB1, BAX, BNIP3, TIMM13, TIMM8B	844	26	13588	3.0960627050674443	1.0	0.6528935545628691	74.19923092643508
GOTERM_BP_FAT	GO:0050880~regulation of blood vessel size	7	0.6346328195829556	0.07488563072910376	GCLC, CAPZA2, PDE5A, SOD1, GCLM, SOD2, GCH1	844	48	13588	2.347847551342812	1.0	0.6546013096516656	74.55804061972275
GOTERM_BP_FAT	GO:0035150~regulation of tube size	7	0.6346328195829556	0.07488563072910376	GCLC, CAPZA2, PDE5A, SOD1, GCLM, SOD2, GCH1	844	48	13588	2.347847551342812	1.0	0.6546013096516656	74.55804061972275
GOTERM_BP_FAT	GO:0006351~transcription, DNA-dependent	13	1.1786038077969174	0.07579993311648492	POLR2G, POLR2F, POLR2E, POLR2I, TAF6L, POLR2C, DDIT3, POLR2A, TAF10, TAF12, GTF2A2, THRAP3, TCEA1	844	122	13588	1.7155232693652398	1.0	0.6571787018135098	74.99660047079175
GOTERM_BP_FAT	GO:0051259~protein oligomerization	9	0.8159564823209429	0.07677491444126792	CUTA, PCBD2, HPRT, PCBD1, BAX, H2-D1, ATPIF1, PRNP, ANXA5	844	72	13588	2.012440758293839	1.0	0.6600149528269592	75.45640558247486
GOTERM_BP_FAT	GO:0042311~vasodilation	5	0.45330915684496825	0.08296728144116118	CAPZA2, PDE5A, SOD1, SOD2, GCH1	844	27	13588	2.9813937159908726	1.0	0.6875410626433225	78.19572358541598
GOTERM_BP_FAT	GO:0031400~negative regulation of protein modification process	6	0.543970988213962	0.08385054956892325	GCLC, BAX, FKBP1A, VPS28, UBE2B, YWHAE	844	38	13588	2.5420304315290596	1.0	0.6895592133714616	78.56209672042735
GOTERM_BP_FAT	GO:0048147~negative regulation of fibroblast proliferation	3	0.271985494106981	0.08389027964064594	NUPR1, BAX, SOD2	844	8	13588	6.037322274881516	1.0	0.6877484151441184	78.57843922544632
GOTERM_BP_FAT	GO:0006098~pentose-phosphate shunt	3	0.271985494106981	0.08389027964064594	PGLS, TALDO1, HIBADH	844	8	13588	6.037322274881516	1.0	0.6877484151441184	78.57843922544632
GOTERM_BP_FAT	GO:0006983~ER overload response	3	0.271985494106981	0.08389027964064594	CCDC47, HSPA5, DDIT3	844	8	13588	6.037322274881516	1.0	0.6877484151441184	78.57843922544632
GOTERM_BP_FAT	GO:0015991~ATP hydrolysis coupled proton transport	3	0.271985494106981	0.08389027964064594	ATP6V0E, ATP6V0E2, ATP6V1E1	844	8	13588	6.037322274881516	1.0	0.6877484151441184	78.57843922544632
GOTERM_BP_FAT	GO:0045176~apical protein localization	3	0.271985494106981	0.08389027964064594	RDX, NAPA, NCKAP1	844	8	13588	6.037322274881516	1.0	0.6877484151441184	78.57843922544632
GOTERM_BP_FAT	GO:0015988~energy coupled proton transport, against electrochemical gradient	3	0.271985494106981	0.08389027964064594	ATP6V0E, ATP6V0E2, ATP6V1E1	844	8	13588	6.037322274881516	1.0	0.6877484151441184	78.57843922544632
[truncated: 10 more rows]

## Sheet: Cluster 1 enriched
cluster	gene	p_val	avg_logFC	pct,1	pct,2	p_val_adj
1	Malat1	4.33757e-107	1.43208	1	0.991	6.64472e-103
[truncated: 453 more rows]

## Sheet: Cluster 1 ontology 
Category	Term	Count	%	PValue	Genes	List Total	Pop Hits	Pop Total	Fold Enrichment	Bonferroni	Benjamini	FDR
[truncated: 169 more rows]

[truncated: 2 more sheets: Alpha cell enriched, alpha-enriched ontology]
